# Supplementary material for: Acrylamide acute neurotoxicity in adult zebrafish
Source: Sci Rep. 2018 May 21;8:7918. doi: 10.1038/s41598-018-26343-2 (PMC5962567; doi:10.1038/s41598-018-26343-2)
Supplement: Supplementary file 6 — Supplementary Dataset1 [file 41598_2018_26343_MOESM6_ESM.xlsx]

## Sheet: Identified proteins
Protein IDs	Majority protein IDs	Fasta headers	Protein names	Gene names	Number of proteins	Intensity 0.75 mM ACR 1	Intensity 0.75 mM ACR 2	Intensity 0.75 mM ACR 3	Intensity 0.75 mM ACR 4	Intensity 0.75 mM ACR 5	Intensity Con 1	Intensity Con 2	Intensity Con 3	Intensity Con 4	Intensity Con 5	LFQ intensity 0.75 mM ACR 1	LFQ intensity 0.75 mM ACR 2	LFQ intensity 0.75 mM ACR 3	LFQ intensity 0.75 mM ACR 4	LFQ intensity 0.75 mM ACR 5	LFQ intensity Con 1	LFQ intensity Con 2	LFQ intensity Con 3	LFQ intensity Con 4	LFQ intensity Con 5	Sequence coverage [%]	Unique sequence coverage [%]	Mol. weight [kDa]	Q-value	Score	Unique peptides	Razor + unique peptides	Razor + unique peptides 0.75 mM ACR 1	Razor + unique peptides 0.75 mM ACR 2	Razor + unique peptides 0.75 mM ACR 3	Razor + unique peptides 0.75 mM ACR 4	Razor + unique peptides 0.75 mM ACR 5	Razor + unique peptides Con 1	Razor + unique peptides Con 2	Razor + unique peptides Con 3	Razor + unique peptides Con 4	Razor + unique peptides Con 5	MS/MS Count	MS/MS Count 0.75 mM ACR 1	MS/MS Count 0.75 mM ACR 2	MS/MS Count 0.75 mM ACR 3	MS/MS Count 0.75 mM ACR 4	MS/MS Count 0.75 mM ACR 5	MS/MS Count Con 1
Q6P0C0;A0A0G2KI82;X1WCQ9	Q6P0C0;A0A0G2KI82	>tr|Q6P0C0|Q6P0C0_DANRE Zgc:77147 OS=Danio rerio GN=stard10 PE=2 SV=1;>tr|A0A0G2KI82|A0A0G2KI82_DANRE Uncharacterized protein OS=Danio rerio PE=1 SV=1	Uncharacterized protein	stard10	3	29.008	25.9027	25.3152	29.2292	25.8227	25.5465	26.0925	25.8105	25.6635	25.0552	27.9925	17	17	28.2425	27.3144	17	17	17	17	17	20.1	20.1	31.565	0	2.7012	4	4	3	1	1	4	3	1	1	1	1	1	3	1	0	0	2	0	0
E7EXW7;X1WBH6	E7EXW7	>tr|E7EXW7|E7EXW7_DANRE 10-formyltetrahydrofolate dehydrogenase OS=Danio rerio GN=aldh1l2 PE=1 SV=2	10-formyltetrahydrofolate dehydrogenase	aldh1l2	2	25.7526	25.4086	25.3397	26.806	25.3392	26.392	24.5679	26.5835	26.0994	25.6704	25.3346	25.5991	26.1111	25.7358	25.3938	25.7405	25.2339	25.7043	25.9116	25.2637	13.4	12.2	100.62	0	9.8057	8	9	5	2	3	5	3	7	4	7	6	7	15	1	0	2	2	0	3
I3ITN9;E3NZ06;X1WCT6	I3ITN9;E3NZ06	>tr|I3ITN9|I3ITN9_DANRE 10-formyltetrahydrofolate dehydrogenase OS=Danio rerio GN=aldh1l1 PE=1 SV=1;>tr|E3NZ06|E3NZ06_DANRE 10-formyltetrahydrofolate dehydrogenase OS=Danio rerio GN=aldh1l1 PE=1 SV=1	10-formyltetrahydrofolate dehydrogenase	aldh1l1	3	17	17	24.1893	17	17	23.3047	17	22.6096	23.4481	17	17	17	22.9711	17	17	23.4223	17	22.6795	23.5624	17	4.7	3.4	100.18	0.0024015	1.5747	2	2	0	0	2	1	0	1	0	1	1	0	3	0	0	0	1	0	0
A1E267;Q6PC29	A1E267;Q6PC29	>tr|A1E267|A1E267_DANRE 14-3-3 gamma 1 OS=Danio rerio GN=ywhag1 PE=2 SV=1;>sp|Q6PC29|143G1_DANRE 14-3-3 protein gamma-1 OS=Danio rerio GN=ywhag1 PE=2 SV=1	14-3-3 gamma 1;14-3-3 protein gamma-1	ywhag1	2	32.6135	32.375	32.9031	32.9534	32.6243	31.7296	32.2463	32.0366	32.0827	32.1884	31.9911	31.8861	33.1075	32.4098	31.9613	31.4266	31.855	31.7298	31.4657	31.8117	84.6	20.6	28.234	0	130.67	5	5	5	5	5	5	5	5	5	5	5	5	121	8	14	6	10	12	6
Q5PRD0;E9QJ96	Q5PRD0;E9QJ96	>sp|Q5PRD0|143BA_DANRE 14-3-3 protein beta/alpha-A OS=Danio rerio GN=ywhaba PE=2 SV=2;>tr|E9QJ96|E9QJ96_DANRE 14-3-3 protein beta/alpha-A (Fragment) OS=Danio rerio GN=ywhaba PE=1 SV=1	14-3-3 protein beta/alpha-A;14-3-3 protein beta/alpha-A (Fragment)	ywhaba	2	35.9569	35.7863	36.3153	36.3949	35.834	35.2275	35.5173	35.4897	35.3728	35.2671	35.3937	35.3649	35.6104	35.4702	35.2629	35.2211	35.3586	35.2249	35.1413	35.3492	92.6	52.9	27.647	0	323.31	13	20	18	19	18	18	18	16	17	17	19	18	857	79	85	83	81	89	79
F1RBF6;F8W493	F1RBF6;F8W493	>tr|F1RBF6|F1RBF6_DANRE 14-3-3 protein beta/alpha-B OS=Danio rerio GN=ywhabb PE=1 SV=1;>tr|F8W493|F8W493_DANRE 14-3-3 protein beta/alpha-B OS=Danio rerio GN=ywhabb PE=1 SV=1	14-3-3 protein beta/alpha-B	ywhabb	2	32.6889	32.404	32.4924	32.8213	32.2741	31.6621	32.1925	32.2052	32.2456	31.5672	32.1776	32.0915	32.0964	31.8893	31.9876	31.6468	31.9181	31.9267	31.8665	31.6676	73.6	4.5	27.406	0	251.54	1	7	6	6	7	7	7	7	7	7	7	7	220	22	20	21	23	22	22
Q7ZVH4;F1QGU0	Q7ZVH4;F1QGU0	>tr|Q7ZVH4|Q7ZVH4_DANRE 1700012G19-like protein OS=Danio rerio GN=pgp PE=2 SV=1;>tr|F1QGU0|F1QGU0_DANRE Phosphoglycolate phosphatase OS=Danio rerio GN=pgp PE=1 SV=1	1700012G19-like protein;Phosphoglycolate phosphatase	pgp	2	26.888	26.7227	25.5215	26.9775	25.3445	25.8231	26.2031	25.7041	22.6806	25.9641	26.0792	26.0923	25.3418	25.8613	26.232	25.5751	25.7669	25.3747	24.4671	25.8372	24.8	24.8	33.271	0	23.386	5	5	2	3	2	2	2	2	2	2	1	3	31	3	5	0	2	4	4
Q8AYH1;A0A0R4INZ2;Q98TA2;Q6NZW5	Q8AYH1;A0A0R4INZ2;Q98TA2;Q6NZW5	>tr|Q8AYH1|Q8AYH1_DANRE 17-beta-hydroxysteroid dehydrogenase type 4 OS=Danio rerio GN=hsd17b4 PE=1 SV=1;>tr|A0A0R4INZ2|A0A0R4INZ2_DANRE Hydroxysteroid (17-beta) dehydrogenase 4 OS=Danio rerio GN=hsd17b4 PE=1 SV=1;>tr|Q98TA2|Q98TA2_DANRE 17-beta-hydroxyster	17-beta-hydroxysteroid dehydrogenase type 4;Hydroxysteroid (17-beta) dehydrogenase 4	hsd17b4	4	27.2633	26.868	27.2523	27.725	26.7878	26.3696	26.4779	26.9303	26.6136	26.1759	26.7226	26.7996	26.7849	26.5492	26.4831	26.4416	26.428	26.5646	26.0996	26.306	14.3	14.3	78.624	0	12.807	6	6	5	5	4	6	4	5	5	6	6	5	19	3	2	0	1	1	3
Q7ZWC9;B8A4Q4;A8E571;B8A4Q5	Q7ZWC9	>tr|Q7ZWC9|Q7ZWC9_DANRE 1-acylglycerol-3-phosphate O-acyltransferase 3 OS=Danio rerio GN=agpat3 PE=2 SV=1	1-acylglycerol-3-phosphate O-acyltransferase 3	agpat3	4	27.3227	27.8093	25.4755	27.9512	27.0975	27.4175	27.1745	26.8131	27.506	26.9147	26.7121	27.1726	25.7918	26.8839	26.5406	27.2828	26.8548	27.0913	27.3537	27.3229	17.8	17.8	43.849	0	7.2168	6	6	5	6	2	6	4	5	5	4	6	5	27	2	3	0	3	3	3
E7FE19;A0A0R4IMW7;A0A0R4IRJ5;A0A0R4IU23;A0A0R4IPC8;A0A0R4IAJ6;A0A0R4ITR6	E7FE19;A0A0R4IMW7;A0A0R4IRJ5	>tr|E7FE19|E7FE19_DANRE 2,3-cyclic nucleotide 3 phosphodiesterase OS=Danio rerio GN=cnp PE=1 SV=1;>tr|A0A0R4IMW7|A0A0R4IMW7_DANRE 2,3-cyclic nucleotide 3 phosphodiesterase (Fragment) OS=Danio rerio GN=cnp PE=1 SV=1;>tr|A0A0R4IRJ5|A0A0R4IRJ5_DANRE 2,	2,3-cyclic nucleotide 3 phosphodiesterase;2,3-cyclic nucleotide 3 phosphodiesterase (Fragment)	cnp	7	29.8598	29.3535	30.3566	30.1411	29.7738	29.0601	29.5141	29.3814	29.1805	29.1525	29.3058	29.3285	29.2652	29.2268	29.3649	29.0909	29.2301	29.2633	29.1439	29.1678	72.2	72.2	46.52	0	248.61	21	21	16	13	15	15	18	15	16	13	16	17	189	18	18	19	17	20	18
Q6DHE7;F1QB21	Q6DHE7;F1QB21	>tr|Q6DHE7|Q6DHE7_DANRE Zgc:92356 OS=Danio rerio GN=decr1 PE=2 SV=1;>tr|F1QB21|F1QB21_DANRE 2,4-dienoyl CoA reductase 1, mitochondrial OS=Danio rerio GN=decr1 PE=1 SV=1	2,4-dienoyl CoA reductase 1, mitochondrial	decr1	2	29.0435	28.6616	28.7807	29.0887	28.6369	27.8437	28.4924	28.4174	28.2941	27.4517	28.3243	28.23	28.251	28.123	28.1161	28.0705	28.2666	28.2213	28.1167	27.8807	38.5	38.5	34.687	0	51.425	9	9	8	8	7	8	8	6	8	7	8	5	93	12	11	7	10	9	8
Q9DF44;A8KC02	Q9DF44;A8KC02	>tr|Q9DF44|Q9DF44_DANRE 20 beta-hydroxysteroid dehydrogenase OS=Danio rerio GN=cbr1l PE=2 SV=1;>tr|A8KC02|A8KC02_DANRE Carbonyl reductase 1-like OS=Danio rerio GN=cbr1l PE=1 SV=1	20 beta-hydroxysteroid dehydrogenase;Carbonyl reductase 1-like	cbr1l	2	25.7	26.3557	17	24.9344	26.1671	25.7891	26.821	17	26.5858	25.1809	25.0784	26.1516	17	24.1592	25.7384	25.91	26.7919	17	26.1219	25.1895	84.1	10.1	29.979	0	15.515	1	1	1	1	0	1	1	1	1	0	1	1	4	0	1	0	0	1	1
Q6DGW1;F1R8R0;E7F8G1;X1WGB2	Q6DGW1	>tr|Q6DGW1|Q6DGW1_DANRE 26-29kD-proteinase protein (Fragment) OS=Danio rerio GN=26-29kD-proteinase PE=2 SV=1	26-29kD-proteinase protein (Fragment)	26-29kD-proteinase	4	17	17	17	25.6397	17	17	17	17	17	17	17	17	17	24.7324	17	17	17	17	17	17	35.2	7	37.644	0	2.797	1	1	0	0	0	1	0	0	0	0	0	0	1	0	0	0	1	0	0
Q6DRD2;Q1LUG7;R4GEZ7	Q6DRD2;Q1LUG7	>tr|Q6DRD2|Q6DRD2_DANRE 26S protease regulatory subunit S10B OS=Danio rerio GN=psmc6 PE=1 SV=1;>tr|Q1LUG7|Q1LUG7_DANRE Proteasome (Prosome, macropain) 26S subunit, ATPase, 6 (Fragment) OS=Danio rerio GN=psmc6 PE=3 SV=1	26S protease regulatory subunit S10B;Proteasome (Prosome, macropain) 26S subunit, ATPase, 6 (Fragment)	psmc6	3	30.1072	30.0653	30.3845	30.4077	30.1322	29.4006	29.6668	29.6015	29.3097	29.2481	29.38	29.4759	29.5637	29.5703	29.4828	29.5067	29.572	29.514	29.3988	29.5659	57.8	57.8	44.224	0	114.16	16	16	15	15	15	14	15	14	14	13	14	13	187	19	18	19	15	22	20
F6P3G4	F6P3G4	>sp|F6P3G4|PS11A_DANRE 26S proteasome non-ATPase regulatory subunit 11A OS=Danio rerio GN=psmd11a PE=2 SV=1	26S proteasome non-ATPase regulatory subunit 11A	psmd11a	1	28.0001	28.9717	28.2317	29.1267	28.7604	28.5559	28.3949	27.9943	28.6198	28.3368	27.9814	28.2214	28.1622	28.3542	28.1419	28.0661	27.9446	27.9901	27.9737	27.9458	53	36.1	47.373	0	37.186	13	19	12	13	9	10	12	14	11	12	12	14	89	9	7	4	10	10	12
F1QGH9;A0A0R4IH84	F1QGH9;A0A0R4IH84	>sp|F1QGH9|PS11B_DANRE 26S proteasome non-ATPase regulatory subunit 11B OS=Danio rerio GN=psmd11b PE=2 SV=1;>tr|A0A0R4IH84|A0A0R4IH84_DANRE 26S proteasome non-ATPase regulatory subunit 11B OS=Danio rerio GN=psmd11b PE=1 SV=1	26S proteasome non-ATPase regulatory subunit 11B	psmd11b	2	28.3941	27.9464	27.7072	29.1968	28.2865	27.7253	26.3419	25.7203	26.1356	27.4586	27.4233	27.1595	27.2408	27.3927	26.9847	27.8347	27.5077	27.3445	27.2001	27.6161	32.2	15.4	47.576	0	8.3982	6	6	4	5	3	3	2	6	4	5	5	5	23	3	1	1	1	0	4
F1QZM0;Q498P2	F1QZM0;Q498P2	>tr|F1QZM0|F1QZM0_DANRE 28S ribosomal protein S35, mitochondrial OS=Danio rerio GN=mrps35 PE=1 SV=1;>sp|Q498P2|RT35_DANRE 28S ribosomal protein S35, mitochondrial OS=Danio rerio GN=mrps35 PE=2 SV=1	28S ribosomal protein S35, mitochondrial	mrps35	2	17	24.4105	17	23.7703	22.5734	23.0683	23.3301	20.8411	17	22.8946	17	23.4224	17	22.4821	21.9227	22.3052	22.1244	21.0344	17	23.2821	8.5	8.5	37.373	0	2.4079	2	2	0	1	0	1	1	1	2	1	1	1	9	0	1	0	1	1	0
A0A0R4IMM2;Q498Z6	A0A0R4IMM2;Q498Z6	>tr|A0A0R4IMM2|A0A0R4IMM2_DANRE 28S ribosomal protein S7, mitochondrial OS=Danio rerio GN=mrps7 PE=1 SV=1;>sp|Q498Z6|RT07_DANRE 28S ribosomal protein S7, mitochondrial OS=Danio rerio GN=mrps7 PE=2 SV=1	28S ribosomal protein S7, mitochondrial	mrps7	2	24.2179	17	24.1918	23.3045	24.2087	17	17	17	22.077	23.7032	23.6608	17	23.1493	23.6127	23.0845	17	17	17	23.0978	23.253	19.3	19.3	26.542	0.0014524	1.6358	3	3	1	0	2	2	2	0	0	0	1	2	3	0	0	0	2	1	0
Q5XJS7;B0UYS4	Q5XJS7;B0UYS4	>tr|Q5XJS7|Q5XJS7_DANRE 2-deoxyribose-5-phosphate aldolase homolog (C. elegans) OS=Danio rerio GN=dera PE=2 SV=1;>tr|B0UYS4|B0UYS4_DANRE Deoxyribose-phosphate aldolase (putative) OS=Danio rerio GN=dera PE=1 SV=1	2-deoxyribose-5-phosphate aldolase homolog (C. elegans);Deoxyribose-phosphate aldolase (putative)	dera	2	24.4051	25.6399	17	24.8971	17	17	24.724	23.7469	24.9827	17	24.5298	24.4992	17	24.6385	17	17	24.3683	24.2461	24.6717	17	7.9	7.9	35.037	0	4.0587	2	2	1	2	1	1	0	0	1	1	1	0	6	1	2	1	1	0	0
A5WW99;Q66L51	A5WW99;Q66L51	>tr|A5WW99|A5WW99_DANRE 2-methoxy-6-polyprenyl-1,4-benzoquinol methylase, mitochondrial OS=Danio rerio GN=coq5 PE=1 SV=1;>sp|Q66L51|COQ5_DANRE 2-methoxy-6-polyprenyl-1,4-benzoquinol methylase, mitochondrial OS=Danio rerio GN=coq5 PE=2 SV=1	2-methoxy-6-polyprenyl-1,4-benzoquinol methylase, mitochondrial	coq5	2	25.9615	25.8952	26.6151	26.7901	25.5501	25.7278	25.428	25.3892	25.0123	25.8944	25.318	25.8183	25.3601	24.9206	25.2747	25.2176	25.4908	25.5481	25.1536	25.4751	15	15	37.245	0	6.017	4	4	2	3	3	4	2	3	2	2	3	4	13	0	2	1	2	2	1
A0A0R4ILL2;Q503X2	A0A0R4ILL2;Q503X2	>tr|A0A0R4ILL2|A0A0R4ILL2_DANRE 39S ribosomal protein L4, mitochondrial OS=Danio rerio GN=mrpl4 PE=1 SV=1;>sp|Q503X2|RM04_DANRE 39S ribosomal protein L4, mitochondrial OS=Danio rerio GN=mrpl4 PE=2 SV=1	39S ribosomal protein L4, mitochondrial	mrpl4	2	24.1652	25.1347	24.3209	23.8245	24.328	24.1028	23.7807	24.1311	24.057	23.5212	23.9165	24.0707	23.3445	23.8221	24.0671	24.2375	23.8065	23.7278	24.013	23.6256	13	13	33.792	0	2.9143	3	3	2	3	3	2	2	2	3	2	2	2	13	1	3	0	1	1	2
F1QYC7;A0A0R4IS69;B2GQ93;Q5U3F8	F1QYC7;A0A0R4IS69;B2GQ93;Q5U3F8	>tr|F1QYC7|F1QYC7_DANRE 3-hydroxyanthranilate 3,4-dioxygenase OS=Danio rerio GN=haao PE=1 SV=1;>tr|A0A0R4IS69|A0A0R4IS69_DANRE 3-hydroxyanthranilate 3,4-dioxygenase (Fragment) OS=Danio rerio GN=haao PE=1 SV=1;>tr|B2GQ93|B2GQ93_DANRE 3-hydroxyanthranilate 3	3-hydroxyanthranilate 3,4-dioxygenase;3-hydroxyanthranilate 3,4-dioxygenase (Fragment)	haao	4	23.8911	25.7815	17	17	26.2769	24.6254	17	24.2375	25.7685	25.7934	24.0632	25.6676	17	17	25.5532	25.3215	17	24.7841	25.179	25.3975	13.2	13.2	33.192	0	7.1771	3	3	1	3	2	1	2	1	1	1	2	3	20	1	4	3	1	2	2
Z4YIQ5;B2GSA5;Q561X9	Z4YIQ5;B2GSA5;Q561X9	>tr|Z4YIQ5|Z4YIQ5_DANRE 3-hydroxybutyrate dehydrogenase type 2 (Fragment) OS=Danio rerio GN=bdh2 PE=1 SV=1;>tr|B2GSA5|B2GSA5_DANRE Zgc:110323 protein OS=Danio rerio GN=bdh2 PE=2 SV=1;>sp|Q561X9|BDH2_DANRE 3-hydroxybutyrate dehydrogenase type 2 OS=Danio rer	3-hydroxybutyrate dehydrogenase type 2 (Fragment);Zgc:110323 protein;3-hydroxybutyrate dehydrogenase type 2	bdh2	3	24.151	24.2063	24.3839	24.7811	24.7843	24.1767	25.1185	17	24.0533	17	17	24.0898	17	17	24.4433	24.3853	24.3835	17	24.1565	17	14.7	14.7	18.907	0	5.5737	2	2	1	1	1	1	1	1	2	1	1	0	9	0	1	0	0	1	2
F1R9B4	F1R9B4	>tr|F1R9B4|F1R9B4_DANRE 3-hydroxybutyrate dehydrogenase, type 1 (Fragment) OS=Danio rerio GN=bdh1 PE=1 SV=1	3-hydroxybutyrate dehydrogenase, type 1 (Fragment)	bdh1	1	28.3653	27.6132	25.1746	27.4666	27.6571	27.7014	27.3692	27.8107	27.3317	27.0801	27.1442	27.3888	26.2353	27.3755	27.269	27.4238	27.1051	27.4092	27.3364	27.25	30.3	13.5	40.483	0	8.6872	3	9	9	7	3	5	6	8	7	7	7	6	37	5	5	3	6	6	3
F1QE62;Q7SXJ4	F1QE62;Q7SXJ4	>tr|F1QE62|F1QE62_DANRE 3-hydroxyisobutyrate dehydrogenase OS=Danio rerio GN=hibadhb PE=1 SV=1;>tr|Q7SXJ4|Q7SXJ4_DANRE 3-hydroxyisobutyrate dehydrogenase OS=Danio rerio GN=hibadhb PE=2 SV=1	3-hydroxyisobutyrate dehydrogenase	hibadhb	2	30.8469	30.6437	31.1545	31.3552	30.9361	30.0714	30.5432	30.4002	30.3406	30.274	30.2664	30.2475	30.5289	30.4958	30.3453	30.1507	30.3574	30.1436	30.1928	30.3947	57.8	52.9	34.633	0	238.77	12	15	15	14	14	15	15	14	15	15	15	15	318	34	30	36	40	33	25
Q6DC72;A0A0R4IA23;A0A0R4IZ21;A0A0J9YJE8	Q6DC72;A0A0R4IA23;A0A0R4IZ21	>tr|Q6DC72|Q6DC72_DANRE 3-hydroxyisobutyrate dehydrogenase OS=Danio rerio GN=hibadha PE=2 SV=1;>tr|A0A0R4IA23|A0A0R4IA23_DANRE 3-hydroxyisobutyrate dehydrogenase OS=Danio rerio GN=hibadha PE=1 SV=1;>tr|A0A0R4IZ21|A0A0R4IZ21_DANRE 3-hydroxyisobutyrate dehyd	3-hydroxyisobutyrate dehydrogenase	hibadha	4	26.5276	17	17	26.7518	17	17	17	17	17	17	26.0036	17	17	25.8444	17	17	17	17	17	17	14.9	7	34.868	0	13.687	1	1	1	0	0	1	0	0	0	0	0	0	1	0	0	0	1	0	0
B0S642	B0S642	>tr|B0S642|B0S642_DANRE 3-hydroxyisobutyryl-CoA hydrolase, mitochondrial OS=Danio rerio GN=hibch PE=1 SV=1	3-hydroxyisobutyryl-CoA hydrolase, mitochondrial	hibch	1	30.0532	29.0989	30.0936	30.0656	29.6899	28.0304	28.6233	28.8848	27.5438	28.8723	29.2851	28.973	29.1933	28.964	29.1859	28.2668	29.0126	28.7761	27.6494	28.8443	40.1	4.9	42.413	0	52.057	2	12	10	8	9	9	8	8	8	9	7	10	76	10	8	10	9	10	6
B2GQK9;Q58EB4	B2GQK9;Q58EB4	>tr|B2GQK9|B2GQK9_DANRE 3-hydroxyisobutyryl-CoA hydrolase, mitochondrial OS=Danio rerio GN=hibch PE=2 SV=1;>sp|Q58EB4|HIBCH_DANRE 3-hydroxyisobutyryl-CoA hydrolase, mitochondrial OS=Danio rerio GN=hibch PE=2 SV=1	3-hydroxyisobutyryl-CoA hydrolase, mitochondrial	hibch	2	26.3808	25.992	27.1661	26.7456	26.0253	24.3553	25.4607	25.6569	24.7851	25.6077	25.8742	25.6844	26.3605	25.8557	25.4931	24.4815	25.328	25.5247	24.6972	25.7591	39.5	4.2	42.276	0	3.4084	1	1	1	1	1	1	1	1	1	1	1	1	8	1	1	0	1	1	0
F1QTF0;Q7ZV32	F1QTF0;Q7ZV32	>tr|F1QTF0|F1QTF0_DANRE 3-hydroxymethyl-3-methylglutaryl-CoA lyase OS=Danio rerio GN=hmgcl PE=4 SV=1;>tr|Q7ZV32|Q7ZV32_DANRE 3-hydroxymethyl-3-methylglutaryl-Coenzyme A lyase (Hydroxymethylglutaricaciduria) OS=Danio rerio GN=hmgcl PE=2 SV=1	3-hydroxymethyl-3-methylglutaryl-CoA lyase;3-hydroxymethyl-3-methylglutaryl-Coenzyme A lyase (Hydroxymethylglutaricaciduria)	hmgcl	2	29.2314	28.8747	29.5131	28.8603	29.1732	27.7	28.807	28.358	27.9822	28.1746	28.4895	28.2818	28.7589	28.3251	28.3911	27.9965	28.539	28.4262	28.0314	28.1237	30.9	30.9	35.859	0	19.471	9	9	8	8	8	6	8	6	8	6	6	8	74	6	8	9	6	9	6
Q803B4;F1QWW8;X1WG93	Q803B4;F1QWW8	>tr|Q803B4|Q803B4_DANRE 3-ketodihydrosphingosine reductase OS=Danio rerio GN=kdsr PE=2 SV=1;>tr|F1QWW8|F1QWW8_DANRE 3-ketodihydrosphingosine reductase OS=Danio rerio GN=kdsr PE=1 SV=1	3-ketodihydrosphingosine reductase	kdsr	3	25.1395	24.5831	17	24.6293	24.9361	24.2548	25.0422	24.8137	25.075	24.6808	24.3537	24.4936	17	24.6006	24.4835	24.5011	24.4283	24.3744	24.6348	24.5936	14.5	14.5	36.434	0	7.5846	3	3	2	2	0	2	3	2	3	2	2	2	12	0	1	0	2	2	3
E7F354	E7F354	>tr|E7F354|E7F354_DANRE 3-monooxygenase/tryptophan 5-monooxygenase activation protein, gamma polypeptide 2 OS=Danio rerio GN=ywhag2 PE=1 SV=1	3-monooxygenase/tryptophan 5-monooxygenase activation protein, gamma polypeptide 2	ywhag2	1	35.2088	35.033	35.5625	35.6338	35.2206	34.5205	34.8573	34.8311	34.7754	34.7157	34.6485	34.6836	34.7931	34.5871	34.6896	34.5913	34.6341	34.6841	34.5959	34.7733	84.6	25.1	28.307	0	323.31	7	17	17	17	17	17	16	15	17	15	16	16	691	64	74	69	71	81	61
F1QFG2;A0JPF3;Q802U9;B3DJF3	F1QFG2;A0JPF3;Q802U9;B3DJF3	>tr|F1QFG2|F1QFG2_DANRE 3-phosphoadenosine 5-phosphosulfate synthase 2a OS=Danio rerio GN=papss2a PE=1 SV=1;>tr|A0JPF3|A0JPF3_DANRE Zgc:153748 OS=Danio rerio GN=papss2a PE=2 SV=1;>tr|Q802U9|Q802U9_DANRE 3-phosphoadenosine 5-phosphosulfate synthase 2 OS	3-phosphoadenosine 5-phosphosulfate synthase 2a;Zgc:153748;3-phosphoadenosine 5-phosphosulfate synthase 2	papss2a	4	17	17	24.7045	24.7806	17	23.1504	17	23.9214	23.8528	23.5554	17	17	17	17	17	17	17	17	17	23.6895	2.3	2.3	69.172	0.0009828	1.7483	1	1	0	0	1	1	0	1	0	1	1	1	0	0	0	0	0	0	0
Q6NZV1;X1WFQ8;Q08BG3;F1R447	Q6NZV1;X1WFQ8;Q08BG3;F1R447	>tr|Q6NZV1|Q6NZV1_DANRE 3-phosphoinositide-dependent protein kinase 1b OS=Danio rerio GN=pdpk1b PE=1 SV=1;>tr|X1WFQ8|X1WFQ8_DANRE 3-phosphoinositide-dependent protein kinase 1a OS=Danio rerio GN=pdpk1a PE=4 SV=1;>tr|Q08BG3|Q08BG3_DANRE Zgc:153787 OS=Danio	3-phosphoinositide-dependent protein kinase 1b;3-phosphoinositide-dependent protein kinase 1a;Zgc:153787	pdpk1b;pdpk1a	4	27.7565	27.306	27.6445	28.1841	27.5419	27.5659	27.4051	27.3157	27.4524	26.9274	27.1502	27.1651	27.0196	27.3441	26.8544	27.209	27.459	27.1904	27.2242	27.0383	29.1	29.1	61.49	0	17.425	12	12	8	9	7	8	9	11	8	8	8	8	33	0	5	2	5	3	4
Q6PC90	Q6PC90	>tr|Q6PC90|Q6PC90_DANRE 40S ribosomal protein S12 OS=Danio rerio GN=rps12 PE=1 SV=1	40S ribosomal protein S12	rps12	1	30.3395	30.3613	31.258	31.2688	30.5718	29.8143	30.2002	30.2315	30.0617	29.9672	29.8888	30.0278	30.4789	30.3075	30.0835	29.8449	29.9775	30.0839	29.9703	30.1737	70.5	70.5	14.466	0	67.757	8	8	6	7	8	8	6	6	7	8	7	6	162	14	18	18	18	13	16
Q7ZUG5	Q7ZUG5	>sp|Q7ZUG5|RS21_DANRE 40S ribosomal protein S21 OS=Danio rerio GN=rps21 PE=3 SV=1	40S ribosomal protein S21	rps21	1	28.2348	28.2628	29.1212	28.205	28.5641	27.8229	27.9442	27.868	27.9318	27.8237	27.8532	27.8826	28.3078	27.6472	27.975	27.6102	27.6899	27.7067	28.0224	27.794	59.3	59.3	8.9021	0	16.3	4	4	3	3	4	3	4	4	3	4	3	4	47	4	5	6	6	5	3
Q6TEN7;Q642J7;B7ZD34;B7ZD32	Q6TEN7;Q642J7;B7ZD34;B7ZD32	>tr|Q6TEN7|Q6TEN7_DANRE 40S ribosomal protein S24 OS=Danio rerio GN=rps24 PE=2 SV=1;>tr|Q642J7|Q642J7_DANRE 40S ribosomal protein S24 OS=Danio rerio GN=rps24 PE=1 SV=1;>tr|B7ZD34|B7ZD34_DANRE 40S ribosomal protein S24 OS=Danio rerio GN=rps24 PE=1 SV=1;>tr|	40S ribosomal protein S24	rps24	4	29.0605	28.5427	29.4555	29.5281	29.243	28.3341	27.9678	28.2793	28.5683	28.483	28.6281	28.5588	28.8218	28.6461	28.5428	28.1793	28.2974	28.3073	28.058	28.2142	51.4	51.4	12.169	0	20.212	6	6	4	4	4	4	5	5	4	5	6	5	120	11	12	12	13	12	12
G1K2N0;Q6PBI5	G1K2N0;Q6PBI5	>tr|G1K2N0|G1K2N0_DANRE 40S ribosomal protein S25 OS=Danio rerio GN=rps25 PE=1 SV=1;>sp|Q6PBI5|RS25_DANRE 40S ribosomal protein S25 OS=Danio rerio GN=rps25 PE=2 SV=1	40S ribosomal protein S25	rps25	2	30.547	30.4792	31.2533	30.5659	30.9141	30.0518	30.1788	30.0861	30.0362	30.0371	29.9647	30.2001	30.4182	30.1864	30.1536	30.079	30.0076	29.9664	29.9256	30.0965	36.4	36.4	14.655	0	10.513	6	6	6	5	6	6	5	5	5	5	5	5	99	9	9	12	11	10	9
Q6PBZ2;Q6P6E2;F1QHJ1;F1QP94	Q6PBZ2;Q6P6E2;F1QHJ1;F1QP94	>tr|Q6PBZ2|Q6PBZ2_DANRE 40S ribosomal protein S26 OS=Danio rerio GN=rps26l PE=2 SV=1;>tr|Q6P6E2|Q6P6E2_DANRE 40S ribosomal protein S26 OS=Danio rerio GN=rps26 PE=2 SV=1;>tr|F1QHJ1|F1QHJ1_DANRE 40S ribosomal protein S26 OS=Danio rerio GN=rps26l PE=3 SV=1;>t	40S ribosomal protein S26	rps26l;rps26	4	30.4479	30.3749	30.5635	30.6066	30.3552	30.1198	30.2029	30.2673	30.1163	30.0972	29.9484	30.0029	29.929	29.8473	29.775	30.0907	30.0901	30.0557	30.0085	30.1672	37.4	37.4	13.007	0	24.104	4	4	4	4	4	4	4	4	4	4	4	4	89	7	9	10	9	7	11
Q4VBV2;Q24JV7;A0A0R4IYD0;E9QFY8	Q4VBV2;Q24JV7;A0A0R4IYD0	>tr|Q4VBV2|Q4VBV2_DANRE 40S ribosomal protein S27 OS=Danio rerio GN=rps27.1 PE=1 SV=1;>tr|Q24JV7|Q24JV7_DANRE 40S ribosomal protein S27 OS=Danio rerio GN=zgc:136826 PE=2 SV=1;>tr|A0A0R4IYD0|A0A0R4IYD0_DANRE 40S ribosomal protein S27 OS=Danio rerio GN=zgc:1	40S ribosomal protein S27	rps27.1;zgc:136826;zgc:1	4	28.1071	28.1336	28.0155	28.3408	28.2122	27.647	27.9488	27.9236	27.6714	27.8713	27.6004	27.8157	27.3416	27.4892	27.6793	27.6444	27.8058	27.798	27.5113	27.9332	38.1	13.1	9.5311	0	2.7305	1	1	1	1	1	1	1	1	1	1	1	1	21	2	2	2	2	2	2
Q6PBT1	Q6PBT1	>tr|Q6PBT1|Q6PBT1_DANRE 40S ribosomal protein S27 OS=Danio rerio GN=rps27.2 PE=1 SV=1	40S ribosomal protein S27	rps27.2	1	29.4459	29.3801	26.7718	29.5094	27.6052	26.392	27.2441	27.4269	27.2325	26.6398	27.879	28.1281	27.1541	27.6937	27.8404	27.4714	27.8859	27.9022	27.8686	27.853	38.1	13.1	9.5031	0	11.628	1	3	3	3	2	3	2	1	2	2	2	1	39	5	6	1	6	4	2
Q6PBK3;X1WC82	Q6PBK3;X1WC82	>sp|Q6PBK3|RS28_DANRE 40S ribosomal protein S28 OS=Danio rerio GN=rps28 PE=3 SV=1;>tr|X1WC82|X1WC82_DANRE 40S ribosomal protein S28 OS=Danio rerio GN=rps28 PE=1 SV=1	40S ribosomal protein S28	rps28	2	30.1158	30.1123	30.5714	30.3828	30.2844	29.6044	29.7747	30.0283	29.8072	29.7638	29.61	29.875	29.8523	29.5076	29.7699	29.6182	29.5855	29.9153	29.7077	29.7348	46.4	46.4	7.8239	0	12.949	3	3	3	3	3	3	3	3	3	3	3	3	40	3	5	4	2	2	6
Q6PC01;Q567X2;F1RA98;A7MCC4;A0A0R4IBV0	Q6PC01;Q567X2;F1RA98;A7MCC4;A0A0R4IBV0	>tr|Q6PC01|Q6PC01_DANRE 40S ribosomal protein S30 OS=Danio rerio GN=faua PE=2 SV=1;>tr|Q567X2|Q567X2_DANRE 40S ribosomal protein S30 OS=Danio rerio GN=faub PE=2 SV=1;>tr|F1RA98|F1RA98_DANRE 40S ribosomal protein S30 OS=Danio rerio GN=faub PE=3 SV=1;>tr|A7M	40S ribosomal protein S30	faua;faub	5	27.8424	27.3716	28.6367	28.4176	27.4497	26.5397	26.9622	27.0161	26.8851	26.8674	27.0259	27.2312	27.6387	27.1992	27.0849	26.7244	26.9969	27.0511	26.9644	27.1861	8.3	8.3	14.625	0	3.7056	2	2	2	1	2	2	1	1	1	1	1	1	39	6	3	7	7	3	3
Q6PBY1	Q6PBY1	>sp|Q6PBY1|RS3A_DANRE 40S ribosomal protein S3a OS=Danio rerio GN=rps3a PE=2 SV=3	40S ribosomal protein S3a	rps3a	1	31.5483	31.7112	32.2501	31.9006	31.7139	31.4271	31.5958	31.4887	31.4107	31.4886	31.1592	31.3094	31.4523	31.1255	31.1521	31.4277	31.4589	31.3183	31.2629	31.5753	53.2	53.2	30.199	0	109.46	17	17	16	16	14	14	16	15	16	14	16	14	255	22	26	26	29	24	21
Q642H9	Q642H9	>sp|Q642H9|RS4X_DANRE 40S ribosomal protein S4, X isoform OS=Danio rerio GN=rps4x PE=2 SV=3	40S ribosomal protein S4, X isoform	rps4x	1	31.692	31.619	31.9857	31.7524	31.6546	31.4052	31.4703	31.4256	31.4625	31.3534	31.1952	31.3234	31.2111	31.1362	31.1123	31.2479	31.1718	31.1988	31.173	31.3152	49.4	49.4	29.688	0	60.608	14	14	13	13	13	13	13	14	14	13	14	14	268	27	30	18	22	30	30
Q6DHL6;A7YYE3	Q6DHL6;A7YYE3	>tr|Q6DHL6|Q6DHL6_DANRE 40S ribosomal protein S6 OS=Danio rerio GN=rps6 PE=1 SV=1;>tr|A7YYE3|A7YYE3_DANRE 40S ribosomal protein S6 OS=Danio rerio GN=rps6 PE=2 SV=1	40S ribosomal protein S6	rps6	2	30.665	30.7098	31.1085	30.114	30.1716	30.4621	30.5859	30.5309	30.337	30.501	30.1356	30.4654	30.3063	29.8348	30.1905	30.2232	30.2226	30.2513	30.1522	30.5461	40.2	40.2	28.708	0	48.425	10	10	7	6	8	7	7	8	9	6	8	8	114	11	11	13	13	11	13
P62084	P62084	>sp|P62084|RS7_DANRE 40S ribosomal protein S7 OS=Danio rerio GN=rps7 PE=2 SV=1	40S ribosomal protein S7	rps7	1	30.5517	30.3058	30.69	30.9359	30.3032	29.7667	29.9394	30.6176	30.3583	29.6784	30.126	30.1312	29.979	29.8495	29.958	29.8093	29.9164	30.0368	30.1371	29.9379	64.4	64.4	22.25	0	53.916	12	12	10	8	10	10	8	9	8	11	10	8	113	11	13	13	17	10	11
B5DDE8	B5DDE8	>tr|B5DDE8|B5DDE8_DANRE 40S ribosomal protein S8 OS=Danio rerio GN=rps8b PE=1 SV=1	40S ribosomal protein S8	rps8b	1	29.968	29.8976	30.1336	30.3012	29.9807	29.1684	29.6843	29.8797	29.6169	29.8725	29.388	29.4637	29.6013	29.539	29.5127	29.3266	29.5203	29.5696	29.4763	29.8661	58.7	42.3	24.089	0	52.262	8	12	8	9	9	10	7	9	9	9	9	9	157	15	15	21	18	17	16
P62247	P62247	>sp|P62247|RS8_DANRE 40S ribosomal protein S8 OS=Danio rerio GN=rps8 PE=2 SV=2	40S ribosomal protein S8	rps8	1	28.3634	28.3217	28.9518	28.8678	28.3443	28.5069	28.5601	28.0394	27.9424	28.0839	28.0357	28.0529	28.2996	28.2139	27.8745	28.4052	28.0673	27.944	27.7584	28.1486	51.4	35.1	24.093	0	36.615	6	6	5	5	5	5	5	6	6	5	5	5	83	7	10	7	7	9	8
B2GNT1;Q803F6;J9JI05	B2GNT1;Q803F6	>tr|B2GNT1|B2GNT1_DANRE 40S ribosomal protein SA OS=Danio rerio GN=rpsa PE=2 SV=1;>sp|Q803F6|RSSA_DANRE 40S ribosomal protein SA OS=Danio rerio GN=rpsa PE=2 SV=1	40S ribosomal protein SA	rpsa	3	30.516	30.3301	30.8314	31.0246	30.4366	30.0999	30.2018	30.4031	30.0844	29.8695	30.0338	30.0512	30.2262	30.1864	29.9334	29.9513	29.9879	30.1181	29.9319	29.9954	60.7	60.7	34.012	0	301.66	15	15	13	13	14	14	14	14	14	14	14	14	285	26	27	36	30	27	27
Q7ZUC2	Q7ZUC2	>sp|Q7ZUC2|CAB45_DANRE 45 kDa calcium-binding protein OS=Danio rerio GN=sdf4 PE=2 SV=1	45 kDa calcium-binding protein	sdf4	1	25.2274	25.3818	17	25.3523	25.9807	24.8728	24.976	24.9507	24.97	24.8294	24.8753	24.7305	17	24.6599	24.7575	25.0164	24.9866	24.9618	25.0253	25.0919	9	9	41.703	0.0039553	1.3439	3	3	1	2	0	1	2	1	1	1	2	1	7	0	1	0	0	2	0
I3IRW7	I3IRW7	>tr|I3IRW7|I3IRW7_DANRE 4-aminobutyrate aminotransferase OS=Danio rerio GN=abat PE=1 SV=1	4-aminobutyrate aminotransferase	abat	1	34.185	33.8265	34.4483	34.4078	33.9188	32.9023	33.5039	33.5832	33.3414	32.904	33.4893	33.4682	33.674	33.4845	33.4024	33.0672	33.3347	33.3097	33.22	33.2062	75.2	19.6	55.729	0	323.31	9	32	32	30	30	31	31	31	30	29	29	30	1049	113	108	116	117	103	93
Q7ZVS4	Q7ZVS4	>tr|Q7ZVS4|Q7ZVS4_DANRE 4-aminobutyrate aminotransferase OS=Danio rerio GN=abat PE=2 SV=1	4-aminobutyrate aminotransferase	abat	1	27.9064	28.983	29.132	28.0792	28.207	17	27.9925	28.9123	28.3999	27.9862	27.491	28.431	28.3684	27.55	27.9578	17	27.7382	28.6805	28.3035	28.1086	77.2	9.1	45.48	0	8.6698	4	4	3	3	4	3	2	0	3	2	2	2	25	2	3	10	2	2	0
Q1RM15;F1Q5H4;F1Q8J5	Q1RM15;F1Q5H4	>tr|Q1RM15|Q1RM15_DANRE UDP-galactose-4-epimerase OS=Danio rerio GN=gale PE=2 SV=1;>tr|F1Q5H4|F1Q5H4_DANRE UDP-galactose-4-epimerase OS=Danio rerio GN=gale PE=1 SV=1	UDP-galactose-4-epimerase	gale	3	23.4706	24.5514	24.9172	24.7447	24.4501	23.5771	23.9221	17	17	22.8734	17	17	23.8137	24.4463	23.5854	17	17	17	17	17	11.5	11.5	38.837	0	3.0272	3	3	1	2	2	1	2	1	1	0	0	1	3	0	1	0	1	1	0
F1QW05;A2RV27	F1QW05;A2RV27	>tr|F1QW05|F1QW05_DANRE 5-demethoxyubiquinone hydroxylase, mitochondrial OS=Danio rerio GN=coq7 PE=1 SV=1;>tr|A2RV27|A2RV27_DANRE 5-demethoxyubiquinone hydroxylase, mitochondrial OS=Danio rerio GN=coq7 PE=2 SV=1	5-demethoxyubiquinone hydroxylase, mitochondrial	coq7	2	28.6453	28.0244	28.9818	28.5449	28.4781	27.7382	27.6512	28.5224	28.3391	27.6413	27.9283	28.0715	28.1432	27.8452	27.7859	27.7764	27.8566	28.1934	28.0956	27.8066	46.2	46.2	25.08	0	17.13	8	8	5	4	6	6	5	5	6	5	5	6	40	5	3	4	4	2	4
F1QPB0;A7MBY0;F1R2E4	F1QPB0;A7MBY0;F1R2E4	>tr|F1QPB0|F1QPB0_DANRE 5-nucleotidase domain-containing 1 OS=Danio rerio GN=nt5dc1 PE=4 SV=1;>tr|A7MBY0|A7MBY0_DANRE Si:dkey-121j17.1 protein OS=Danio rerio GN=nt5dc1 PE=2 SV=1;>tr|F1R2E4|F1R2E4_DANRE 5-nucleotidase domain-containing 1 (Fragment) OS=Dan	5-nucleotidase domain-containing 1;Si:dkey-121j17.1 protein;5-nucleotidase domain-containing 1 (Fragment)	nt5dc1	3	31.1167	30.7615	31.0228	31.3962	30.9929	30.2898	30.9077	30.6959	30.4759	30.481	30.5033	30.4696	30.2502	30.4932	30.4906	30.3644	30.5137	30.4087	30.4782	30.537	55.3	55.3	52.675	0	170.6	20	20	17	17	19	19	17	18	19	18	19	18	388	42	36	39	44	39	36
E7FFE8;Q08C96;A0A0R4IBH5	E7FFE8	>tr|E7FFE8|E7FFE8_DANRE 5-nucleotidase domain-containing 3 OS=Danio rerio GN=nt5dc3 PE=1 SV=1	5-nucleotidase domain-containing 3	nt5dc3	3	27.4049	25.8107	25.7731	26.8513	26.3844	26.8679	27.2993	26.9991	27.2227	26.6867	26.528	26.4054	26.3273	25.8859	26.3081	26.6202	27.2725	26.7107	26.6374	26.3756	14.4	14.4	67.514	0	11.474	6	6	6	3	2	3	4	5	4	5	6	5	15	4	0	1	2	2	2
E7F409;A8E7I1;B3DJ73	E7F409	>tr|E7F409|E7F409_DANRE 5-nucleotidase, cytosolic IAb OS=Danio rerio GN=nt5c1ab PE=4 SV=1	5-nucleotidase, cytosolic IAb	nt5c1ab	3	26.0435	26.0747	27.2664	27.3009	26.6587	25.4205	26.2447	25.7552	25.5195	24.9816	25.6319	25.7572	26.5084	26.1121	25.9576	25.6708	25.7625	25.823	25.3597	25.452	23.2	23.2	40.144	0	15.676	6	6	5	5	5	5	4	4	6	4	4	3	32	5	3	4	4	3	3
A0A0R4IET0;E7FC21;A2ATX6;Q7ZWB3	A0A0R4IET0;E7FC21;A2ATX6;Q7ZWB3	>tr|A0A0R4IET0|A0A0R4IET0_DANRE 5-nucleotidase, cytosolic IIa OS=Danio rerio GN=nt5c2a PE=1 SV=1;>tr|E7FC21|E7FC21_DANRE 5-nucleotidase, cytosolic IIa OS=Danio rerio GN=nt5c2a PE=1 SV=2;>tr|A2ATX6|A2ATX6_DANRE 5-nucleotidase, cytosolic IIa OS=Danio reri	5-nucleotidase, cytosolic IIa	nt5c2a	4	28.0825	28.0199	27.6032	28.4513	28.0447	27.6462	27.8272	27.7019	27.7274	27.1497	27.5424	27.7897	27.1094	27.7741	27.4209	27.7	27.3805	27.4378	27.5522	27.2619	24.4	8.2	66.524	0	54.697	3	9	8	8	7	8	6	8	9	7	7	6	71	8	8	6	12	5	9
F8W416;F8W2Q8;Q7SYN4;F8W3F7	F8W416;F8W2Q8;Q7SYN4;F8W3F7	>tr|F8W416|F8W416_DANRE 5-nucleotidase, cytosolic IIIA (Fragment) OS=Danio rerio GN=nt5c3a PE=4 SV=1;>tr|F8W2Q8|F8W2Q8_DANRE 5-nucleotidase OS=Danio rerio GN=nt5c3a PE=3 SV=1;>sp|Q7SYN4|5NT3_DANRE Cytosolic 5-nucleotidase 3 OS=Danio rerio GN=nt5c3 PE=2	5-nucleotidase, cytosolic IIIA (Fragment);5-nucleotidase;Cytosolic 5-nucleotidase 3	nt5c3a;nt5c3	4	24.1539	22.4035	25.2135	17	24.8874	17	22.564	24.6773	17	17	23.9114	17	24.7078	17	24.2654	17	17	24.1813	17	17	12.9	12.9	17.438	0.0041734	1.3247	2	2	1	2	1	2	1	1	1	2	0	1	9	0	1	2	2	0	2
B3DFK4	B3DFK4	>tr|B3DFK4|B3DFK4_DANRE 6.8 kDa mitochondrial proteolipid-like OS=Danio rerio GN=LOC557217 PE=1 SV=1	6.8 kDa mitochondrial proteolipid-like	LOC557217	1	26.9967	26.4142	26.9636	27.8242	26.1973	24.8307	25.0509	24.8733	24.8047	26.7643	26.4727	26.0891	26.2665	26.9168	25.6476	24.8307	24.9009	24.7236	24.6994	26.8983	19.2	19.2	5.9009	0	3.0667	1	1	1	1	1	1	1	1	1	1	1	1	34	4	4	2	2	4	3
Q9PV90	Q9PV90	>sp|Q9PV90|RLA0_DANRE 60S acidic ribosomal protein P0 OS=Danio rerio GN=rplp0 PE=2 SV=1	60S acidic ribosomal protein P0	rplp0	1	25.4494	24.7751	17	26.0817	17	17	17	24.5914	17	17	24.9645	24.387	17	25.2134	17	17	17	24.3815	17	17	49.8	3.1	34.753	0.00025214	1.9593	1	1	1	1	0	1	0	0	0	1	0	0	2	1	0	0	1	0	0
Q7ZUG3;Q6P5K3;F8W4I2	Q7ZUG3;Q6P5K3;F8W4I2	>tr|Q7ZUG3|Q7ZUG3_DANRE 60S acidic ribosomal protein P0 OS=Danio rerio GN=rplp0 PE=2 SV=1;>tr|Q6P5K3|Q6P5K3_DANRE 60S acidic ribosomal protein P0 OS=Danio rerio GN=rplp0 PE=1 SV=1;>tr|F8W4I2|F8W4I2_DANRE 60S acidic ribosomal protein P0 (Fragment) OS=Danio	60S acidic ribosomal protein P0;60S acidic ribosomal protein P0 (Fragment)	rplp0	3	30.6577	30.4307	30.7368	31.0026	30.6767	30.1123	30.3918	30.3147	30.1728	30.1236	30.0054	30.039	30.0619	30.1111	30.1869	30.1399	30.2285	30.1456	30.0447	30.3001	50.3	3.2	34.395	0	84.167	1	12	12	12	12	12	12	12	12	12	12	12	264	25	26	28	29	24	23
Q6PC69;E9QFD9	Q6PC69	>sp|Q6PC69|RL10A_DANRE 60S ribosomal protein L10a OS=Danio rerio GN=rpl10a PE=2 SV=1	60S ribosomal protein L10a	rpl10a	2	30.1713	30.148	30.08	30.6883	30.2388	29.6676	30.041	29.9822	29.8066	29.5897	29.7873	29.8973	29.119	29.8132	29.7613	29.6498	29.7446	29.8127	29.7199	29.7622	39.4	39.4	24.622	0	107.25	8	8	7	7	7	8	6	7	8	7	7	7	174	15	19	10	17	16	21
Q6IQI6	Q6IQI6	>tr|Q6IQI6|Q6IQI6_DANRE 60S ribosomal protein L11 OS=Danio rerio GN=rpl11 PE=1 SV=1	60S ribosomal protein L11	rpl11	1	29.4189	29.011	30.6339	30.0363	30.3904	28.7702	28.8572	29.0326	28.6797	28.7597	29.139	29.1341	29.4869	29.2932	29.1276	28.9384	28.7837	29.1757	28.8601	29.034	30.3	30.3	20.376	0	31.139	7	7	5	3	6	5	5	4	5	4	5	4	70	7	7	11	8	9	5
Q90Z10;A0A0R4IUM6	Q90Z10;A0A0R4IUM6	>sp|Q90Z10|RL13_DANRE 60S ribosomal protein L13 OS=Danio rerio GN=rpl13 PE=2 SV=3;>tr|A0A0R4IUM6|A0A0R4IUM6_DANRE 60S ribosomal protein L13 (Fragment) OS=Danio rerio GN=rpl13 PE=1 SV=1	60S ribosomal protein L13;60S ribosomal protein L13 (Fragment)	rpl13	2	31.0726	30.5233	30.8647	31.0289	30.6492	29.9534	30.0388	29.7179	29.6607	29.9813	30.0335	29.9528	30.0904	29.9643	29.9762	30.0089	29.9411	30.0231	29.9535	30.4484	42.2	42.2	24.364	0	21.924	10	10	8	8	7	7	6	6	5	4	5	7	63	5	7	11	8	6	4
Q6DRN7;A8E526	Q6DRN7;A8E526	>tr|Q6DRN7|Q6DRN7_DANRE 60S ribosomal protein L14 OS=Danio rerio GN=rpl14 PE=2 SV=1;>tr|A8E526|A8E526_DANRE Ribosomal protein L14 OS=Danio rerio GN=rpl14 PE=1 SV=1	60S ribosomal protein L14;Ribosomal protein L14	rpl14	2	29.7957	29.7312	30.236	30.4576	30.1604	29.541	29.4887	29.7676	29.495	29.6835	29.3323	29.4844	29.7312	29.595	29.4547	29.4059	29.5916	29.4632	29.3546	29.6739	44.6	44.6	16.24	0	16.611	7	7	5	5	6	6	6	6	6	6	6	6	132	10	14	12	15	14	12
Q7ZWJ4;D6QWZ2;F8W484	Q7ZWJ4	>sp|Q7ZWJ4|RL18A_DANRE 60S ribosomal protein L18a OS=Danio rerio GN=rpl18a PE=2 SV=1	60S ribosomal protein L18a	rpl18a	3	30.1272	30.1762	29.512	30.0226	30.0145	29.8217	29.6776	30.0398	29.9806	29.9164	29.44	29.8012	28.9413	29.4844	29.5893	29.7004	29.6881	29.883	29.731	29.9491	47.7	47.7	20.68	0	23.827	9	9	8	9	7	6	7	9	7	8	9	9	165	14	16	9	14	17	20
Q6P5L3	Q6P5L3	>sp|Q6P5L3|RL19_DANRE 60S ribosomal protein L19 OS=Danio rerio GN=rpl19 PE=2 SV=1	60S ribosomal protein L19	rpl19	1	30.457	30.0376	29.7996	30.8108	30.0755	29.7694	29.7044	29.8102	30.317	29.6647	29.6149	29.867	29.7576	29.5483	29.6512	29.7801	29.7646	29.7479	29.7181	29.883	30.6	30.6	23.453	0	52.544	6	6	6	6	5	6	6	6	5	6	6	6	110	9	12	8	11	12	13
Q6PC14	Q6PC14	>sp|Q6PC14|RL23_DANRE 60S ribosomal protein L23 OS=Danio rerio GN=rpl23 PE=2 SV=1	60S ribosomal protein L23	rpl23	1	29.7089	29.7171	30.2865	30.1542	29.7641	29.2456	29.2765	29.4813	29.1477	29.0576	29.2843	29.2866	29.3804	29.242	29.4172	29.1668	29.1263	29.4057	29.0104	29.2468	42.9	42.9	14.881	0	50.707	6	6	5	6	5	5	5	6	6	6	6	6	80	9	7	8	10	8	6
A0A0R4IMS3;Q8JGR4	A0A0R4IMS3;Q8JGR4	>tr|A0A0R4IMS3|A0A0R4IMS3_DANRE 60S ribosomal protein L24 OS=Danio rerio GN=rpl24 PE=1 SV=1;>sp|Q8JGR4|RL24_DANRE 60S ribosomal protein L24 OS=Danio rerio GN=rpl24 PE=2 SV=1	60S ribosomal protein L24	rpl24	2	29.8277	29.9064	30.6623	30.1757	30.1477	29.1342	29.3962	29.6708	29.5383	29.5996	29.4734	29.6289	29.8547	29.4481	29.3796	29.3964	29.448	29.4665	29.3751	29.4488	42.7	42.7	17.883	0	14.299	8	8	5	6	7	6	7	6	6	7	7	7	92	8	8	12	10	11	8
B2GP62;Q7ZV82	B2GP62;Q7ZV82	>tr|B2GP62|B2GP62_DANRE 60S ribosomal protein L27 OS=Danio rerio GN=rpl27 PE=2 SV=1;>sp|Q7ZV82|RL27_DANRE 60S ribosomal protein L27 OS=Danio rerio GN=rpl27 PE=2 SV=3	60S ribosomal protein L27	rpl27	2	30.4308	30.4133	31.1725	30.9995	30.496	30.0198	30.1884	30.2616	30.135	29.9732	29.951	30.1487	30.3348	30.0409	30.0501	30.0522	30.1174	30.1096	29.9191	30.032	51.5	51.5	15.782	0	37.55	8	8	7	7	8	8	7	6	7	6	7	7	123	13	10	17	16	13	10
Q7SXI9;B5DDU6;F1QFV6	Q7SXI9;B5DDU6;F1QFV6	>tr|Q7SXI9|Q7SXI9_DANRE 60S ribosomal protein L28 OS=Danio rerio GN=rpl28 PE=2 SV=1;>tr|B5DDU6|B5DDU6_DANRE Rpl28l protein OS=Danio rerio GN=rpl28 PE=2 SV=1;>tr|F1QFV6|F1QFV6_DANRE Ribosomal protein L28 OS=Danio rerio GN=rpl28 PE=1 SV=1	60S ribosomal protein L28;Rpl28l protein;Ribosomal protein L28	rpl28	3	30.7244	30.6909	31.1712	30.9188	30.8358	30.2675	30.4262	30.4008	30.2383	30.3073	30.3134	30.2737	30.5786	30.2489	30.3141	30.1498	30.1927	30.1992	30.1167	30.3243	62.3	62.3	15.639	0	18.912	10	10	8	9	9	9	8	9	9	9	9	9	118	13	13	12	11	11	14
A0A0R4IQ78;Q7ZWJ7	A0A0R4IQ78;Q7ZWJ7	>tr|A0A0R4IQ78|A0A0R4IQ78_DANRE 60S ribosomal protein L34 OS=Danio rerio GN=rpl34 PE=1 SV=1;>sp|Q7ZWJ7|RL34_DANRE 60S ribosomal protein L34 OS=Danio rerio GN=rpl34 PE=3 SV=3	60S ribosomal protein L34	rpl34	2	29.8041	30.1119	30.4109	30.8786	30.2707	29.516	29.6995	29.8962	29.8413	29.8235	29.5463	29.6874	29.8341	29.6607	29.6715	29.6559	29.6368	29.7022	29.6245	29.9368	42.3	42.3	14.091	0	10.739	7	7	4	6	5	7	6	5	5	6	6	6	81	7	10	7	7	8	8
Q8JHJ1	Q8JHJ1	>sp|Q8JHJ1|RL35_DANRE 60S ribosomal protein L35 OS=Danio rerio GN=rpl35 PE=2 SV=3	60S ribosomal protein L35	rpl35	1	30.2286	30.2006	30.741	30.6307	30.3028	29.8001	29.8074	30.0193	29.8555	29.893	29.7404	29.8564	29.9963	29.6582	29.8632	29.7796	29.7402	29.8474	29.6815	30.033	27.6	27.6	14.43	0	6.5961	4	4	4	4	4	4	4	4	3	4	4	4	39	4	3	5	4	4	4
Q6Q415	Q6Q415	>sp|Q6Q415|RL36_DANRE 60S ribosomal protein L36 OS=Danio rerio GN=rpl36 PE=3 SV=1	60S ribosomal protein L36	rpl36	1	28.9551	29.0843	29.263	28.682	29.1092	28.6546	28.7342	28.8271	28.801	28.72	28.4103	28.7379	28.6476	28.213	28.4968	28.5807	28.5125	28.6008	28.6015	28.8355	30.5	30.5	12.179	0	12.459	4	4	4	4	4	3	4	4	4	4	4	4	88	9	8	9	7	11	8
P61485	P61485	>sp|P61485|RL36A_DANRE 60S ribosomal protein L36a OS=Danio rerio GN=rpl36a PE=3 SV=2	60S ribosomal protein L36a	rpl36a	1	29.9731	29.9211	30.4753	30.4828	29.978	29.4248	29.5974	29.5887	29.412	29.3314	29.3868	29.4983	29.6673	29.423	29.3982	29.5863	29.4324	29.5282	29.2948	29.5763	33	33	12.528	0	7.3315	6	6	6	6	6	6	6	6	6	6	6	6	74	5	10	7	6	7	8
Q6P0V6;A0A0R4IBP7;B0S6P5;D6QWY4	Q6P0V6;A0A0R4IBP7;B0S6P5	>sp|Q6P0V6|RL8_DANRE 60S ribosomal protein L8 OS=Danio rerio GN=rpl8 PE=2 SV=3;>tr|A0A0R4IBP7|A0A0R4IBP7_DANRE 60S ribosomal protein L8 OS=Danio rerio GN=rpl8 PE=1 SV=1;>tr|B0S6P5|B0S6P5_DANRE 60S ribosomal protein L8 (Fragment) OS=Danio rerio GN=rpl8 PE=1	60S ribosomal protein L8;60S ribosomal protein L8 (Fragment)	rpl8	4	31.1333	31.2393	31.3823	31.3597	31.3265	30.87	30.9485	31.0405	30.961	30.7471	30.5966	30.8184	30.8518	30.7443	30.7155	30.7352	30.7865	30.8219	30.7846	30.8432	44.7	44.7	28.066	0	141.6	11	11	10	11	10	10	11	11	11	10	11	9	169	16	17	18	18	20	14
Q7ZW00	Q7ZW00	>sp|Q7ZW00|AGK_DANRE Acylglycerol kinase, mitochondrial OS=Danio rerio GN=agk PE=2 SV=2	Acylglycerol kinase, mitochondrial	agk	1	24.8031	23.9385	23.9603	25.688	25.2415	23.5688	24.0329	17	17	17	23.7942	23.9888	23.8473	24.4052	24.2508	23.9665	24.4065	17	17	17	5	5	47.544	0.00098304	1.7498	2	2	2	1	1	2	2	1	1	0	0	0	3	1	0	1	0	0	0
Q7ZU78;F1R374;X1WEG8;X1WEC1;F1QWZ1;Q6P945;E9QJ10;Q803Y6;A0A0R4IU13;F1QPT5;Q7T325;A2AR70;Q32LS8;F1R8T1;F6NXI0;F6NIB1;A0A0R4IBD1;Q6P951	Q7ZU78;F1R374;X1WEG8;X1WEC1;F1QWZ1;Q6P945;E9QJ10;Q803Y6;A0A0R4IU13;F1QPT5;Q7T325;A2AR70;Q32LS8;F1R8T1;F6NXI0;F6NIB1;A0A0R4IBD1;Q6P951	>tr|Q7ZU78|Q7ZU78_DANRE 6-phosphofructo-2-kinase/fructose-2, 6-biphosphatase 2 OS=Danio rerio GN=pfkfb2a PE=2 SV=1;>tr|F1R374|F1R374_DANRE 6-phosphofructo-2-kinase/fructose-2,6-biphosphatase 2a OS=Danio rerio GN=pfkfb2a PE=1 SV=1;>tr|X1WEG8|X1WEG8_DANRE 6-	6-phosphofructo-2-kinase/fructose-2, 6-biphosphatase 2;6-phosphofructo-2-kinase/fructose-2,6-biphosphatase 2a	pfkfb2a	18	17	22.6681	17	17	21.7658	22.0442	22.266	24.1469	21.8725	22.0462	17	17	17	17	17	17	17	23.9972	17	17	4.2	4.2	60.124	0.0085068	1.0631	2	2	0	1	0	0	1	1	1	2	1	1	0	0	0	0	0	0	0
Q803T9;Q502S9;F1Q883;Q6TNR8	Q803T9;Q502S9;F1Q883;Q6TNR8	>tr|Q803T9|Q803T9_DANRE 6-phosphogluconate dehydrogenase, decarboxylating OS=Danio rerio GN=pgd PE=2 SV=1;>tr|Q502S9|Q502S9_DANRE 6-phosphogluconate dehydrogenase, decarboxylating OS=Danio rerio GN=pgd PE=2 SV=1;>tr|F1Q883|F1Q883_DANRE 6-phosphogluconate d	6-phosphogluconate dehydrogenase, decarboxylating	pgd	4	30.5032	30.1681	29.6674	30.5438	30.401	30.0295	30.2586	30.1628	30.1738	29.7188	30.0046	29.7913	28.9891	29.7927	29.8424	30.017	30.0398	30.0013	30.0284	29.8705	47.7	47.7	56.526	0	199.13	19	19	18	17	17	17	18	17	16	16	17	16	256	26	22	17	28	27	25
F1R0C0;Q68EK1	F1R0C0	>tr|F1R0C0|F1R0C0_DANRE 6-phosphogluconolactonase OS=Danio rerio GN=pgls PE=4 SV=1	6-phosphogluconolactonase	pgls	2	28.3335	29.1312	30.1854	30.1636	29.7903	28.6449	29.0119	28.1608	27.5651	28.9834	28.3244	28.6721	29.3746	29.0569	28.9614	28.8687	28.6867	28.4614	27.9541	28.9611	59.8	59.8	26.868	0	34.932	11	11	7	9	10	11	11	9	9	7	6	9	100	6	8	15	12	14	11
A5PKS5;Q6B324;F1QA74;A0A0G2KRW9	A5PKS5;Q6B324;F1QA74;A0A0G2KRW9	>tr|A5PKS5|A5PKS5_DANRE 6-pyruvoyl tetrahydrobiopterin synthase OS=Danio rerio GN=pts PE=2 SV=1;>tr|Q6B324|Q6B324_DANRE 6-pyruvoyl tetrahydropterin synthase (Fragment) OS=Danio rerio GN=pts PE=2 SV=1;>tr|F1QA74|F1QA74_DANRE Uncharacterized protein OS=Danio	6-pyruvoyl tetrahydrobiopterin synthase;6-pyruvoyl tetrahydropterin synthase (Fragment);Uncharacterized protein	pts	4	24.0107	24.8396	25.1568	26.4906	25.934	23.9689	23.9477	23.6776	23.7899	24.0583	23.9669	23.9201	24.9401	24.1681	24.3473	24.7724	23.7156	24.5519	24.6302	24.8841	33.1	33.1	15.924	0	3.1025	4	4	1	1	1	4	2	1	1	1	1	1	6	1	2	0	1	2	0
A0A0R4IC31;F2Z4T4;A0A0A0MPJ0	A0A0R4IC31;F2Z4T4	>tr|A0A0R4IC31|A0A0R4IC31_DANRE A kinase (PRKA) anchor protein 12b OS=Danio rerio GN=akap12b PE=1 SV=1;>tr|F2Z4T4|F2Z4T4_DANRE A kinase (PRKA) anchor protein 12b OS=Danio rerio GN=akap12b PE=1 SV=1	A kinase (PRKA) anchor protein 12b	akap12b	3	30.6045	30.2821	30.1932	30.2648	30.0688	29.7204	30.0566	29.4844	29.6337	29.9376	29.8592	29.8347	29.7875	29.6128	29.5846	29.6119	29.711	29.5498	29.6022	29.9198	41.1	6.5	172.15	0	323.31	5	37	25	28	20	20	27	25	30	24	27	28	355	38	48	26	28	34	34
F6NHG9;F1RBY1;E7F7R9;A5D6U6	F6NHG9;F1RBY1;E7F7R9;A5D6U6	>tr|F6NHG9|F6NHG9_DANRE A kinase (PRKA) anchor protein 1b OS=Danio rerio GN=akap1b PE=1 SV=1;>tr|F1RBY1|F1RBY1_DANRE A kinase (PRKA) anchor protein 1b OS=Danio rerio GN=akap1b PE=1 SV=1;>tr|E7F7R9|E7F7R9_DANRE A kinase (PRKA) anchor protein 1b OS=Danio rer	A kinase (PRKA) anchor protein 1b	akap1b	4	25.5657	25.3558	26.0453	26.3625	28.4702	24.5652	25.9962	26.338	25.6391	21.1752	25.6367	24.8916	26.3286	26.6699	26.3735	25.0193	25.705	26.0523	25.9289	22.6906	13.9	13.9	89.863	0	22.804	6	6	2	4	3	3	5	3	5	5	4	3	25	1	2	1	1	4	2
Q6NUT6;R4GEY4;R4GEN9	Q6NUT6	>tr|Q6NUT6|Q6NUT6_DANRE A kinase (PRKA) anchor protein 8-like OS=Danio rerio GN=akap8l PE=2 SV=1	A kinase (PRKA) anchor protein 8-like	akap8l	3	30.2954	30.1658	30.2833	30.2279	30.1488	29.5312	29.8615	29.8466	29.5206	29.3959	29.5963	29.537	29.7063	29.5836	29.5316	29.491	29.6843	29.6203	29.3763	29.7011	37.4	3.7	69.477	0	144.28	2	21	18	16	16	16	17	15	17	16	15	17	165	12	15	19	14	17	15
A0A0H2UKS3	A0A0H2UKS3	>tr|A0A0H2UKS3|A0A0H2UKS3_DANRE A kinase (PRKA) anchor protein 8-like (Fragment) OS=Danio rerio GN=akap8l PE=1 SV=3	A kinase (PRKA) anchor protein 8-like (Fragment)	akap8l	1	26.4565	25.8479	26.9637	26.6647	25.8613	25.399	25.8975	25.7094	25.7933	25.3719	25.9474	25.5004	26.2816	25.7723	25.3266	25.4139	25.5067	25.4135	25.6419	25.5207	40.4	3.1	31.633	0.00025641	2.0941	1	1	1	1	1	1	1	1	1	1	1	1	9	2	0	2	2	1	1
F1QML8;A0A0H2UKW6	F1QML8;A0A0H2UKW6	>tr|F1QML8|F1QML8_DANRE A kinase (PRKA) anchor protein 8-like (Fragment) OS=Danio rerio GN=akap8l PE=4 SV=2;>tr|A0A0H2UKW6|A0A0H2UKW6_DANRE A kinase (PRKA) anchor protein 8-like OS=Danio rerio GN=akap8l PE=1 SV=1	A kinase (PRKA) anchor protein 8-like (Fragment);A kinase (PRKA) anchor protein 8-like	akap8l	2	27.0815	27.0194	26.4021	26.8266	27.0214	26.1572	27.1819	26.721	27.0137	27.283	26.548	26.6521	25.9009	25.8575	26.7005	26.2399	26.8914	26.5506	26.8848	27.37	47.1	0	53.191	0	13.953	0	1	1	1	1	1	1	1	1	1	1	1	10	1	2	0	1	1	0
A0A0R4I9G5;Q5RGU1;E7F0M3	A0A0R4I9G5;Q5RGU1	>tr|A0A0R4I9G5|A0A0R4I9G5_DANRE AarF domain-containing kinase 3 OS=Danio rerio GN=adck3 PE=1 SV=1;>sp|Q5RGU1|COQ8A_DANRE Atypical kinase COQ8A, mitochondrial OS=Danio rerio GN=coq8a PE=2 SV=2	AarF domain-containing kinase 3;Atypical kinase COQ8A, mitochondrial	adck3;coq8a	3	27.7986	27.9462	27.8922	27.7807	27.3595	26.9013	27.441	27.0318	27.2516	27.2515	27.0052	27.3721	27.4337	26.9371	27.2331	26.897	27.0398	27.025	26.8386	27.259	26.1	26.1	66.986	0	76.142	11	11	9	8	7	8	6	7	8	7	8	7	69	7	8	10	7	7	3
A0A0R4ILM1;H0WF16;A1L2D7	A0A0R4ILM1;H0WF16	>tr|A0A0R4ILM1|A0A0R4ILM1_DANRE Abhydrolase domain-containing 10a OS=Danio rerio GN=abhd10a PE=1 SV=1;>tr|H0WF16|H0WF16_DANRE Abhydrolase domain-containing 10a OS=Danio rerio GN=abhd10a PE=1 SV=2	Abhydrolase domain-containing 10a	abhd10a	3	28.844	28.8673	29.7259	29.4064	28.6092	27.3867	28.4182	28.5214	27.9131	27.8297	28.3232	28.3612	28.7099	28.5944	28.0245	28.0742	28.2244	28.0882	28.0913	28.112	44.4	41.2	31.639	0	27.749	11	12	10	10	10	9	10	6	9	9	7	8	85	10	12	14	12	8	7
E7F9Y7	E7F9Y7	>tr|E7F9Y7|E7F9Y7_DANRE Abhydrolase domain-containing 10b OS=Danio rerio GN=abhd10b PE=1 SV=1	Abhydrolase domain-containing 10b	abhd10b	1	24.9583	25.2288	25.9932	26.2851	25.4556	24.1919	24.0193	24.2908	24.8862	24.2764	24.9546	24.9622	25.1079	25.149	24.6193	24.7041	24.2692	24.6272	24.3527	23.8559	26.6	23.5	31.94	0	5.1359	4	4	2	3	3	3	3	2	2	2	3	2	20	2	2	2	3	2	2
Q7T387;A7YYI1	Q7T387;A7YYI1	>tr|Q7T387|Q7T387_DANRE Abhydrolase domain-containing 14B OS=Danio rerio GN=abhd14b PE=1 SV=1;>tr|A7YYI1|A7YYI1_DANRE Zgc:64031 OS=Danio rerio GN=abhd14b PE=2 SV=1	Abhydrolase domain-containing 14B;Zgc:64031	abhd14b	2	27.339	27.5916	27.4434	27.2867	27.4882	26.5627	26.4376	26.428	26.9689	26.5492	26.8554	26.9432	26.9757	26.6369	26.5154	26.3518	26.4444	26.5477	26.7166	26.9786	34.3	34.3	22.85	0	14.153	5	5	5	5	4	4	5	4	4	4	5	5	78	10	11	8	4	9	6
A3KPQ6;E7FGL4;A4IG68;F1R0S2	A3KPQ6;E7FGL4;A4IG68;F1R0S2	>tr|A3KPQ6|A3KPQ6_DANRE Abhydrolase domain-containing 17B (Fragment) OS=Danio rerio GN=abhd17b PE=4 SV=1;>tr|E7FGL4|E7FGL4_DANRE Abhydrolase domain-containing 17Ab OS=Danio rerio GN=abhd17ab PE=4 SV=1;>tr|A4IG68|A4IG68_DANRE Zgc:162293 protein OS=Danio rer	Abhydrolase domain-containing 17B (Fragment);Abhydrolase domain-containing 17Ab;Zgc:162293 protein	abhd17b;abhd17ab	4	27.5312	26.9386	27.4096	23.5659	27.0658	26.4621	26.7953	26.3655	26.582	26.4941	26.8286	26.4582	26.6944	26.1398	26.498	26.3446	26.6102	26.1599	26.2243	26.469	8.3	8.3	32.28	0.0057013	1.2002	2	2	2	1	1	1	1	1	2	1	2	1	4	1	0	1	0	1	0
Q08C24;F1RE41;A0A0R4IMY3	Q08C24;F1RE41;A0A0R4IMY3	>tr|Q08C24|Q08C24_DANRE Zgc:153739 OS=Danio rerio GN=abi3a PE=2 SV=1;>tr|F1RE41|F1RE41_DANRE ABI family, member 3a OS=Danio rerio GN=abi3a PE=4 SV=1;>tr|A0A0R4IMY3|A0A0R4IMY3_DANRE ABI family, member 3a OS=Danio rerio GN=abi3a PE=4 SV=1	ABI family, member 3a	abi3a	3	25.6214	27.5173	26.5537	25.6775	27.9161	27.9304	22.3527	27.9111	23.8053	23.6563	26.3038	25.9678	27.6378	27.7612	26.1784	26.3364	24.7125	26.684	25.8355	24.7029	13.2	13.2	48.82	0	15.15	4	4	2	2	2	1	2	4	1	3	1	2	12	1	1	1	1	1	3
B3DJU3	B3DJU3	>tr|B3DJU3|B3DJU3_DANRE Ras-like without CAAX 1 OS=Danio rerio GN=rit1 PE=2 SV=1	Ras-like without CAAX 1	rit1	1	23.4603	22.0683	24.0308	23.329	23.4665	21.6732	21.6771	17	17	17	22.7303	22.3541	22.6758	22.3872	22.7996	22.319	22.246	17	17	17	11.8	11.8	24.659	0	4.4991	2	2	1	1	2	1	1	1	1	0	0	0	3	0	0	2	0	1	0
Q08C61;A8E7L4	Q08C61;A8E7L4	>tr|Q08C61|Q08C61_DANRE Zgc:153534 OS=Danio rerio GN=abi1b PE=2 SV=1;>tr|A8E7L4|A8E7L4_DANRE Abl-interactor 1b OS=Danio rerio GN=abi1b PE=1 SV=1	Abl-interactor 1b	abi1b	2	27.1892	27.4993	28.7519	28.4548	28.0619	27.3287	27.4274	27.3984	27.3663	27.2549	26.9543	27.3037	27.7593	27.2548	27.2749	27.6453	27.3733	27.4131	27.3944	27.3176	20.2	15.1	52.897	0	36.307	5	5	3	3	5	4	4	3	4	3	3	3	44	4	5	8	4	3	4
B0V219;B0V218;Q0D288;B0V217;A0A0R4ILA7;A0A0R4IWX6	B0V219;B0V218;Q0D288;B0V217;A0A0R4ILA7;A0A0R4IWX6	>tr|B0V219|B0V219_DANRE Abl-interactor 2a OS=Danio rerio GN=abi2a PE=4 SV=1;>tr|B0V218|B0V218_DANRE Abl-interactor 2a OS=Danio rerio GN=abi2a PE=4 SV=1;>tr|Q0D288|Q0D288_DANRE Zgc:153663 OS=Danio rerio GN=abi2a PE=2 SV=1;>tr|B0V217|B0V217_DANRE Abl-interac	Abl-interactor 2a;Zgc:153663	abi2a	6	29.37	29.1452	30.226	30.0089	29.2445	28.9675	28.9411	29.2061	28.9472	28.4973	28.8372	28.7998	29.1963	28.9873	28.9808	28.9832	28.7941	29.004	28.8219	28.8192	30.6	14.4	49.156	0	56.23	5	10	8	7	10	9	7	9	9	8	7	7	98	9	8	12	13	8	12
I3IS53;I3ISX7;I3IS72	I3IS53;I3ISX7;I3IS72	>tr|I3IS53|I3IS53_DANRE Abl-interactor 2b OS=Danio rerio GN=abi2b PE=1 SV=1;>tr|I3ISX7|I3ISX7_DANRE Abl-interactor 2b (Fragment) OS=Danio rerio GN=abi2b PE=1 SV=6;>tr|I3IS72|I3IS72_DANRE Abl-interactor 2b (Fragment) OS=Danio rerio GN=abi2b PE=1 SV=8	Abl-interactor 2b;Abl-interactor 2b (Fragment)	abi2b	3	27.048	27.1509	28.6167	27.5592	27.0006	27.3065	26.8866	27.3978	27.262	27.2244	27.0956	27.1866	27.5436	26.8962	27.0595	26.9207	26.8858	26.9187	27.0591	27.1139	24.2	3.6	49.121	0	42.344	1	4	3	3	4	3	3	4	4	4	4	4	26	2	0	5	4	4	2
A4KUG6;O93311	A4KUG6;O93311	>tr|A4KUG6|A4KUG6_DANRE Zic family member 1 (Fragment) OS=Danio rerio GN=zic1 PE=4 SV=1;>tr|O93311|O93311_DANRE Odd-paired-like OS=Danio rerio GN=zic1 PE=2 SV=1	Zic family member 1 (Fragment);Odd-paired-like	zic1	2	17	17	26.1823	26.0061	24.6753	17	17	17	17	17	17	17	25.4853	25.0988	24.1257	17	17	17	17	17	9.8	3.9	31.027	0	3.1167	1	2	0	0	1	1	2	0	0	0	0	0	3	0	0	1	1	1	0
Q6NYQ3;Q7ZYY0	Q6NYQ3;Q7ZYY0	>tr|Q6NYQ3|Q6NYQ3_DANRE Acad8 protein (Fragment) OS=Danio rerio GN=acad8 PE=2 SV=1;>tr|Q7ZYY0|Q7ZYY0_DANRE Acyl-CoA dehydrogenase family, member 8 OS=Danio rerio GN=acad8 PE=1 SV=1	Acad8 protein (Fragment);Acyl-CoA dehydrogenase family, member 8	acad8	2	28.5077	28.8789	28.2122	28.3841	29.1443	28.7339	28.8498	28.855	28.5903	28.3819	28.1878	28.3599	27.8209	28.3461	28.5431	28.409	28.5581	28.4073	28.4517	28.5986	40.6	40.6	44.797	0	45.845	12	12	7	9	7	5	9	10	10	10	7	8	47	3	6	3	4	7	4
Q4V8S5;E9QJP8	Q4V8S5;E9QJP8	>tr|Q4V8S5|Q4V8S5_DANRE Acbd7 protein OS=Danio rerio GN=acbd7 PE=1 SV=1;>tr|E9QJP8|E9QJP8_DANRE Acyl-CoA-binding domain-containing 7 OS=Danio rerio GN=acbd7 PE=1 SV=1	Acbd7 protein;Acyl-CoA-binding domain-containing 7	acbd7	2	34.0854	33.7678	34.3581	34.5477	34.1634	33.2085	33.5442	33.371	33.3199	33.0196	33.5106	33.3134	33.9517	33.5523	33.5362	33.1239	33.2536	33.0936	33.0496	33.1959	85.2	85.2	10.018	0	240.59	12	12	12	12	11	12	12	12	12	11	12	11	457	51	48	52	47	46	43
Q5SPA3;Q9W795;A0A0R4IHU6;A0A0R4IDT5;Q7ZU18;Q5SPA4	Q5SPA3;Q9W795;A0A0R4IHU6;A0A0R4IDT5;Q7ZU18;Q5SPA4	>tr|Q5SPA3|Q5SPA3_DANRE Acetyl-CoA acetyltransferase 2 OS=Danio rerio GN=acat2 PE=1 SV=1;>tr|Q9W795|Q9W795_DANRE Acetyl-CoA acetyltransferase 2 OS=Danio rerio GN=acat2 PE=2 SV=1;>tr|A0A0R4IHU6|A0A0R4IHU6_DANRE Acetyl-CoA acetyltransferase 2 OS=Danio rerio	Acetyl-CoA acetyltransferase 2	acat2	6	30.5575	30.3097	31.0048	30.7985	30.6124	29.9251	29.8275	29.9413	30.1818	29.6099	30.0683	30.086	30.2341	30.0282	30.1433	29.8332	29.6643	29.6431	29.957	29.7993	49.1	49.1	41.488	0	236.93	13	13	11	12	12	11	11	11	11	11	11	11	239	27	21	34	29	24	21
Q6AZA0;A0A0R4II76	Q6AZA0;A0A0R4II76	>sp|Q6AZA0|THIL_DANRE Acetyl-CoA acetyltransferase, mitochondrial OS=Danio rerio GN=acat1 PE=2 SV=1;>tr|A0A0R4II76|A0A0R4II76_DANRE Acetyl-CoA acetyltransferase, mitochondrial OS=Danio rerio GN=acat1 PE=1 SV=1	Acetyl-CoA acetyltransferase, mitochondrial	acat1	2	33.0286	32.8721	33.2491	33.3237	33.0278	32.474	32.887	32.7279	32.6636	32.4251	32.5249	32.4559	32.8387	32.55	32.4509	32.4307	32.6363	32.4532	32.4729	32.5451	67.9	67.9	44.342	0	233.14	24	24	22	22	19	22	23	23	22	21	22	22	479	45	49	50	51	47	48
Q7ZVG1;B0S5C5	Q7ZVG1;B0S5C5	>tr|Q7ZVG1|Q7ZVG1_DANRE Zgc:56036 OS=Danio rerio GN=acaa2 PE=2 SV=1;>tr|B0S5C5|B0S5C5_DANRE Acetyl-CoA acyltransferase 2 OS=Danio rerio GN=acaa2 PE=1 SV=1	Acetyl-CoA acyltransferase 2	acaa2	2	30.7889	30.2775	31.1944	31.1411	30.7377	29.9261	30.43	30.3514	30.0165	30.0025	30.3111	29.9581	30.4337	30.3008	30.1769	29.9489	30.2226	30.249	29.8722	30.0737	64.7	29.7	41.787	0	288.74	9	17	13	14	14	14	14	13	16	14	13	15	199	16	22	19	21	21	17
F1QYS7;B0JZJ9;Q5BLJ0	F1QYS7;B0JZJ9	>tr|F1QYS7|F1QYS7_DANRE Acetyl-coenzyme A synthetase OS=Danio rerio GN=acss1 PE=1 SV=1;>tr|B0JZJ9|B0JZJ9_DANRE Acetyl-coenzyme A synthetase OS=Danio rerio GN=acss1 PE=2 SV=1	Acetyl-coenzyme A synthetase	acss1	3	25.317	23.9678	23.0384	24.8549	24.4408	25.3145	23.5486	24.6109	24.9333	24.1773	24.4859	24.1361	24.085	24.4032	24.0338	24.8702	23.8586	24.2676	24.4541	24.065	6.8	6.8	76.688	0	3.1522	3	3	3	2	1	2	2	3	2	3	3	3	17	3	2	0	2	0	3
A3KNM1	A3KNM1	>tr|A3KNM1|A3KNM1_DANRE Acetylserotonin O-methyltransferase 2 OS=Danio rerio GN=asmt2 PE=1 SV=1	Acetylserotonin O-methyltransferase 2	asmt2	1	26.4324	24.5603	26.0436	25.386	25.1465	24.1742	25.6145	25.7403	26.0406	25.5012	25.2974	25.2284	24.9885	25.5896	25.238	25.2851	25.0229	25.1463	25.5138	25.3329	12.4	12.4	38.727	0	5.0139	3	3	3	1	2	1	2	1	2	3	2	2	7	1	0	1	1	1	1
B3DIV6;Q804C3	B3DIV6;Q804C3	>tr|B3DIV6|B3DIV6_DANRE Acetyltransferase component of pyruvate dehydrogenase complex OS=Danio rerio GN=dlat PE=1 SV=1;>tr|Q804C3|Q804C3_DANRE Acetyltransferase component of pyruvate dehydrogenase complex OS=Danio rerio GN=dlat PE=2 SV=1	Acetyltransferase component of pyruvate dehydrogenase complex	dlat	2	30.4307	29.2466	31.1697	30.6783	29.9232	30.1428	29.4907	30.0068	29.7663	29.4071	29.7659	29.2426	30.3775	29.8554	29.514	29.9954	29.4797	29.7223	29.9098	29.3223	40.3	40.3	69.206	0	108.77	17	17	15	12	15	14	13	14	12	15	13	14	284	25	22	39	32	21	33
A0A0R4IBG2	A0A0R4IBG2	>tr|A0A0R4IBG2|A0A0R4IBG2_DANRE Acid phosphatase 1, soluble OS=Danio rerio GN=acp1 PE=1 SV=1	Acid phosphatase 1, soluble	acp1	1	29.355	28.2811	30.0923	29.9297	29.1507	27.9407	28.4203	28.3579	28.0658	28.1667	28.6773	28.3896	28.9046	29.0143	28.4055	28.1116	28.491	28.2811	28.0981	28.4546	58.9	11.4	17.716	0	66.252	1	8	6	4	7	6	6	6	5	5	6	6	109	8	10	10	11	11	10
A8WG92	A8WG92	>tr|A8WG92|A8WG92_DANRE Acid phosphatase 6, lysophosphatidic OS=Danio rerio GN=acp6 PE=1 SV=1	Acid phosphatase 6, lysophosphatidic	acp6	1	24.9098	25.291	26.0153	25.2896	24.4812	23.2547	23.741	24.9031	23.3844	24.235	24.4985	24.237	24.5544	24.6835	24.5758	24.1322	24.1076	24.4625	23.835	24.4272	11.9	11.9	46.128	0	3.0197	4	4	3	4	4	3	2	2	2	3	2	3	9	1	2	2	1	1	0
F1Q4N7	F1Q4N7	>tr|F1Q4N7|F1Q4N7_DANRE Acidic (leucine-rich) nuclear phosphoprotein 32 family, member B OS=Danio rerio GN=anp32b PE=1 SV=1	Acidic (leucine-rich) nuclear phosphoprotein 32 family, member B	anp32b	1	27.8708	27.639	28.8451	28.4466	27.9837	27.7229	27.4121	27.5543	27.7727	27.2055	27.3404	27.2352	28.3298	27.7065	27.4015	27.5433	27.3387	27.239	27.5878	27.2285	30.1	15.1	29.473	0	8.0926	4	4	3	3	3	3	3	4	3	4	4	3	69	8	6	8	6	8	7
Q6NUW5;I3ITE4	Q6NUW5	>sp|Q6NUW5|AN32E_DANRE Acidic leucine-rich nuclear phosphoprotein 32 family member E OS=Danio rerio GN=anp32e PE=1 SV=1	Acidic leucine-rich nuclear phosphoprotein 32 family member E	anp32e	2	29.4361	29.377	30.1849	30.2086	29.9372	29.0576	29.5316	29.4255	29.1691	28.5703	29.121	29.0786	29.3548	29.3318	29.2491	29.2948	29.2635	29.0373	29.0921	28.9045	36.8	36.8	28.135	0	110.13	8	8	8	6	7	7	8	7	8	8	7	7	75	8	6	8	5	7	7
A0A0R4ID46;B3DGD8;Q708S8	A0A0R4ID46;B3DGD8;Q708S8	>tr|A0A0R4ID46|A0A0R4ID46_DANRE Acid-sensing (proton-gated) ion channel 1b OS=Danio rerio GN=asic1b PE=3 SV=1;>tr|B3DGD8|B3DGD8_DANRE Amiloride-sensitive cation channel 2 a OS=Danio rerio GN=asic1b PE=2 SV=1;>sp|Q708S8|ASI1B_DANRE Acid-sensing ion channel	Acid-sensing (proton-gated) ion channel 1b;Amiloride-sensitive cation channel 2 a	asic1b	3	25.6245	25.5759	17	25.5487	25.9347	25.5863	25.1943	24.8885	25.2598	24.8304	25.204	25.1485	17	24.745	25.3097	25.4584	25.1478	24.8424	25.0552	25.068	5	3.4	61.062	0	4.5511	1	2	1	2	0	1	2	2	2	1	2	1	15	1	1	0	1	2	3
Q3YMK9;F1QM42;Q5CZN7	Q3YMK9;F1QM42	>tr|Q3YMK9|Q3YMK9_DANRE Aconitate hydratase OS=Danio rerio GN=aco1 PE=2 SV=1;>tr|F1QM42|F1QM42_DANRE Aconitate hydratase OS=Danio rerio GN=aco1 PE=1 SV=2	Aconitate hydratase	aco1	3	26.2273	25.3057	28.0206	26.9753	25.822	26.7153	25.4708	26.753	26.2209	25.1908	25.8055	25.3827	26.8083	26.341	25.364	26.5699	25.9469	26.4309	26.3045	25.5646	11.2	11.2	98.937	0	7.7228	6	6	4	4	6	4	4	5	3	5	4	4	33	3	3	5	4	3	3
F8W4M7;Q6PEI6	F8W4M7;Q6PEI6	>tr|F8W4M7|F8W4M7_DANRE Aconitate hydratase, mitochondrial (Fragment) OS=Danio rerio GN=aco2 PE=1 SV=2;>tr|Q6PEI6|Q6PEI6_DANRE Aconitate hydratase, mitochondrial OS=Danio rerio GN=aco2 PE=2 SV=1	Aconitate hydratase, mitochondrial (Fragment);Aconitate hydratase, mitochondrial	aco2	2	34.8984	34.5717	35.3924	35.1525	34.7438	34.5279	34.4524	34.6279	34.7233	34.0444	34.336	34.1975	34.6656	34.3135	34.2199	34.4979	34.2903	34.4783	34.5166	34.151	67	67	85.589	0	323.31	46	46	44	43	46	44	42	43	43	42	43	43	1487	148	141	173	142	146	155
Q802V5;Q5TYZ5	Q802V5;Q5TYZ5	>tr|Q802V5|Q802V5_DANRE Cullin-associated and neddylation-dissociated 1 OS=Danio rerio GN=cand1 PE=2 SV=1;>tr|Q5TYZ5|Q5TYZ5_DANRE Cullin-associated and neddylation-dissociated 1 OS=Danio rerio GN=cand1 PE=1 SV=1	Cullin-associated and neddylation-dissociated 1	cand1	2	24.2931	23.3344	23.5786	25.476	22.9336	26.1908	24.0399	25.3655	25.6485	22.0118	17	24.0679	24.2277	17	17	26.0505	24.1704	24.7251	24.9093	23.9285	8.2	8.2	136.03	0	8.102	7	7	2	2	2	2	1	7	3	6	6	2	3	0	0	0	0	0	3
Q7ZUQ0;F8W4F0;Q6IQ91;A9JRP8	Q7ZUQ0	>tr|Q7ZUQ0|Q7ZUQ0_DANRE Actin related protein 2/3 complex, subunit 1A OS=Danio rerio GN=arpc1a PE=1 SV=1	Actin related protein 2/3 complex, subunit 1A	arpc1a	4	31.3631	30.9952	31.1444	31.6017	31.3553	30.8947	30.9949	31.0554	30.9338	30.7556	30.7885	30.7752	30.6763	30.5664	30.7603	30.8502	30.879	30.8633	30.8821	30.7404	68.6	68.6	41.574	0	163.26	20	20	18	16	14	18	18	17	18	16	16	18	247	27	25	23	24	24	23
Q6PFP1;F1R452;Q1LVA8	Q6PFP1;F1R452	>tr|Q6PFP1|Q6PFP1_DANRE Acsl4a protein OS=Danio rerio GN=acsl4a PE=2 SV=1;>tr|F1R452|F1R452_DANRE Acyl-CoA synthetase long-chain family member 4a OS=Danio rerio GN=acsl4a PE=1 SV=1	Acsl4a protein;Acyl-CoA synthetase long-chain family member 4a	acsl4a	3	17	17	17	17	17	24.2314	17	24.3332	24.3388	24.5527	17	17	17	17	17	24.3283	17	24.1541	24.3293	24.5559	5.4	5.4	78.475	0	2.5231	3	3	0	0	0	0	0	1	0	3	1	1	3	0	0	0	0	0	0
Q9I8V1;Q7ZU23;Q6XNL8	Q9I8V1;Q7ZU23;Q6XNL8	>tr|Q9I8V1|Q9I8V1_DANRE Actin, alpha 1, skeletal muscle OS=Danio rerio GN=actc1b PE=2 SV=1;>tr|Q7ZU23|Q7ZU23_DANRE Actin, alpha 1, skeletal muscle OS=Danio rerio GN=actc1b PE=2 SV=1;>tr|Q6XNL8|Q6XNL8_DANRE Actin OS=Danio rerio GN=acta1b PE=1 SV=1	Actin, alpha 1, skeletal muscle;Actin	actc1b;acta1b	3	26.2713	23.8114	17	17	25.5237	25.272	24.0223	23.2578	26.6242	23.2183	25.641	23.8084	17	17	24.9795	25.0458	23.6216	24.6486	26.0129	24.8928	77.7	0	41.972	0	26.846	0	2	1	1	0	0	1	2	2	1	1	1	17	4	1	0	0	3	3
Q08CE2;A0A0R4IAS3;A0A0R4ID47	Q08CE2;A0A0R4IAS3;A0A0R4ID47	>tr|Q08CE2|Q08CE2_DANRE Zgc:153218 OS=Danio rerio GN=nars2 PE=2 SV=1;>tr|A0A0R4IAS3|A0A0R4IAS3_DANRE Asparaginyl-tRNA synthetase 2, mitochondrial (putative) OS=Danio rerio GN=nars2 PE=1 SV=1;>tr|A0A0R4ID47|A0A0R4ID47_DANRE Asparaginyl-tRNA synthetase 2, mi	Asparaginyl-tRNA synthetase 2, mitochondrial (putative)	nars2	3	23.2029	24.2789	17	17	17	24.0507	24.5589	23.004	23.7992	22.626	23.3752	23.2777	17	17	17	24.3838	23.768	23.2252	23.7849	23.1623	5.2	5.2	54.973	0	2.7402	2	2	1	2	0	0	0	1	2	1	1	1	3	0	1	0	0	0	1
Q6IQR3;Q4KMI7;X1WEN2	Q6IQR3;Q4KMI7	>tr|Q6IQR3|Q6IQR3_DANRE Actin, alpha, cardiac muscle 1a OS=Danio rerio GN=actc1a PE=2 SV=1;>tr|Q4KMI7|Q4KMI7_DANRE Actin, alpha 1b, skeletal muscle OS=Danio rerio GN=acta1b PE=2 SV=1	Actin, alpha, cardiac muscle 1a;Actin, alpha 1b, skeletal muscle	actc1a;acta1b	3	33.2982	33.3317	33.1493	33.3873	33.6691	33.2061	33.353	33.1626	33.3308	33.2435	33.004	32.8329	32.6236	32.6123	32.7973	32.8597	32.7328	32.2949	33.3267	32.7208	77.7	0	41.974	0	141.11	0	10	9	8	6	6	7	8	5	5	9	7	267	34	23	28	28	25	25
Q7ZVI7;B2GS08;E9QD59;E9QH14;E9QBP3	Q7ZVI7;B2GS08;E9QD59;E9QH14	>sp|Q7ZVI7|ACTB1_DANRE Actin, cytoplasmic 1 OS=Danio rerio GN=actba PE=2 SV=2;>tr|B2GS08|B2GS08_DANRE Bactin1 protein OS=Danio rerio GN=actb1 PE=2 SV=1;>tr|E9QD59|E9QD59_DANRE Actin, beta 1 (Fragment) OS=Danio rerio GN=actb1 PE=1 SV=1;>tr|E9QH14|E9QH14_DAN	Actin, cytoplasmic 1;Bactin1 protein;Actin, beta 1 (Fragment)	actba;actb1	5	37.7174	37.5455	37.7447	37.9605	37.6132	37.4057	37.5359	37.4522	37.4436	37.297	36.9428	37.0478	36.8603	36.9614	36.9338	37.2561	37.2432	37.1395	37.2037	37.3155	90.9	4.5	41.766	0	323.31	1	30	27	27	29	29	27	26	27	27	27	25	3662	364	389	348	357	379	361
U3JA30;E7F030	U3JA30;E7F030	>tr|U3JA30|U3JA30_DANRE Actin-binding LIM protein family, member 2 OS=Danio rerio GN=ablim2 PE=4 SV=1;>tr|E7F030|E7F030_DANRE Actin-binding LIM protein family, member 2 OS=Danio rerio GN=ablim2 PE=4 SV=2	Actin-binding LIM protein family, member 2	ablim2	2	29.5454	29.3143	29.5815	29.8519	29.578	28.2785	29.4245	28.8519	28.2346	29.2349	29.0436	29.0593	28.8264	28.9473	28.9816	28.6363	28.945	28.599	28.6731	28.9246	37.4	36.2	76.599	0	67.876	19	21	14	15	14	12	13	12	16	16	13	17	124	15	15	13	19	14	4
Q7SYE2;H9GX78	Q7SYE2;H9GX78	>tr|Q7SYE2|Q7SYE2_DANRE Actinin, alpha 4 OS=Danio rerio GN=actn4 PE=2 SV=1;>tr|H9GX78|H9GX78_DANRE Uncharacterized protein OS=Danio rerio PE=4 SV=1	Actinin, alpha 4;Uncharacterized protein	actn4	2	30.4789	30.0016	31.3241	31.224	30.2636	30.9326	29.8654	30.9207	30.985	30.048	30.0627	29.9342	30.5087	30.2946	29.9316	30.7701	30.0578	30.6588	30.6362	30.1961	48.7	32	103.78	0	123.97	22	37	28	24	33	26	25	32	26	31	32	29	351	31	28	37	36	24	45
Q7ZU19;F1QM20;Q6TLE7;F1R473;Q8JGS6	Q7ZU19;F1QM20;Q6TLE7;F1R473;Q8JGS6	>tr|Q7ZU19|Q7ZU19_DANRE Actin-like 6A OS=Danio rerio GN=actl6a PE=2 SV=1;>tr|F1QM20|F1QM20_DANRE Actin-like 6A OS=Danio rerio GN=actl6a PE=1 SV=1;>tr|Q6TLE7|Q6TLE7_DANRE BAF53 OS=Danio rerio GN=actl6a PE=2 SV=1;>tr|F1R473|F1R473_DANRE Actin-like 6A OS=Dani	Actin-like 6A;BAF53	actl6a	5	26.5923	27.108	27.1486	27.6313	27.2821	26.2613	26.9235	26.9879	26.7876	26.8882	26.383	26.7255	26.8156	26.4881	26.4958	26.6273	26.6454	26.7987	26.5551	26.9512	18.9	16.6	47.297	0	8.7404	4	5	3	4	4	4	5	4	5	4	5	4	24	2	3	3	2	3	3
Q503T4;E7F7V5;F8W3Z2;A0A0R4IRK4	Q503T4;E7F7V5;F8W3Z2;A0A0R4IRK4	>tr|Q503T4|Q503T4_DANRE Zgc:110167 OS=Danio rerio GN=actl6b PE=2 SV=1;>tr|E7F7V5|E7F7V5_DANRE Actin-like 6B OS=Danio rerio GN=actl6b PE=3 SV=2;>tr|F8W3Z2|F8W3Z2_DANRE Actin-like 6B OS=Danio rerio GN=actl6b PE=3 SV=1;>tr|A0A0R4IRK4|A0A0R4IRK4_DANRE Actin-li	Actin-like 6B	actl6b	4	23.7261	24.3276	24.3102	24.3585	17	23.3981	17	23.8717	23.2829	23.2621	17	17	17	17	17	17	17	17	17	23.3961	8.8	6.1	40.71	0	2.6386	2	2	1	1	1	1	0	1	1	1	1	1	1	0	0	0	0	0	0
Q7ZVU0;F1R008;I3ITK2	Q7ZVU0;F1R008;I3ITK2	>tr|Q7ZVU0|Q7ZVU0_DANRE Actin-related protein 10 homolog (S. cerevisiae) OS=Danio rerio GN=actr10 PE=2 SV=1;>tr|F1R008|F1R008_DANRE Actin-related protein 10 homolog (S. cerevisiae) OS=Danio rerio GN=actr10 PE=1 SV=1;>tr|I3ITK2|I3ITK2_DANRE Actin-related pr	Actin-related protein 10 homolog (S. cerevisiae)	actr10	3	27.7305	27.6153	26.2648	27.7465	27.8527	26.7767	27.4514	27.753	27.7401	26.7473	27.3715	27.1034	25.9782	26.9786	27.2275	27.0949	27.1382	27.5014	27.3295	27.1376	20	20	46.006	0	11.038	6	6	3	4	2	3	4	3	4	4	4	5	32	2	4	1	3	4	3
Q6ZM62	Q6ZM62	>tr|Q6ZM62|Q6ZM62_DANRE Actin-related protein 2/3 complex subunit 3 OS=Danio rerio GN=arpc3 PE=1 SV=1	Actin-related protein 2/3 complex subunit 3	arpc3	1	30.3035	30.297	30.18	30.5322	30.3991	29.8137	30.0308	29.9044	29.9438	29.8365	29.7994	29.9173	29.5812	29.8498	29.8792	29.7274	29.8232	29.6858	29.7102	29.9555	38.2	38.2	20.456	0	37.686	7	7	6	6	7	5	5	6	6	6	6	6	124	11	14	13	12	12	9
Q6NZZ2;E9QJ46	Q6NZZ2;E9QJ46	>tr|Q6NZZ2|Q6NZZ2_DANRE Actin-related protein 2/3 complex subunit 4 OS=Danio rerio GN=arpc4 PE=1 SV=1;>tr|E9QJ46|E9QJ46_DANRE Actin-related protein 2/3 complex subunit 4 OS=Danio rerio GN=arpc4l PE=1 SV=1	Actin-related protein 2/3 complex subunit 4	arpc4;arpc4l	2	31.1542	30.9738	30.0496	31.5064	31.1373	30.3867	30.4975	30.475	30.6136	30.5302	30.5529	30.6264	29.6248	30.5655	30.509	30.4487	30.4252	30.3106	30.4312	30.4663	71.4	71.4	19.678	0	131.32	10	10	10	9	7	9	10	9	10	10	10	10	151	14	16	9	17	16	11
Q6P0D3;E7F8H9	Q6P0D3;E7F8H9	>tr|Q6P0D3|Q6P0D3_DANRE Actin-related protein 2/3 complex subunit 5 OS=Danio rerio GN=arpc5la PE=1 SV=1;>tr|E7F8H9|E7F8H9_DANRE Actin-related protein 2/3 complex subunit 5 OS=Danio rerio GN=arpc5la PE=1 SV=2	Actin-related protein 2/3 complex subunit 5	arpc5la	2	28.669	28.3112	29.297	29.4028	28.9219	27.6653	27.6781	28.0983	27.6202	27.8058	27.9757	28.0935	28.472	28.3313	28.2798	27.8455	27.8418	27.8533	27.6113	28.1341	40	34	16.669	0	14.46	4	4	4	4	4	4	4	4	4	4	4	4	39	5	4	5	6	3	2
B0S516;F6NVQ2	B0S516;F6NVQ2	>tr|B0S516|B0S516_DANRE Actin-related protein 2/3 complex subunit 5 OS=Danio rerio GN=arpc5lb PE=1 SV=1;>tr|F6NVQ2|F6NVQ2_DANRE Actin-related protein 2/3 complex subunit 5 OS=Danio rerio GN=arpc5lb PE=1 SV=1	Actin-related protein 2/3 complex subunit 5	arpc5lb	2	28.1812	27.8195	28.4819	28.3924	27.8232	27.2221	27.55	27.3223	27.2323	26.466	27.5201	27.5505	27.5115	27.4131	27.2542	27.0322	27.2333	27.5982	27.2478	27.0457	63.3	57.3	16.801	0	19.16	6	7	5	4	6	5	3	4	4	3	3	3	28	4	2	7	3	1	2
Q7ZWH4;U3JA28	Q7ZWH4;U3JA28	>tr|Q7ZWH4|Q7ZWH4_DANRE Actin-related protein 2/3 complex subunit 5 OS=Danio rerio GN=arpc5b PE=1 SV=1;>tr|U3JA28|U3JA28_DANRE Actin-related protein 2/3 complex subunit 5 OS=Danio rerio GN=arpc5b PE=1 SV=1	Actin-related protein 2/3 complex subunit 5	arpc5b	2	27.0594	27.0679	28.3564	28.2104	27.9569	26.3647	26.7659	27.2662	27.0771	27.2518	27.0293	27.0161	27.3883	27.3456	27.167	26.7347	26.9401	26.9214	26.8582	27.1422	52.7	52.7	16.613	0	43.879	4	4	3	4	3	2	4	4	4	4	3	4	39	3	4	5	2	5	4
Q803M7;A0A0R4IKG2;Q8UW32	Q803M7;A0A0R4IKG2;Q8UW32	>tr|Q803M7|Q803M7_DANRE Actin-related protein 2/3 complex subunit 5 OS=Danio rerio GN=arpc5a PE=1 SV=1;>tr|A0A0R4IKG2|A0A0R4IKG2_DANRE Actin-related protein 2/3 complex subunit 5 OS=Danio rerio GN=arpc5a PE=1 SV=1;>tr|Q8UW32|Q8UW32_DANRE Actin-related prot	Actin-related protein 2/3 complex subunit 5	arpc5a	3	26.7119	25.2865	27.4576	28.1507	26.0051	25.2376	25.5883	24.9867	25.1773	24.8991	25.2233	25.3913	26.5294	27.0914	25.713	25.0779	25.1606	24.9681	25.4118	25.5456	52.7	52.7	16.535	0	6.5526	4	4	3	2	2	2	2	3	3	2	2	2	14	1	1	1	2	2	1
F1QF15;Q7SXW6	F1QF15;Q7SXW6	>tr|F1QF15|F1QF15_DANRE Actin-related protein 2-A OS=Danio rerio GN=actr2a PE=1 SV=1;>sp|Q7SXW6|ARP2A_DANRE Actin-related protein 2-A OS=Danio rerio GN=actr2a PE=2 SV=1	Actin-related protein 2-A	actr2a	2	26.2317	26.6392	25.2216	26.6112	26.9493	26.4725	26.185	26.7378	26.5487	26.7212	25.9095	26.1518	25.3689	25.886	26.1464	26.7015	26.2064	26.4088	26.2359	26.6798	49.2	5.6	44.693	0	18.664	2	2	2	2	1	2	2	2	2	2	2	2	31	2	4	1	3	3	4
Q56A35;F1QLV9;Q5RKP7;F1QHG2	Q56A35	>sp|Q56A35|ARP2B_DANRE Actin-related protein 2-B OS=Danio rerio GN=actr2b PE=2 SV=1	Actin-related protein 2-B	actr2b	4	30.5463	30.4149	30.1989	30.9745	30.4319	30.1122	30.3438	30.3651	30.2341	30.01	30.0648	30.1119	29.5494	30.1314	29.9387	30.0623	30.039	30.1439	30.1473	30.1789	49.7	6.1	44.701	0	85.482	2	17	13	12	11	14	14	13	14	12	11	15	194	18	20	12	18	21	23
D1GJ54;B8JHU4;F1QER4;E9QFR8;Q2YDR5;D1GJ55;E9QCQ2;A5PLJ3;O73760	D1GJ54;B8JHU4	>tr|D1GJ54|D1GJ54_DANRE Actn1 isoform c (Fragment) OS=Danio rerio GN=actn1 PE=2 SV=1;>tr|B8JHU4|B8JHU4_DANRE Actinin, alpha 1 OS=Danio rerio GN=actn1 PE=1 SV=1	Actn1 isoform c (Fragment);Actinin, alpha 1	actn1	9	27.2079	25.5338	26.7265	26.5259	24.7419	27.5619	24.7996	27.4282	27.4834	26.3938	25.9238	25.3619	26.536	26.2978	25.9823	27.2676	26.0646	27.0494	26.9555	26.4323	28.7	11.3	102.11	0	30.303	8	9	6	3	4	3	1	7	4	6	7	6	15	1	1	1	1	0	3
Q6DH81;F1R611;A7MCG7	Q6DH81;F1R611;A7MCG7	>tr|Q6DH81|Q6DH81_DANRE Acyl carrier protein OS=Danio rerio GN=ndufab1a PE=2 SV=1;>tr|F1R611|F1R611_DANRE Acyl carrier protein OS=Danio rerio GN=ndufab1a PE=1 SV=1;>tr|A7MCG7|A7MCG7_DANRE Acyl carrier protein OS=Danio rerio GN=ndufab1a PE=2 SV=1	Acyl carrier protein	ndufab1a	3	30.9499	30.7744	32.0202	31.889	30.9181	29.751	30.3091	30.2398	30.394	29.9713	30.6562	30.5769	31.0442	30.7843	30.4963	29.7841	30.2556	30.1731	30.4335	30.0014	15.5	15.5	17.709	0	9.8923	3	3	2	2	3	2	2	2	2	2	2	2	52	4	4	6	4	6	6
Q6PBK6;F1QCE9	Q6PBK6;F1QCE9	>tr|Q6PBK6|Q6PBK6_DANRE Acyl carrier protein (Fragment) OS=Danio rerio GN=ndufab1b PE=2 SV=1;>tr|F1QCE9|F1QCE9_DANRE Acyl carrier protein OS=Danio rerio GN=ndufab1b PE=1 SV=1	Acyl carrier protein (Fragment);Acyl carrier protein	ndufab1b	2	30.843	30.4424	31.2649	31.2281	30.7307	29.8702	30.3183	30.2101	30.3559	29.7772	30.3894	30.1853	30.5231	30.2524	30.1839	29.6908	30.2086	30.0448	30.3051	29.8406	22.3	22.3	16.727	0	13.895	5	5	4	4	5	4	4	4	4	4	4	5	63	6	7	9	7	7	5
Q1ED16;F1QIL6;Q503C3	Q1ED16;F1QIL6;Q503C3	>tr|Q1ED16|Q1ED16_DANRE Zgc:136367 OS=Danio rerio GN=acad9 PE=2 SV=1;>tr|F1QIL6|F1QIL6_DANRE Acyl-CoA dehydrogenase family, member 9 OS=Danio rerio GN=acad9 PE=1 SV=1;>tr|Q503C3|Q503C3_DANRE Im:7141484 protein (Fragment) OS=Danio rerio GN=acad9 PE=2 SV=1	Acyl-CoA dehydrogenase family, member 9;Im:7141484 protein (Fragment)	acad9	3	27.8531	27.8736	26.8972	27.6554	27.9277	27.9216	27.8488	27.8212	27.9568	27.1634	27.2715	27.4782	26.8035	27.6611	27.1248	27.59	27.6082	27.4456	27.4739	27.3274	26.5	23.7	69.586	0	27.201	13	13	7	8	5	6	10	9	9	10	9	10	54	4	8	2	3	6	7
Q6AXI7;F1Q783;F1QRI9	Q6AXI7;F1Q783	>tr|Q6AXI7|Q6AXI7_DANRE Acyl-CoA dehydrogenase, C-2 to C-3 short chain OS=Danio rerio GN=acads PE=1 SV=1;>tr|F1Q783|F1Q783_DANRE Acyl-CoA dehydrogenase, C-2 to C-3 short chain (Fragment) OS=Danio rerio GN=acads PE=1 SV=1	Acyl-CoA dehydrogenase, C-2 to C-3 short chain;Acyl-CoA dehydrogenase, C-2 to C-3 short chain (Fragment)	acads	3	28.6555	28.1712	29.0731	28.8272	28.1341	27.2506	27.8825	28.0772	28.3132	26.9893	28.0585	27.756	28.4446	27.9095	27.4191	27.627	27.8636	27.8657	27.8189	27.5291	29.9	29.9	43.548	0	43.21	10	10	8	10	7	8	8	6	7	9	7	7	67	5	7	5	8	5	4
F1QFQ7;A0A0G2L3J0;F8W3E0;A4IGF5	F1QFQ7;A0A0G2L3J0	>tr|F1QFQ7|F1QFQ7_DANRE Acyl-CoA dehydrogenase, short/branched chain OS=Danio rerio GN=acadsb PE=1 SV=2;>tr|A0A0G2L3J0|A0A0G2L3J0_DANRE Uncharacterized protein OS=Danio rerio PE=3 SV=1	Acyl-CoA dehydrogenase, short/branched chain;Uncharacterized protein	acadsb	4	29.7049	29.8886	29.4895	30.0946	30.0214	29.3241	29.735	29.3796	30.009	29.0286	29.2814	29.4309	29.0125	29.0747	29.5173	29.4188	29.4883	29.4004	29.5585	29.4105	49.1	49.1	46.598	0	170.82	13	13	9	10	9	11	10	9	10	10	12	7	142	12	13	13	17	16	14
F1Q8J4;Q7T2C2;A9JT52	F1Q8J4;Q7T2C2;A9JT52	>tr|F1Q8J4|F1Q8J4_DANRE Acyl-CoA dehydrogenase, very long chain OS=Danio rerio GN=acadvl PE=1 SV=1;>tr|Q7T2C2|Q7T2C2_DANRE Acyl-Coenzyme A dehydrogenase, very long chain OS=Danio rerio GN=acadvl PE=2 SV=1;>tr|A9JT52|A9JT52_DANRE Acadvl protein OS=Danio rer	Acyl-CoA dehydrogenase, very long chain;Acyl-Coenzyme A dehydrogenase, very long chain;Acadvl protein	acadvl	3	30.5265	30.3971	30.0593	30.5924	30.3893	30.0054	30.2128	30.4095	30.2317	29.5335	29.8872	29.9475	29.4972	29.8083	29.8816	30.1713	29.9897	30.0757	29.9292	29.9874	48	45.2	71.084	0	85.129	23	25	19	22	15	16	19	24	21	22	24	18	175	19	14	10	16	15	28
B0S5C4;F1Q8S3	B0S5C4;F1Q8S3	>tr|B0S5C4|B0S5C4_DANRE Acyl-CoA synthetase long-chain family member 3b OS=Danio rerio GN=acsl3b PE=1 SV=1;>tr|F1Q8S3|F1Q8S3_DANRE Acyl-CoA synthetase long-chain family member 3b OS=Danio rerio GN=acsl3b PE=1 SV=2	Acyl-CoA synthetase long-chain family member 3b	acsl3b	2	26.8348	25.9774	25.9089	27.3315	27.3844	27.5403	26.7854	27.6398	26.9197	26.901	26.5352	26.3699	26.0339	27.0207	26.5534	27.0815	26.7664	27.3313	26.7419	26.6244	15.3	15.3	78.805	0	13.451	9	9	5	3	2	4	5	7	5	6	7	5	18	2	1	0	2	1	3
E9QJ17;F1QAA7;Q6DHN4	E9QJ17;F1QAA7	>tr|E9QJ17|E9QJ17_DANRE Acyl-CoA synthetase short-chain family member 2 (Fragment) OS=Danio rerio GN=acss2 PE=1 SV=1;>tr|F1QAA7|F1QAA7_DANRE Acyl-CoA synthetase short-chain family member 2 OS=Danio rerio GN=acss2 PE=1 SV=1	Acyl-CoA synthetase short-chain family member 2 (Fragment);Acyl-CoA synthetase short-chain family member 2	acss2	3	25.5303	24.509	24.3986	23.4134	22.917	24.8088	24.7761	25.2091	24.7356	24.4684	24.4176	24.1087	24.0505	24.1696	24.0309	24.6225	24.51	24.7561	24.5492	24.1176	10	10	47.745	0	3.3217	3	3	3	3	1	1	1	3	2	3	2	3	15	2	2	1	1	1	2
A0A0R4IUT4;B0UXR2;F1Q7G7	A0A0R4IUT4;B0UXR2;F1Q7G7	>tr|A0A0R4IUT4|A0A0R4IUT4_DANRE Acyl-CoA thioesterase 7 OS=Danio rerio GN=acot7 PE=4 SV=1;>tr|B0UXR2|B0UXR2_DANRE Acyl-CoA thioesterase 7 OS=Danio rerio GN=acot7 PE=4 SV=1;>tr|F1Q7G7|F1Q7G7_DANRE Acyl-CoA thioesterase 7 OS=Danio rerio GN=acot7 PE=4 SV=1	Acyl-CoA thioesterase 7	acot7	3	30.3378	29.8343	30.2179	30.434	30.1374	29.3155	29.8111	29.267	29.455	29.0965	29.5494	29.5016	29.345	29.6168	29.5359	29.2831	29.455	29.3622	29.5001	29.4678	40.9	9.2	40.245	0	22.429	3	13	12	9	10	9	9	10	9	8	11	7	88	11	9	5	9	11	8
Q66I92;B0V2G3	Q66I92	>tr|Q66I92|Q66I92_DANRE Acyl-CoA thioesterase 7 OS=Danio rerio GN=acot7 PE=2 SV=1	Acyl-CoA thioesterase 7	acot7	2	25.9285	25.4633	26.53	26.435	26.2535	24.3784	25.6244	25.4512	25.1995	24.9048	25.5168	25.2505	25.7536	25.4441	25.713	24.4906	25.5867	25.2217	24.9912	24.9588	50.8	5.9	27.86	0	2.6108	1	1	1	1	1	1	1	1	1	1	1	1	11	1	1	1	2	2	1
Q503Q9;B7ZUV2;B0JZK4;F1R5C2;F1R961;Q7T175;Q32PS1;F1R1X8	Q503Q9;B7ZUV2;B0JZK4;F1R5C2;F1R961;Q7T175	>tr|Q503Q9|Q503Q9_DANRE Acyl-CoA thioesterase 9 OS=Danio rerio GN=acot9.1 PE=2 SV=1;>tr|B7ZUV2|B7ZUV2_DANRE Uncharacterized protein OS=Danio rerio GN=acot9.1 PE=2 SV=1;>tr|B0JZK4|B0JZK4_DANRE Acot9 protein OS=Danio rerio GN=acot9.1 PE=2 SV=1;>tr|F1R5C2|F1R	Acyl-CoA thioesterase 9;Uncharacterized protein;Acot9 protein	acot9.1	8	29.3869	29.5445	29.3191	30.2372	29.2999	29.363	28.7641	29.2042	29.3025	28.8653	29.0804	29.1572	29.1877	29.1239	28.8763	29.0366	29.017	28.911	28.8852	28.9275	53.2	53.2	48.257	0	63.385	16	16	9	11	9	14	10	13	11	9	13	11	140	12	16	11	20	12	16
F1QVD4;E9QCH6;Q502L1	F1QVD4;E9QCH6;Q502L1	>tr|F1QVD4|F1QVD4_DANRE Acyl-CoA-binding domain-containing protein 5 OS=Danio rerio GN=acbd5a PE=1 SV=1;>tr|E9QCH6|E9QCH6_DANRE Acyl-CoA-binding domain-containing protein 5 OS=Danio rerio GN=acbd5a PE=1 SV=1;>sp|Q502L1|ACB5A_DANRE Acyl-CoA-binding domain-c	Acyl-CoA-binding domain-containing protein 5	acbd5a	3	26.1745	25.1171	25.5712	25.1833	25.2145	22.4955	23.9957	17	23.1585	23.5235	25.7574	24.0729	24.5955	24.1967	25.1141	17	23.9098	17	23.3815	23.7843	5.2	5.2	55.494	0.0032864	1.4056	2	2	2	2	1	1	1	1	1	0	1	1	2	1	0	0	0	1	0
Q4V8X4;B0S5S9	Q4V8X4;B0S5S9	>sp|Q4V8X4|ACBD6_DANRE Acyl-CoA-binding domain-containing protein 6 OS=Danio rerio GN=acbd6 PE=2 SV=1;>tr|B0S5S9|B0S5S9_DANRE Acyl-CoA-binding domain-containing protein 6 OS=Danio rerio GN=acbd6 PE=4 SV=1	Acyl-CoA-binding domain-containing protein 6	acbd6	2	27.3983	26.8003	27.1614	27.199	27.4218	27.2987	27.2646	27.2038	27.579	27.3137	27.0482	27.046	27.2075	26.748	26.9674	26.9054	26.9926	26.9513	26.8796	26.9049	37	37	32.661	0	70.164	8	8	5	4	4	5	6	6	6	6	7	7	48	4	2	6	2	6	5
Q7ZTH8;Q6NYM4;Q502R3;B2GT87;A9JTB3;A2CG95;A2CG94	Q7ZTH8;Q6NYM4;Q502R3;B2GT87;A9JTB3;A2CG95;A2CG94	>tr|Q7ZTH8|Q7ZTH8_DANRE Acyl-Coenzyme A dehydrogenase, C-4 to C-12 straight chain OS=Danio rerio GN=acadm PE=2 SV=1;>tr|Q6NYM4|Q6NYM4_DANRE Acyl-Coenzyme A dehydrogenase, C-4 to C-12 straight chain OS=Danio rerio GN=acadm PE=2 SV=1;>tr|Q502R3|Q502R3_DANRE	Acyl-Coenzyme A dehydrogenase, C-4 to C-12 straight chain	acadm	7	29.6307	29.8577	29.2	29.7766	29.5818	29.3321	29.7803	29.7162	29.6888	29.2208	29.1663	29.327	29.1986	29.2836	29.2362	29.1586	29.3168	29.4251	29.2652	29.2712	42.9	42.9	46.133	0	70.888	14	14	11	11	9	8	10	11	12	13	12	12	142	12	15	13	14	13	12
Q6IQN8;A3KQR0;Q7ZYX3	Q6IQN8;A3KQR0;Q7ZYX3	>tr|Q6IQN8|Q6IQN8_DANRE Acyl-Coenzyme A dehydrogenase, long chain OS=Danio rerio GN=acadl PE=2 SV=1;>tr|A3KQR0|A3KQR0_DANRE Acyl-CoA dehydrogenase, long chain OS=Danio rerio GN=acadl PE=1 SV=1;>tr|Q7ZYX3|Q7ZYX3_DANRE Acadl protein OS=Danio rerio GN=acadl P	Acyl-Coenzyme A dehydrogenase, long chain;Acyl-CoA dehydrogenase, long chain;Acadl protein	acadl	3	29.5043	29.314	29.3302	29.2819	29.0565	29.0338	29.0464	29.3033	29.1302	28.7565	28.9294	28.9328	28.5752	28.686	28.8805	28.818	28.9125	28.8885	28.8918	28.9599	40.3	40.3	49.469	0	50.04	14	14	12	11	12	11	8	12	11	13	13	10	129	12	15	14	12	9	14
Q5XIZ4;Q4QRE2;F1R3V9;F1R071	Q5XIZ4;Q4QRE2;F1R3V9;F1R071	>tr|Q5XIZ4|Q5XIZ4_DANRE Acyl-coenzyme A oxidase OS=Danio rerio GN=acox1 PE=2 SV=1;>tr|Q4QRE2|Q4QRE2_DANRE Acyl-coenzyme A oxidase OS=Danio rerio GN=acox1 PE=2 SV=1;>tr|F1R3V9|F1R3V9_DANRE Acyl-coenzyme A oxidase OS=Danio rerio GN=acox1 PE=1 SV=1;>tr|F1R071	Acyl-coenzyme A oxidase	acox1	4	24.7912	26.0679	25.3891	25.3171	26.2968	25.5034	25.7583	24.9465	25.5534	25.2403	25.3417	25.57	25.0295	24.7104	25.8128	25.3622	25.2776	24.907	25.0404	25.1191	15.3	15.3	74.044	0	15.328	6	6	2	5	2	3	4	6	4	4	4	4	15	1	2	0	1	3	3
Q6IQA6;F1Q5I0	Q6IQA6;F1Q5I0	>tr|Q6IQA6|Q6IQA6_DANRE CDK5 regulatory subunit associated protein 3 OS=Danio rerio GN=cdk5rap3 PE=2 SV=1;>tr|F1Q5I0|F1Q5I0_DANRE CDK5 regulatory subunit-associated protein 3 OS=Danio rerio GN=cdk5rap3 PE=1 SV=2	CDK5 regulatory subunit associated protein 3;CDK5 regulatory subunit-associated protein 3	cdk5rap3	2	23.8437	25.0888	17	17	17	25.5382	23.8576	26.2984	24.912	23.4351	17	24.0057	17	17	17	24.8046	24.0655	26.5892	24.615	23.9962	4.5	4.5	57.346	0.0052608	1.219	2	2	1	2	2	0	0	2	1	2	1	1	3	0	0	2	0	0	0
E7EXH3	E7EXH3	>tr|E7EXH3|E7EXH3_DANRE Acylphosphatase OS=Danio rerio GN=acyp2 PE=1 SV=1	Acylphosphatase	acyp2	1	17	24.3354	24.9926	24.9436	24.7416	24.0648	17	24.3514	17	23.9292	17	24.0699	24.26	24.009	24.191	24.1062	17	24.1975	17	24.0358	16.1	16.1	9.563	0	3.2971	1	1	0	1	1	1	1	1	0	1	0	1	2	0	0	0	1	0	0
A3KPA7;B7TWP4	A3KPA7;B7TWP4	>tr|A3KPA7|A3KPA7_DANRE Acylphosphatase OS=Danio rerio GN=acyp1 PE=2 SV=1;>tr|B7TWP4|B7TWP4_DANRE Acylphosphatase (Fragment) OS=Danio rerio GN=acyp1 PE=2 SV=1	Acylphosphatase;Acylphosphatase (Fragment)	acyp1	2	28.9372	28.8042	29.2839	28.3515	28.8813	28.5702	28.4714	28.5392	28.6624	28.547	28.3381	28.4369	28.5663	27.9169	28.3779	28.5131	28.3006	28.2958	28.4624	28.7269	70.7	70.7	11.346	0	81.287	5	5	5	5	4	4	5	5	5	5	5	4	77	8	8	8	7	8	8
Q7T294;A0A0R4IY45;A0A0R4IDF3;F1Q6M6;A0A1D5NSQ9;F1RA88;A0A1D5NT24;Q5XJM5;A8E4S1;A0A0R4IVX1	Q7T294;A0A0R4IY45;A0A0R4IDF3;F1Q6M6;A0A1D5NSQ9;F1RA88;A0A1D5NT24	>tr|Q7T294|Q7T294_DANRE Zgc:64203 OS=Danio rerio GN=adam10b PE=2 SV=1;>tr|A0A0R4IY45|A0A0R4IY45_DANRE ADAM metallopeptidase domain 10b OS=Danio rerio GN=adam10b PE=1 SV=1;>tr|A0A0R4IDF3|A0A0R4IDF3_DANRE ADAM metallopeptidase domain 10b OS=Danio rerio GN=ad	ADAM metallopeptidase domain 10b	adam10b;ad	10	26.8132	26.4258	25.4308	26.7031	26.9536	26.1091	26.2841	26.0701	26.4894	26.5209	26.2112	26.1639	25.8482	26.0188	26.3691	26.017	25.9096	26.2604	25.9784	26.3631	5.8	5.8	87.239	0	7.5005	4	4	3	3	2	3	3	3	3	2	4	4	32	2	3	2	3	4	4
E7F698	E7F698	>tr|E7F698|E7F698_DANRE ADAM metallopeptidase domain 11 OS=Danio rerio GN=adam11 PE=4 SV=1	ADAM metallopeptidase domain 11	adam11	1	26.5993	25.7027	23.7289	25.5383	25.8512	25.0307	25.7376	24.4873	25.4881	25.2121	25.4382	24.8826	24.1477	24.5379	25.7731	24.7429	25.5053	25.4284	25.1358	25.5195	9.9	9.9	85.197	0	15.062	5	5	4	4	1	2	3	3	4	2	4	3	18	1	2	0	0	3	1
A0A0R4ICN2;F1QF43;A7YYF5	A0A0R4ICN2;F1QF43	>tr|A0A0R4ICN2|A0A0R4ICN2_DANRE ADAM metallopeptidase domain 22 OS=Danio rerio GN=adam22 PE=4 SV=1;>tr|F1QF43|F1QF43_DANRE ADAM metallopeptidase domain 22 OS=Danio rerio GN=adam22 PE=4 SV=1	ADAM metallopeptidase domain 22	adam22	3	29.8017	29.6747	29.7882	30.3338	30.456	29.736	29.9008	29.1553	29.229	29.4917	29.483	29.5191	29.3172	29.4498	29.6266	29.4415	29.5491	29.39	29.256	29.4506	29.8	29.8	95.086	0	70.552	19	19	14	14	13	15	18	15	15	13	14	14	170	14	22	13	17	22	19
F8W4G2;F8W3T1	F8W4G2;F8W3T1	>tr|F8W4G2|F8W4G2_DANRE ADAM metallopeptidase domain 23a OS=Danio rerio GN=adam23a PE=4 SV=1;>tr|F8W3T1|F8W3T1_DANRE ADAM metallopeptidase domain 23a OS=Danio rerio GN=adam23a PE=4 SV=1	ADAM metallopeptidase domain 23a	adam23a	2	27.9932	27.8849	27.2062	27.4917	28.1083	26.7332	28.3744	27.391	27.3967	27.0183	27.6519	27.5797	26.9611	27.3056	27.5813	26.7548	27.5058	27.319	27.1899	27.0767	10.6	10.6	85.017	0	10.796	6	6	3	3	3	2	4	3	4	3	4	3	39	4	3	2	3	5	4
F1QU24;F1R0N5	F1QU24;F1R0N5	>tr|F1QU24|F1QU24_DANRE ADAM metallopeptidase domain 9 OS=Danio rerio GN=adam9 PE=4 SV=1;>tr|F1R0N5|F1R0N5_DANRE ADAM metallopeptidase domain 9 (Fragment) OS=Danio rerio GN=adam9 PE=4 SV=8	ADAM metallopeptidase domain 9;ADAM metallopeptidase domain 9 (Fragment)	adam9	2	23.5101	17	17	17	17	17	17	17	25.0807	24.1259	23.9565	17	17	17	17	17	17	17	24.5223	24.3244	3.6	3.6	90.283	0.00026226	2.282	2	2	1	0	0	0	0	0	0	0	2	2	4	1	0	0	0	0	0
F1QA18;B2XCL9	F1QA18;B2XCL9	>tr|F1QA18|F1QA18_DANRE Adaptor protein, phosphotyrosine interaction, PH domain and leucine zipper-containing 1 OS=Danio rerio GN=appl1 PE=1 SV=2;>tr|B2XCL9|B2XCL9_DANRE Appl1 OS=Danio rerio GN=appl1 PE=2 SV=1	Adaptor protein, phosphotyrosine interaction, PH domain and leucine zipper-containing 1;Appl1	appl1	2	28.2614	27.5395	28.8286	28.9301	28.4573	28.169	28.1996	28.3864	28.1955	27.9584	27.8661	27.8179	28.158	27.9959	27.7434	28.1742	27.9054	28.1423	27.9436	27.9724	21.8	21.8	79.347	0	41.21	11	11	9	5	8	8	9	8	9	10	9	9	60	7	2	8	7	5	6
E7FA73;X1WHC7;B8A6G8;A0A0R4IUF4;A0A140LGL9;A0A0R4IDG2;A0A0R4IME7;A9JTH6;E7F9Z2;A8WFS2;Q6AXJ9	E7FA73;X1WHC7;B8A6G8;A0A0R4IUF4;A0A140LGL9;A0A0R4IDG2;A0A0R4IME7;A9JTH6;E7F9Z2;A8WFS2;Q6AXJ9	>tr|E7FA73|E7FA73_DANRE Protein kinase D1 OS=Danio rerio GN=prkd1 PE=4 SV=2;>tr|X1WHC7|X1WHC7_DANRE Serine/threonine-protein kinase OS=Danio rerio GN=prkd1 PE=3 SV=1;>tr|B8A6G8|B8A6G8_DANRE Cyclin-dependent kinase-like 1 OS=Danio rerio GN=cdkl1 PE=3 SV=1;>	Protein kinase D1;Serine/threonine-protein kinase;Cyclin-dependent kinase-like 1	prkd1;cdkl1	11	17	17	17	17	17	24.6398	24.4696	25.1088	24.0605	24.2629	17	17	17	17	17	24.7754	24.307	24.8154	24.0642	24.3586	3.7	2.3	67.776	0.00049273	1.7748	1	2	0	0	0	0	0	1	1	2	1	1	3	0	0	0	0	0	1
A0A0R4IRS1;F1Q997;A9JT98;Q6TLG2;Q5U3H0;F1R3L9;E7FBU8	A0A0R4IRS1	>tr|A0A0R4IRS1|A0A0R4IRS1_DANRE Adaptor-related protein complex 1, mu 1 subunit OS=Danio rerio GN=ap1m1 PE=1 SV=1	Adaptor-related protein complex 1, mu 1 subunit	ap1m1	7	28.3785	28.545	27.1259	28.6018	28.7683	28.1152	28.5758	28.2601	27.961	28.0062	27.844	28.0216	27.2586	28.0101	27.9701	27.8801	27.9339	28.2209	28.0077	27.996	34.8	34.8	48.561	0	17.19	11	11	9	10	7	10	11	9	9	9	8	10	74	11	9	3	11	10	5
X1WD71;F1QZ45;X1WHT2;X1WC51	X1WD71;F1QZ45	>tr|X1WD71|X1WD71_DANRE Adaptor-related protein complex 2, alpha 1 subunit OS=Danio rerio GN=ap2a1 PE=1 SV=1;>tr|F1QZ45|F1QZ45_DANRE Adaptor-related protein complex 2, alpha 1 subunit OS=Danio rerio GN=ap2a1 PE=1 SV=2	Adaptor-related protein complex 2, alpha 1 subunit	ap2a1	4	31.3924	31.1764	30.973	31.886	31.2658	31.9891	31.1957	31.6378	31.7889	31.0643	30.9376	30.775	30.5575	31.1019	30.7493	31.8912	31.0425	31.4956	31.604	31.0854	43.1	36.6	106.04	0	166.95	30	36	33	34	26	31	32	33	32	31	34	33	436	46	36	23	40	39	60
X1WFD2	X1WFD2	>tr|X1WFD2|X1WFD2_DANRE Adaptor-related protein complex 2, alpha 1 subunit (Fragment) OS=Danio rerio GN=ap2a1 PE=1 SV=1	Adaptor-related protein complex 2, alpha 1 subunit (Fragment)	ap2a1	1	17	24.9443	17	17	17	24.1192	23.9963	24.2852	24.249	23.763	17	24.6193	17	17	17	24.1192	23.8462	24.1356	24.1436	23.897	59.7	11.6	14.45	0	3.7301	1	1	0	1	1	1	0	1	1	1	1	1	9	0	1	1	1	0	1
Q6PEJ2	Q6PEJ2	>tr|Q6PEJ2|Q6PEJ2_DANRE Adaptor-related protein complex 2, sigma 1 subunit OS=Danio rerio GN=ap2s1 PE=1 SV=1	Adaptor-related protein complex 2, sigma 1 subunit	ap2s1	1	31.0495	30.9554	30.1866	31.6477	31.0205	30.2367	30.4918	30.5333	30.4015	30.3929	30.2891	30.6208	29.3116	30.3913	30.5491	30.1348	30.362	30.3424	30.3899	30.5818	44.4	44.4	17.005	0	21.569	7	7	6	7	5	5	7	7	7	7	7	6	151	16	17	10	14	16	14
B7ZUU8;F6PA07;Q4V8R4	B7ZUU8;F6PA07	>tr|B7ZUU8|B7ZUU8_DANRE Adaptor-related protein complex 3, delta 1 subunit OS=Danio rerio GN=ap3d1 PE=1 SV=1;>tr|F6PA07|F6PA07_DANRE Adaptor-related protein complex 3, delta 1 subunit OS=Danio rerio GN=ap3d1 PE=1 SV=1	Adaptor-related protein complex 3, delta 1 subunit	ap3d1	3	30.2553	30.067	28.2247	30.5832	30.0549	29.9881	29.9632	29.9345	30.1796	29.7991	29.6239	29.782	28.142	29.7501	29.6379	29.7989	29.7228	29.8334	29.9303	29.8727	40.2	40.2	140.23	0	108.77	35	35	28	24	9	25	24	27	27	26	28	27	178	22	20	2	15	19	17
A2CG10;Q6IQP9;Q6TLF9;A9JRS9;Q7ZTW0;F1R2B3	A2CG10;Q6IQP9	>tr|A2CG10|A2CG10_DANRE Adaptor-related protein complex 3, mu 2 subunit OS=Danio rerio GN=ap3m2 PE=1 SV=1;>tr|Q6IQP9|Q6IQP9_DANRE Adaptor-related protein complex 3, mu 2 subunit OS=Danio rerio GN=ap3m2 PE=2 SV=1	Adaptor-related protein complex 3, mu 2 subunit	ap3m2	6	28.5942	28.8993	28.4198	29.2374	28.8235	28.36	28.2126	28.4776	28.0643	28.088	27.9797	28.2268	27.474	28.1617	28.1437	28.3072	27.9804	28.4411	27.9769	28.1387	43.1	43.1	46.932	0	29.811	12	12	8	10	8	9	11	11	10	11	9	10	84	7	9	5	5	9	11
E9QIJ3;Q6DGS0;A0A0R4IAR4;E9QEP8;Q5XJJ8	E9QIJ3;Q6DGS0;A0A0R4IAR4;E9QEP8;Q5XJJ8	>tr|E9QIJ3|E9QIJ3_DANRE Adaptor-related protein complex 3, sigma 2 subunit OS=Danio rerio GN=ap3s2 PE=1 SV=1;>tr|Q6DGS0|Q6DGS0_DANRE Adaptor-related protein complex 3, sigma 2 subunit OS=Danio rerio GN=ap3s2 PE=1 SV=1;>tr|A0A0R4IAR4|A0A0R4IAR4_DANRE Adapto	Adaptor-related protein complex 3, sigma 2 subunit	ap3s2	5	27.0447	26.5038	26.053	27.6048	26.8668	26.0768	26.247	26.0718	26.3479	26.3991	26.4054	26.2446	25.4791	26.4568	26.1924	26.0726	26.2185	26.0628	26.2252	26.7011	25.6	25.6	19.041	0	7.267	4	4	3	3	2	4	3	3	2	2	3	2	32	5	3	2	5	5	2
Q98TU3;Q5XJ02	Q98TU3	>tr|Q98TU3|Q98TU3_DANRE Adcyap1b protein OS=Danio rerio GN=adcyap1b PE=1 SV=1	Adcyap1b protein	adcyap1b	2	29.34	28.9425	30.2905	30.0672	29.5019	28.648	28.8346	28.8766	28.4962	28.2311	28.7925	28.6012	29.4846	29.145	28.8681	28.6526	28.7157	28.895	28.3196	28.5105	37.1	37.1	20.025	0	99.361	7	7	6	7	6	6	7	6	6	5	6	5	130	8	11	17	11	15	12
Q7ZVW4;Q7ZUA1;Q6P0G4;Q1LUP2;A0A0R4IBJ3;Q1LUP1;Q1LY67;Q1LY66;Q1LY65	Q7ZVW4;Q7ZUA1;Q6P0G4;Q1LUP2;A0A0R4IBJ3;Q1LUP1	>tr|Q7ZVW4|Q7ZVW4_DANRE Add3a protein OS=Danio rerio GN=add3a PE=2 SV=1;>tr|Q7ZUA1|Q7ZUA1_DANRE Add3a protein OS=Danio rerio GN=add3a PE=2 SV=1;>tr|Q6P0G4|Q6P0G4_DANRE Add3a protein OS=Danio rerio GN=add3a PE=2 SV=1;>tr|Q1LUP2|Q1LUP2_DANRE Adducin 3 (gamma	Add3a protein	add3a	9	30.4079	30.4444	30.2257	30.528	30.1428	30.1981	30.2541	29.6957	30.0303	29.6994	29.7405	29.9302	29.5128	29.672	29.6001	30.1364	29.8655	29.5712	29.9359	29.8775	46.7	2	72.552	0	154.92	1	20	16	19	14	15	14	17	17	16	16	15	243	30	25	18	21	19	29
A1A5X4	A1A5X4	>tr|A1A5X4|A1A5X4_DANRE Adducin 1 (Alpha) OS=Danio rerio GN=add1 PE=1 SV=1	Adducin 1 (Alpha)	add1	1	32.8055	32.8224	32.8954	33.1303	32.9399	32.6238	32.6319	32.708	32.6247	31.8873	32.2488	32.469	32.1906	32.2463	32.3509	32.5464	32.4398	32.4332	32.3802	32.4665	53.3	5.8	81.731	0	323.31	4	32	28	29	27	26	27	30	29	29	29	28	546	55	57	48	55	52	55
A0A0R4IAJ9;A0A0R4IT10	A0A0R4IAJ9;A0A0R4IT10	>tr|A0A0R4IAJ9|A0A0R4IAJ9_DANRE Adducin 1 (alpha) OS=Danio rerio GN=add1 PE=1 SV=1;>tr|A0A0R4IT10|A0A0R4IT10_DANRE Adducin 1 (alpha) (Fragment) OS=Danio rerio GN=add1 PE=1 SV=1	Adducin 1 (alpha);Adducin 1 (alpha) (Fragment)	add1	2	27.4722	27.3018	27.0584	27.2342	27.3025	27.1006	27.3901	27.005	26.9664	26.9299	26.8968	26.9565	26.6488	26.6316	26.8446	26.959	27.0272	26.8338	26.8986	27	47.1	4.6	90.735	0.00097253	1.6646	2	2	2	1	1	1	1	2	2	2	1	1	1	1	0	0	0	0	0
F1QTE3	F1QTE3	>tr|F1QTE3|F1QTE3_DANRE Adducin 2 (beta) OS=Danio rerio GN=add2 PE=4 SV=3	Adducin 2 (beta)	add2	1	30.5841	30.476	30.7972	31.054	31.01	30.6527	30.5316	30.817	30.657	30.5124	30.2651	30.3716	30.1221	30.2866	30.4854	30.3797	30.4668	30.4358	30.5084	30.6194	43.2	6.3	73.84	0	119.19	1	21	15	15	14	13	16	16	17	18	16	15	221	18	25	16	19	18	24
F1RBS8	F1RBS8	>tr|F1RBS8|F1RBS8_DANRE Adducin 2 (beta) OS=Danio rerio GN=add2 PE=4 SV=2	Adducin 2 (beta)	add2	1	17	26.2397	24.7685	25.2061	24.8029	17	17	17	25.2432	17	17	25.6181	24.3893	24.384	24.5105	17	17	17	25.2232	17	43.1	6.1	73.769	0	12.926	1	1	0	1	1	1	1	0	0	0	1	0	2	0	0	0	1	0	0
F1QW07;Q503T9;Q6DBY6;A4QN73;B1WB82	F1QW07;Q503T9;Q6DBY6;A4QN73;B1WB82	>tr|F1QW07|F1QW07_DANRE Adducin 3 (gamma) b OS=Danio rerio GN=add3b PE=1 SV=2;>tr|Q503T9|Q503T9_DANRE Add3b protein (Fragment) OS=Danio rerio GN=add3b PE=2 SV=1;>tr|Q6DBY6|Q6DBY6_DANRE Add3b protein (Fragment) OS=Danio rerio GN=add3b PE=2 SV=1;>tr|A4QN73|A	Adducin 3 (gamma) b;Add3b protein (Fragment)	add3b	5	26.964	27.6455	27.1898	28.6928	27.3801	27.4584	27.0654	28.187	27.5379	28.032	27.2919	27.6187	25.7826	27.2948	27.1753	27.5345	27.3575	27.9203	27.3266	27.8354	34.2	31.9	80.518	0	32.997	13	13	5	8	3	9	6	8	6	11	8	11	42	1	5	1	5	1	4
Q8JHI0;A4QN79;A2CEZ0	Q8JHI0	>tr|Q8JHI0|Q8JHI0_DANRE Solute carrier family 25 (mitochondrial carrier;adenine nucleotide translocator), member 5 OS=Danio rerio GN=slc25a5 PE=1 SV=1	adenine nucleotide translocator), member 5	slc25a5	3	35.653	35.6888	34.6182	36.0585	35.6425	34.995	35.1442	34.7748	35.2957	35.5505	35.1215	35.3162	34.0111	35.2835	35.1712	34.9211	34.8335	34.5555	35.0935	35.5112	79.5	43.3	32.763	0	323.31	17	28	28	27	26	27	28	26	27	27	28	27	952	91	109	65	95	107	93
Q6PEI8;F8W4R3;A9JRT0;F1QAP2	Q6PEI8;F8W4R3;A9JRT0;F1QAP2	>tr|Q6PEI8|Q6PEI8_DANRE Adenine phosphoribosyl transferase OS=Danio rerio GN=aprt PE=2 SV=1;>tr|F8W4R3|F8W4R3_DANRE Adenine phosphoribosyltransferase OS=Danio rerio GN=aprt PE=1 SV=1;>tr|A9JRT0|A9JRT0_DANRE Aprt protein OS=Danio rerio GN=aprt PE=2 SV=1;>tr	Adenine phosphoribosyl transferase;Adenine phosphoribosyltransferase;Aprt protein	aprt	4	27.5212	27.4461	27.1912	27.4961	27.3413	26.3917	26.0281	25.6816	26.7598	26.9441	26.7953	27.1612	26.6931	26.5921	26.8201	26.1809	26.0639	25.5585	26.4805	27.1902	40.1	40.1	19.379	0	5.1043	7	7	7	6	4	4	5	7	5	4	6	6	27	1	6	2	2	4	2
F8W4Z3;F1QN37;A0A0R4IWH7	F8W4Z3;F1QN37;A0A0R4IWH7	>tr|F8W4Z3|F8W4Z3_DANRE Adenomatous polyposis coli OS=Danio rerio GN=apc PE=1 SV=1;>tr|F1QN37|F1QN37_DANRE Adenomatous polyposis coli OS=Danio rerio GN=apc PE=1 SV=2;>tr|A0A0R4IWH7|A0A0R4IWH7_DANRE Adenomatous polyposis coli OS=Danio rerio GN=apc PE=1 SV=1	Adenomatous polyposis coli	apc	3	23.43	22.9003	22.7748	17	23.3809	23.1154	23.0547	22.89	23.353	17	22.8378	22.6725	22.4237	17	22.8005	22.9425	22.8372	22.7635	22.7371	17	0.7	0.7	299.97	0.0028269	1.4332	2	2	1	1	1	0	1	1	1	2	1	0	2	0	0	0	0	0	0
E9QJK5;Q90VZ1;A5WUX0;Q90VY9;A5WUX1;A0A0R4IC15;Q504H1;Q1RM21	E9QJK5	>tr|E9QJK5|E9QJK5_DANRE Adenosine deaminase, RNA-specific, B1b OS=Danio rerio GN=adarb1b PE=1 SV=1	Adenosine deaminase, RNA-specific, B1b	adarb1b	8	26.6433	27.1392	27.3444	27.3691	26.9209	27.2396	26.7622	27.2631	27.1484	26.8494	26.6384	26.6752	26.9302	26.7416	26.726	26.7801	27.0284	26.6835	26.8782	26.666	22.3	22.3	76.975	0	24.278	10	10	4	6	7	6	5	8	5	8	7	7	60	2	6	5	5	6	8
Q7ZTT5;A0A0R4IIH9;F8W3J8	Q7ZTT5;A0A0R4IIH9;F8W3J8	>tr|Q7ZTT5|Q7ZTT5_DANRE Adenosine kinase b OS=Danio rerio GN=adkb PE=2 SV=1;>tr|A0A0R4IIH9|A0A0R4IIH9_DANRE Adenosine kinase b OS=Danio rerio GN=adkb PE=1 SV=1;>tr|F8W3J8|F8W3J8_DANRE Adenosine kinase b (Fragment) OS=Danio rerio GN=adkb PE=1 SV=1	Adenosine kinase b;Adenosine kinase b (Fragment)	adkb	3	25.3155	24.8001	25.0488	24.9225	24.7028	23.9587	23.3026	24.1648	23.6978	23.6943	24.1141	24.2258	24.3027	24.1345	24.2034	24.1062	23.7031	24.1345	23.9232	24.041	8.4	8.4	38.277	0.007668	1.1121	2	2	2	2	1	1	1	1	1	1	1	1	1	0	1	0	0	0	0
A0A0J9YJL9;E9QHT2	A0A0J9YJL9;E9QHT2	>tr|A0A0J9YJL9|A0A0J9YJL9_DANRE Adenosine monophosphate deaminase 2a OS=Danio rerio GN=ampd2a PE=4 SV=1;>tr|E9QHT2|E9QHT2_DANRE Adenosine monophosphate deaminase 2a (Fragment) OS=Danio rerio GN=ampd2a PE=4 SV=2	Adenosine monophosphate deaminase 2a;Adenosine monophosphate deaminase 2a (Fragment)	ampd2a	2	28.3087	28.5322	28.3549	29.3286	29.0756	29.2471	28.5373	29.0617	29.3527	28.5001	28.65	28.4079	28.3173	28.6066	28.5514	28.8227	28.5009	28.4503	28.8065	28.44	30.1	22.8	94.805	0	47.744	11	16	7	11	8	8	10	12	7	12	11	9	72	5	7	5	8	8	10
B8JIS9;F1R3S4;B8JIS2;Q3B749	B8JIS9;F1R3S4	>tr|B8JIS9|B8JIS9_DANRE Adenosine monophosphate deaminase 2b OS=Danio rerio GN=ampd2b PE=4 SV=1;>tr|F1R3S4|F1R3S4_DANRE Adenosine monophosphate deaminase 2b OS=Danio rerio GN=ampd2b PE=4 SV=2	Adenosine monophosphate deaminase 2b	ampd2b	4	26.5088	26.3568	26.7923	27.1244	25.8658	27.4459	26.9185	27.5683	27.4452	26.3478	27.1729	26.6385	26.4145	27.0726	25.9783	26.4098	26.4452	26.8498	26.9737	26.044	23.4	15.5	88.014	0	8.9891	10	10	4	3	4	3	2	8	5	8	7	6	13	2	1	0	2	0	2
Q49S42;A5PMG4;Q7T2B5;Q49S41;A5PMG3;B0R047	Q49S42;A5PMG4;Q7T2B5;Q49S41;A5PMG3;B0R047	>tr|Q49S42|Q49S42_DANRE Adenosylhomocysteinase OS=Danio rerio GN=ahcyl1 PE=2 SV=1;>tr|A5PMG4|A5PMG4_DANRE Adenosylhomocysteinase OS=Danio rerio GN=ahcyl1 PE=1 SV=1;>tr|Q7T2B5|Q7T2B5_DANRE Adenosylhomocysteinase OS=Danio rerio GN=ahcyl1 PE=2 SV=1;>tr|Q49S41	Adenosylhomocysteinase	ahcyl1	6	32.0599	31.9921	31.9289	32.236	32.181	31.7603	32.09	31.8751	31.7319	31.4171	31.5819	31.6396	31.2651	31.5502	31.5871	31.64	31.6708	31.7004	31.4518	31.7175	53.8	28	61.405	0	184.97	12	26	21	24	19	22	22	24	25	23	22	22	386	38	44	29	38	42	43
Q803T5	Q803T5	>tr|Q803T5|Q803T5_DANRE Adenosylhomocysteinase OS=Danio rerio GN=ahcy PE=1 SV=1	Adenosylhomocysteinase	ahcy	1	32.0097	31.6524	31.9342	32.4753	31.9609	31.5171	31.531	31.6509	31.4944	31.3772	31.4699	31.4017	31.2902	31.5296	31.3965	31.4544	31.3627	31.4879	31.3457	31.4176	65.4	65.4	47.964	0	250.98	28	28	23	23	22	21	23	25	25	27	26	27	400	36	38	34	34	46	45
Q6PC06;K7DYH7;A1L1P3;X1WBB7;K7DYK2	Q6PC06	>tr|Q6PC06|Q6PC06_DANRE Adenosylhomocysteinase OS=Danio rerio GN=ahcyl2 PE=1 SV=1	Adenosylhomocysteinase	ahcyl2	5	29.9314	29.971	29.3016	30.2547	29.9783	29.2509	29.6081	29.5906	29.4866	29.4004	29.35	29.6269	28.9719	29.3269	29.5603	29.2897	29.4736	29.214	29.3194	29.4672	47	22.8	65.087	0	94.429	10	10	9	9	7	9	9	8	8	10	10	10	102	12	11	8	14	8	8
A0A0R4IQT5;E7FF76;Q5C8V0;A0A0R4IX63;A0A0R4IN93;A0A0R4IBR1;A0A0R4IM76;Q5C8U7;A0A0R4IJY7;Q5C8U8;Q5C8U6;A0A0R4IV15	A0A0R4IQT5;E7FF76;Q5C8V0;A0A0R4IX63;A0A0R4IN93;A0A0R4IBR1;A0A0R4IM76;Q5C8U7;A0A0R4IJY7;Q5C8U8;Q5C8U6;A0A0R4IV15	>tr|A0A0R4IQT5|A0A0R4IQT5_DANRE Adenylate cyclase-activating polypeptide 1a (pituitary) receptor type I (Fragment) OS=Danio rerio GN=adcyap1r1a PE=3 SV=1;>tr|E7FF76|E7FF76_DANRE Adenylate cyclase-activating polypeptide 1b (pituitary) receptor type I OS=Dan	Adenylate cyclase-activating polypeptide 1a (pituitary) receptor type I (Fragment);Adenylate cyclase-activating polypeptide 1b (pituitary) receptor type I	adcyap1r1a	12	26.264	25.6777	17	26.2185	26.4447	25.7676	25.9526	26.0676	26.0242	25.4038	25.766	25.3397	17	25.3166	25.832	25.7805	25.8041	25.8974	25.947	25.5654	7.8	7.8	33.684	0	7.3061	2	2	2	2	0	2	2	2	2	2	2	2	22	3	2	0	1	2	3
A0A0F6PK88;Q1L8L9	A0A0F6PK88;Q1L8L9	>tr|A0A0F6PK88|A0A0F6PK88_DANRE Adenylate kinase 2, mitochondrial OS=Danio rerio GN=ak2 PE=1 SV=1;>sp|Q1L8L9|KAD2_DANRE Adenylate kinase 2, mitochondrial OS=Danio rerio GN=ak2 PE=2 SV=1	Adenylate kinase 2, mitochondrial	ak2	2	27.9415	28.398	28.836	28.7071	28.4498	27.6934	28.2305	28.1374	27.965	27.9775	27.7849	27.91	28.205	27.7672	27.9376	28.0434	27.9143	27.873	27.6	27.9322	33.2	33.2	25.834	0	20.506	7	7	5	7	6	6	6	5	7	6	7	7	60	6	4	5	8	7	5
Q6NUY0	Q6NUY0	>tr|Q6NUY0|Q6NUY0_DANRE Adenylate kinase 4, mitochondrial OS=Danio rerio GN=ak4 PE=1 SV=1	Adenylate kinase 4, mitochondrial	ak4	1	28.9456	29.2415	29.4602	29.5246	29.7491	28.4803	28.7946	29.0805	28.6725	28.7035	28.7843	28.5721	29.1471	29.0452	28.7647	28.5496	28.5326	28.6601	28.4858	28.6619	61.1	61.1	25.441	0	34.272	13	13	10	11	11	10	12	10	10	12	11	11	114	13	11	12	12	13	10
A5PMF1	A5PMF1	>tr|A5PMF1|A5PMF1_DANRE Adenylate kinase 5 OS=Danio rerio GN=ak5 PE=1 SV=1	Adenylate kinase 5	ak5	1	28.7537	28.2032	29.076	29.0731	28.4847	28.267	28.1214	28.8267	28.4498	28.4908	28.113	27.8948	28.51	28.2372	28.1236	28.1678	28.2045	28.6935	28.3285	28.2375	25.2	25.2	63.944	0	31.821	11	11	9	10	11	10	9	11	10	11	11	11	88	10	4	14	9	6	9
Q68EH2	Q68EH2	>tr|Q68EH2|Q68EH2_DANRE Adenylate kinase isoenzyme 1 OS=Danio rerio GN=ak1 PE=1 SV=1	Adenylate kinase isoenzyme 1	ak1	1	32.8325	32.5192	33.5245	33.1934	32.6993	32.0106	32.2776	32.3367	32.1815	32.0006	32.3628	32.2344	32.8088	32.5219	32.2356	31.9748	32.0485	32.0013	31.9785	31.9718	66.5	66.5	21.442	0	74.651	16	16	15	15	16	16	15	16	15	15	16	16	351	35	33	41	40	31	36
F1R293;A0A0R4IVC1	F1R293;A0A0R4IVC1	>tr|F1R293|F1R293_DANRE Adenylosuccinate lyase OS=Danio rerio GN=adsl PE=1 SV=1;>tr|A0A0R4IVC1|A0A0R4IVC1_DANRE Adenylosuccinate lyase OS=Danio rerio GN=adsl PE=1 SV=1	Adenylosuccinate lyase	adsl	2	26.9267	27.3053	26.8525	26.5717	25.957	26.4464	26.3642	26.1258	25.7926	25.7412	26.0522	26.4264	26.2652	26.1424	25.7187	26.3834	25.8664	26.3002	25.966	25.95	32.6	4.6	54.578	0	23.211	1	10	5	6	6	4	4	6	6	4	4	5	21	2	5	3	2	2	3
A8KBY9;Q6TH50;Q6IQR1;Q7ZVE8;E9QH78	A8KBY9;Q6TH50;Q6IQR1;Q7ZVE8	>tr|A8KBY9|A8KBY9_DANRE Adenylosuccinate lyase OS=Danio rerio GN=adsl PE=2 SV=1;>tr|Q6TH50|Q6TH50_DANRE Adenylosuccinate lyase OS=Danio rerio GN=adsl PE=2 SV=1;>tr|Q6IQR1|Q6IQR1_DANRE Adenylosuccinate lyase OS=Danio rerio GN=adsl PE=2 SV=1;>tr|Q7ZVE8|Q7ZVE	Adenylosuccinate lyase	adsl	5	24.3961	24.219	17	23.9183	23.7471	22.1394	23.5932	23.4601	23.7588	17	23.8896	23.9114	17	22.8605	23.215	22.1134	23.4606	23.328	23.6709	17	32.6	4.6	54.574	0.0043992	1.2987	1	1	1	1	0	1	1	1	1	1	1	0	7	1	1	0	0	2	0
Q8JGR3;F1Q9U6	Q8JGR3;F1Q9U6	>tr|Q8JGR3|Q8JGR3_DANRE Adenylosuccinate synthetase OS=Danio rerio GN=adssl PE=2 SV=1;>tr|F1Q9U6|F1Q9U6_DANRE Adenylosuccinate synthetase OS=Danio rerio GN=adssl PE=1 SV=1	Adenylosuccinate synthetase	adssl	2	25.342	25.0133	26.2547	26.3572	24.8736	23.2833	23.5413	23.8578	24.4733	22.8205	24.7129	24.5243	24.6952	24.7427	24.0798	24.5818	24.6191	24.0787	24.2722	24.1166	10.8	10.8	50.632	0	6.4607	4	4	4	4	4	4	3	2	2	3	4	2	16	3	2	1	1	1	2
Q568F6	Q568F6	>sp|Q568F6|PURA2_DANRE Adenylosuccinate synthetase isozyme 2 OS=Danio rerio GN=adss PE=2 SV=1	Adenylosuccinate synthetase isozyme 2	adss	1	26.4301	25.9153	26.4007	27.0479	26.3945	24.5142	26.2729	25.9691	25.6258	24.5699	25.6726	25.8334	24.8431	25.1114	25.5299	25.5341	25.8766	25.972	25.7235	26.1511	12.7	12.7	49.719	0	3.468	5	5	3	2	3	4	4	1	4	3	2	1	11	1	1	1	1	4	0
Q6YBS2;A7E2H8;B8JMD0	Q6YBS2;A7E2H8	>tr|Q6YBS2|Q6YBS2_DANRE Adenylyl cyclase-associated protein OS=Danio rerio GN=cap1 PE=1 SV=1;>tr|A7E2H8|A7E2H8_DANRE Adenylyl cyclase-associated protein OS=Danio rerio GN=cap1 PE=2 SV=1	Adenylyl cyclase-associated protein	cap1	3	33.6032	33.5181	33.9511	33.9295	33.6264	33.2732	33.3616	33.2743	33.2605	33.1622	33.1296	33.1287	33.2111	33.0564	33.0395	33.267	33.1062	33.0723	33.1706	33.2058	73.9	72.1	49.396	0	323.31	34	35	32	34	33	32	33	34	34	33	33	34	783	75	82	80	71	81	83
B3DGB1;I6LD67;I6LD62;F1QXC1;A0A0G2L924;I6LD63;B3DJ02;I6LD65;A0A0H2UKQ3;A0A0H2UKH1;F1QFL8;F1QG37;Q5W7K5;F1RCY9;A0A0G2KL35	B3DGB1;I6LD67;I6LD62;F1QXC1;A0A0G2L924;I6LD63;B3DJ02;I6LD65;A0A0H2UKQ3;A0A0H2UKH1;F1QFL8;F1QG37;Q5W7K5;F1RCY9;A0A0G2KL35	>tr|B3DGB1|B3DGB1_DANRE Protocadherin 2 gamma 29 OS=Danio rerio GN=pcdh2g29 PE=2 SV=1;>tr|I6LD67|I6LD67_DANRE Protocadherin cluster 2 gamma 28 OS=Danio rerio GN=pcdh2g28 PE=2 SV=1;>tr|I6LD62|I6LD62_DANRE Protocadherin cluster 2 gamma 16A OS=Danio rerio GN=	Protocadherin 2 gamma 29;Protocadherin cluster 2 gamma 28;Protocadherin cluster 2 gamma 16A	pcdh2g29;pcdh2g28;	15	23.3099	25.3906	17	17	25.4569	24.9618	24.7961	25.283	24.7083	24.9448	17	25.1392	17	17	24.6955	24.8817	24.6712	24.9961	24.6425	25.1524	5.2	2.4	104.67	0.00049432	1.7933	2	2	1	1	0	0	1	1	1	1	1	1	3	1	1	0	0	0	0
E7F9S0;A0A0R4IKP5	E7F9S0;A0A0R4IKP5	>tr|E7F9S0|E7F9S0_DANRE Adhesion G protein-coupled receptor B1a OS=Danio rerio GN=adgrb1a PE=3 SV=2;>tr|A0A0R4IKP5|A0A0R4IKP5_DANRE Adhesion G protein-coupled receptor B1a (Fragment) OS=Danio rerio GN=adgrb1a PE=4 SV=1	Adhesion G protein-coupled receptor B1a;Adhesion G protein-coupled receptor B1a (Fragment)	adgrb1a	2	21.912	22.2669	17	22.0054	22.4944	21.4566	21.7351	28.0853	21.6136	21.5146	17	17	17	17	17	17	17	27.9357	17	17	1.4	1.4	169.09	0.0012124	1.6512	2	2	1	1	0	1	1	1	1	2	1	1	1	0	0	0	0	0	0
F1QDN2	F1QDN2	>tr|F1QDN2|F1QDN2_DANRE Adhesion G protein-coupled receptor B1b OS=Danio rerio GN=adgrb1b PE=4 SV=2	Adhesion G protein-coupled receptor B1b	adgrb1b	1	17	17	17	17	17	17	17	17	17	17	17	17	17	17	17	17	17	17	17	17	1.5	1.5	98.462	0.00049334	1.7788	1	1	0	1	0	0	1	0	0	0	0	0	2	0	1	0	0	1	0
B8JI55;F1Q8H0;A4QP77;A0A0R4ITY5;F1R7D0	B8JI55;F1Q8H0;A4QP77;A0A0R4ITY5;F1R7D0	>tr|B8JI55|B8JI55_DANRE Adhesion G protein-coupled receptor B3 (Fragment) OS=Danio rerio GN=adgrb3 PE=3 SV=1;>tr|F1Q8H0|F1Q8H0_DANRE Adhesion G protein-coupled receptor B3 OS=Danio rerio GN=adgrb3 PE=3 SV=1;>tr|A4QP77|A4QP77_DANRE Zgc:163001 protein OS=Dan	Adhesion G protein-coupled receptor B3 (Fragment);Adhesion G protein-coupled receptor B3;Zgc:163001 protein	adgrb3	5	17	25.0411	17	17	17	24.1006	24.8305	25.142	24.921	25.1583	17	24.7161	17	17	17	24.1006	24.6804	24.9923	24.8157	25.2922	2.5	2.5	61.866	0.00025934	2.1913	1	1	0	1	0	1	0	1	1	1	1	1	6	0	0	0	1	0	1
F1Q9V2	F1Q9V2	>tr|F1Q9V2|F1Q9V2_DANRE Adhesion G protein-coupled receptor L1a OS=Danio rerio GN=adgrl1a PE=3 SV=2	Adhesion G protein-coupled receptor L1a	adgrl1a	1	23.3741	25.3831	24.7024	26.2274	25.6538	23.5964	25.2021	23.6272	25.7503	23.5108	24.6918	24.8638	24.9699	24.8404	24.655	24.627	24.3938	24.4122	24.2497	24.5667	4.8	4.8	169.3	0	5.5656	6	6	2	3	3	4	4	2	4	4	4	2	19	1	1	3	4	2	1
E7F1D8;E7F0W8;A0A0R4IX48;F1QPV2	E7F1D8;E7F0W8;A0A0R4IX48;F1QPV2	>tr|E7F1D8|E7F1D8_DANRE Adhesion G protein-coupled receptor L2b, tandem duplicate 1 OS=Danio rerio GN=adgrl2b.1 PE=3 SV=2;>tr|E7F0W8|E7F0W8_DANRE Adhesion G protein-coupled receptor L2b, tandem duplicate 1 OS=Danio rerio GN=adgrl2b.1 PE=4 SV=1;>tr|A0A0R4IX	Adhesion G protein-coupled receptor L2b, tandem duplicate 1	adgrl2b.1	4	24.2293	24.1794	25.2193	24.4538	24.0056	24.3855	24.2723	20.7182	25.1032	23.9543	17	17	17	17	17	23.6157	17	22.7282	25.3682	23.4796	2	2	163.04	0.005477	1.2014	2	2	1	1	1	1	1	2	1	1	2	2	1	0	0	0	0	0	0
A0A0R4IU05;A0A0R4IJN1;Q7ZUU8	A0A0R4IU05;A0A0R4IJN1;Q7ZUU8	>tr|A0A0R4IU05|A0A0R4IU05_DANRE Adaptor-related protein complex 1, gamma 1 subunit OS=Danio rerio GN=ap1g1 PE=1 SV=1;>tr|A0A0R4IJN1|A0A0R4IJN1_DANRE Adaptor-related protein complex 1, gamma 1 subunit (Fragment) OS=Danio rerio GN=ap1g1 PE=1 SV=1;>tr|Q7ZUU8|	Adaptor-related protein complex 1, gamma 1 subunit;Adaptor-related protein complex 1, gamma 1 subunit (Fragment)	ap1g1	3	22.7406	22.2914	21.9124	24.048	22.4001	26.2712	23.7077	24.3404	25.2077	22.3818	23.707	23.5194	22.9561	24.1047	23.4324	25.159	23.6562	24.5034	24.5901	23.9314	4.8	4.8	91.093	0.0091477	1.0313	4	4	1	1	1	2	1	4	2	2	3	1	3	0	0	0	0	0	1
E9QJJ5;A8WGS1;Q6NZ09;E9QHX7;E9QIC6;Q7ZVC8	E9QJJ5;A8WGS1;Q6NZ09;E9QHX7;E9QIC6;Q7ZVC8	>tr|E9QJJ5|E9QJJ5_DANRE Adhesion-regulating molecule 1 OS=Danio rerio GN=adrm1 PE=1 SV=1;>tr|A8WGS1|A8WGS1_DANRE Adhesion-regulating molecule 1 OS=Danio rerio GN=adrm1 PE=1 SV=1;>sp|Q6NZ09|ADRM1_DANRE Proteasomal ubiquitin receptor ADRM1 OS=Danio rerio GN=	Adhesion-regulating molecule 1;Proteasomal ubiquitin receptor ADRM1	adrm1;	6	27.7137	27.5473	28.1432	28.0817	27.9563	27.3204	27.4088	27.3985	27.2127	27.4124	27.0804	27.1897	27.6334	27.2742	27.5714	27.2159	27.1732	27.2077	27.1387	27.3844	15.6	15.6	42.466	0	22.404	6	6	4	3	5	4	5	4	4	4	3	3	49	5	5	7	7	6	2
A0A0R4I9A0;Q803F5	A0A0R4I9A0;Q803F5	>tr|A0A0R4I9A0|A0A0R4I9A0_DANRE Adipocyte plasma membrane-associated protein OS=Danio rerio GN=apmap PE=1 SV=1;>sp|Q803F5|APMAP_DANRE Adipocyte plasma membrane-associated protein OS=Danio rerio GN=apmap PE=2 SV=1	Adipocyte plasma membrane-associated protein	apmap	2	27.2038	26.8496	25.431	27.2126	27.4721	26.6987	27.0213	26.9358	27.0369	26.1127	26.7802	26.4059	25.8443	26.7945	26.6902	26.2463	26.4629	26.3867	26.6061	26.4939	23.4	23.4	46.713	0	18.179	6	6	4	4	2	4	4	5	6	5	5	3	52	5	6	1	5	6	4
Q803H6;A0A0R4IYX1;Q6P3J9;B8JIM5	Q803H6;A0A0R4IYX1;Q6P3J9	>tr|Q803H6|Q803H6_DANRE Adka protein OS=Danio rerio GN=adka PE=2 SV=1;>tr|A0A0R4IYX1|A0A0R4IYX1_DANRE Adenosine kinase a OS=Danio rerio GN=adka PE=1 SV=1;>tr|Q6P3J9|Q6P3J9_DANRE Adenosine kinase a OS=Danio rerio GN=adka PE=1 SV=1	Adka protein;Adenosine kinase a	adka	4	27.082	27.4289	26.482	26.5541	26.2151	26.9516	26.6209	26.7848	27.0653	26.6722	26.512	26.7474	26.1685	26.278	26.4631	26.8636	26.4307	26.5111	26.6274	26.7387	17.1	17.1	37.444	0	8.0647	5	5	3	4	2	2	3	4	3	4	4	4	21	3	3	1	1	2	1
A0JML7	A0JML7	>tr|A0JML7|A0JML7_DANRE ADP-dependent glucokinase OS=Danio rerio GN=adpgk PE=1 SV=1	ADP-dependent glucokinase	adpgk	1	24.1525	25.8583	24.528	24.7092	24.5684	24.2715	25.3133	24.8733	25.2372	23.9372	24.1174	24.5175	24.2524	24.1142	24.3776	24.5461	24.7465	25.036	25.1197	24.4125	8.2	8.2	54.425	0	3.3272	3	3	1	2	1	1	1	2	2	1	1	2	4	0	0	0	1	0	1
Q6DBR3	Q6DBR3	>tr|Q6DBR3|Q6DBR3_DANRE ADP-ribosylarginine hydrolase OS=Danio rerio GN=adprh PE=1 SV=1	ADP-ribosylarginine hydrolase	adprh	1	28.4342	28.2695	29.6867	28.9987	28.657	27.1955	28.1749	28.2839	27.8278	27.8402	27.9364	27.9406	28.6904	28.0492	28.1542	27.737	27.9961	28.0559	27.8516	28.0784	60.1	60.1	38.771	0	55.777	12	12	8	8	11	10	7	7	9	9	8	9	81	6	6	14	9	9	6
Q803D1	Q803D1	>tr|Q803D1|Q803D1_DANRE ADP-ribosylation factor 1 OS=Danio rerio GN=arf1 PE=1 SV=1	ADP-ribosylation factor 1	arf1	1	24.8824	24.2415	23.9767	24.9894	24.3475	22.986	23.7012	23.4076	23.9272	24.0288	17	17	17	17	17	17	17	17	17	24.1628	52.8	5.6	20.611	0.0076577	1.0948	1	1	1	1	1	1	1	1	1	1	1	1	0	0	0	0	0	0	0
A0A0M3HEN9;Q7ZUA0;Q78AP9;Q6NYD8;E9QEB6;Q7ZUZ7;A0A0R4IZC3;F8W522	A0A0M3HEN9;Q7ZUA0;Q78AP9;Q6NYD8;E9QEB6;Q7ZUZ7;A0A0R4IZC3;F8W522	>tr|A0A0M3HEN9|A0A0M3HEN9_DANRE ADP-ribosylation factor 2a OS=Danio rerio GN=arf2a PE=3 SV=1;>tr|Q7ZUA0|Q7ZUA0_DANRE ADP-ribosylation factor 2 OS=Danio rerio GN=arf2a PE=2 SV=1;>tr|Q78AP9|Q78AP9_DANRE ADP-ribosylation factor 3b OS=Danio rerio GN=arf3b PE=2	ADP-ribosylation factor 2a;ADP-ribosylation factor 2;ADP-ribosylation factor 3b	arf2a;arf3b	8	32.246	32.2148	31.1361	32.624	32.25	31.5555	32.024	31.4126	31.6578	31.5611	31.6316	31.798	30.4487	31.6962	31.6884	31.3977	31.7394	31.4292	31.6003	31.6852	60.5	11.5	18.03	0	170.21	1	9	9	9	9	9	9	9	9	8	8	8	404	43	53	22	39	44	43
Q6DHP3	Q6DHP3	>tr|Q6DHP3|Q6DHP3_DANRE ADP-ribosylation factor 3a OS=Danio rerio GN=arf3a PE=2 SV=1	ADP-ribosylation factor 3a	arf3a	1	25.8396	25.8804	25.1065	26.3232	25.9441	24.7269	25.4556	24.932	25.021	25.2445	25.3156	25.5554	24.4096	25.4159	25.3944	24.7269	25.3055	24.7824	24.9157	25.3784	52.5	0	20.615	0.00025661	2.0956	0	1	1	1	1	1	1	1	1	1	1	1	30	3	4	0	3	3	3
Q6DC20;A0A0R4IGT1;F1R085;A9JT20	Q6DC20	>tr|Q6DC20|Q6DC20_DANRE ADP-ribosylation factor 4a OS=Danio rerio GN=arf4a PE=1 SV=1	ADP-ribosylation factor 4a	arf4a	4	17	17	17	17	17	17	17	17	17	23.6693	17	17	17	17	17	17	17	17	17	23.8032	54.4	13.9	20.477	0.00025439	2.0192	2	2	0	1	0	0	0	0	0	0	0	2	3	0	1	0	0	0	0
Q566Z9;A0A0G2KEX1	Q566Z9;A0A0G2KEX1	>tr|Q566Z9|Q566Z9_DANRE Zgc:112199 OS=Danio rerio GN=arf4b PE=2 SV=1;>tr|A0A0G2KEX1|A0A0G2KEX1_DANRE ADP-ribosylation factor 4b OS=Danio rerio GN=arf4b PE=3 SV=1	ADP-ribosylation factor 4b	arf4b	2	30.935	30.8471	30.2731	31.3114	30.9256	30.3235	30.4518	30.332	30.2325	30.2412	30.355	30.4697	29.5885	30.3918	30.2762	30.2686	30.2564	30.1316	30.0603	30.3216	6.1	6.1	20.66	0.0014472	1.6185	1	1	1	1	1	1	1	1	1	1	1	1	48	5	6	2	4	5	5
Q7ZUW4;Q6P5M5	Q7ZUW4;Q6P5M5	>tr|Q7ZUW4|Q7ZUW4_DANRE ADP-ribosylation factor 5 OS=Danio rerio GN=arf5 PE=1 SV=1;>tr|Q6P5M5|Q6P5M5_DANRE Novel protein similar to vertebrate ADP-ribosylation factor 4 (ARF4) (Zgc:77650) OS=Danio rerio GN=DKEY-238C7.11 PE=1 SV=1	ADP-ribosylation factor 5;Novel protein similar to vertebrate ADP-ribosylation factor 4 (ARF4) (Zgc:77650)	arf5;DKEY-238C7.11	2	28.659	28.7957	25.8699	28.0884	29.1259	28.0589	28.215	27.6579	28.19	29.0389	28.1378	28.4476	26.8674	28.273	28.1479	28.0017	27.9361	27.5502	28.2082	28.778	58.3	25.6	20.342	0	10.619	4	5	4	5	2	3	5	4	4	4	4	5	54	5	8	1	5	7	5
Q561S8;Q6P2U5	Q561S8;Q6P2U5	>tr|Q561S8|Q561S8_DANRE Zgc:77665 protein (Fragment) OS=Danio rerio GN=arf6b PE=2 SV=1;>tr|Q6P2U5|Q6P2U5_DANRE ADP-ribosylation factor 6a OS=Danio rerio GN=arf6b PE=1 SV=1	ADP-ribosylation factor 6a	arf6b	2	29.0539	29.0653	27.6371	29.3591	29.1781	27.6827	28.5535	28.2861	28.4326	28.415	28.5403	28.6209	27.4843	28.5728	28.5337	28.0076	28.3901	28.1227	28.2807	28.2674	48.8	48.8	18.376	0	48.894	5	5	5	5	4	5	5	4	5	5	5	5	85	9	11	5	9	9	7
F1RB32;A0A0R4IW12;Q32PR4;X1WEM9;Q6TNW0;Q6NWF5	F1RB32;A0A0R4IW12;Q32PR4	>tr|F1RB32|F1RB32_DANRE ADP-ribosylation factor GTPase-activating protein 2 OS=Danio rerio GN=arfgap2 PE=1 SV=1;>tr|A0A0R4IW12|A0A0R4IW12_DANRE ADP-ribosylation factor GTPase-activating protein 2 OS=Danio rerio GN=arfgap2 PE=1 SV=1;>tr|Q32PR4|Q32PR4_DANRE	ADP-ribosylation factor GTPase-activating protein 2	arfgap2	6	27.1516	26.1014	27.4023	27.5921	26.7403	26.5529	27.5041	26.5132	26.9181	27.2502	26.6112	26.5822	26.7792	26.8479	26.6623	26.4011	26.6514	26.4135	26.8488	27.0384	20.1	20.1	58.569	0	10.651	8	8	5	4	6	6	4	4	6	5	5	7	33	2	3	3	4	2	2
Q567G5	Q567G5	>tr|Q567G5|Q567G5_DANRE ADP-ribosylation factor interacting protein 2b OS=Danio rerio GN=arfip2b PE=1 SV=1	ADP-ribosylation factor interacting protein 2b	arfip2b	1	24.3137	24.1891	26.7313	26.0605	24.6381	24.9353	24.6805	25.005	17	24.4865	17	17	25.9711	25.6317	17	17	23.576	17	17	17	27.9	16.9	40.158	0	7.4048	4	4	2	1	3	2	2	2	3	2	0	2	7	1	0	1	1	1	1
F1QJ24;Q5XIZ7;A0A0R4IZM9;R4GEJ9;R4GEF6	F1QJ24;Q5XIZ7;A0A0R4IZM9	>tr|F1QJ24|F1QJ24_DANRE ADP-ribosylation factor-interacting protein 2a OS=Danio rerio GN=arfip2a PE=4 SV=2;>tr|Q5XIZ7|Q5XIZ7_DANRE ADP-ribosylation factor-interacting protein 2a OS=Danio rerio GN=arfip2a PE=2 SV=1;>tr|A0A0R4IZM9|A0A0R4IZM9_DANRE ADP-ribosy	ADP-ribosylation factor-interacting protein 2a	arfip2a	5	27.98	27.5343	28.535	28.6253	27.8631	26.7388	27.2889	27.4389	27.1082	27.0395	27.2496	27.3409	27.5807	27.5248	27.1492	27.4363	27.2123	27.2898	26.9708	27.225	32.2	21.6	41.625	0	30.468	6	9	7	7	8	7	7	5	8	9	5	5	59	7	7	9	11	7	4
Q6DGK1	Q6DGK1	>tr|Q6DGK1|Q6DGK1_DANRE ADP-ribosylation factor-like 1 OS=Danio rerio GN=arl1 PE=1 SV=1	ADP-ribosylation factor-like 1	arl1	1	26.9914	26.7273	25.7471	27.301	26.7959	25.9348	26.7401	26.7604	26.5483	26.5853	26.1286	26.5889	24.96	26.2745	26.4198	26.2277	26.4947	26.7356	26.377	26.6238	45.9	45.9	20.323	0	8.1564	6	6	4	4	3	4	3	4	4	4	4	5	21	3	3	0	3	2	2
Q5XJ51;F1Q9Z2	Q5XJ51;F1Q9Z2	>tr|Q5XJ51|Q5XJ51_DANRE Zgc:103658 OS=Danio rerio GN=arl2 PE=2 SV=1;>tr|F1Q9Z2|F1Q9Z2_DANRE ADP-ribosylation factor-like 2 OS=Danio rerio GN=arl2 PE=1 SV=1	ADP-ribosylation factor-like 2	arl2	2	26.0931	26.6067	25.8321	26.2815	25.4624	25.8822	25.8946	25.017	25.9808	26.2077	25.8618	25.8441	25.5481	25.6785	25.6369	25.51	25.523	25.5592	25.7555	25.7719	35.9	35.9	20.712	0	6.8617	5	5	3	4	3	4	3	4	4	2	3	5	47	5	6	4	6	5	2
E9QGB6;Q7ZWB4	E9QGB6;Q7ZWB4	>tr|E9QGB6|E9QGB6_DANRE ADP-ribosylation factor-like 6-interacting protein 1 (Fragment) OS=Danio rerio GN=arl6ip1 PE=1 SV=1;>tr|Q7ZWB4|Q7ZWB4_DANRE ADP-ribosylation factor-like 6 interacting protein OS=Danio rerio GN=arl6ip1 PE=1 SV=1	ADP-ribosylation factor-like 6-interacting protein 1 (Fragment);ADP-ribosylation factor-like 6 interacting protein	arl6ip1	2	29.6737	29.5942	26.6755	30.2506	29.7906	28.9456	29.3618	29.2078	28.9525	29.0271	29.222	29.2611	27.0913	29.4764	29.2973	28.8317	29.1208	29.0367	28.7328	28.9747	11.2	11.2	18.435	0	4.4135	2	2	2	2	1	2	2	2	2	2	2	2	44	2	5	0	3	5	5
F8W2P1	F8W2P1	>tr|F8W2P1|F8W2P1_DANRE ADP-ribosylation factor-like 8A OS=Danio rerio GN=arl8a PE=1 SV=1	ADP-ribosylation factor-like 8A	arl8a	1	29.0475	29.0314	27.6091	28.9391	28.8974	28.6459	29.0351	28.6299	28.7103	28.6147	28.4934	28.7402	27.3866	28.2569	28.4473	28.4922	28.7898	28.6071	28.4803	28.583	56.5	38.7	21.428	0	42.532	6	8	7	6	4	7	8	6	7	8	7	7	93	7	8	3	14	12	9
B2GR26;Q1MTE5;E7F7G0;Q568N2;A0A140LG87;Q6PC92;Q6PC43;Q6DI21	B2GR26;Q1MTE5	>tr|B2GR26|B2GR26_DANRE Si:ch211-208d15.4 protein OS=Danio rerio GN=arl3 PE=2 SV=1;>sp|Q1MTE5|ARL3_DANRE ADP-ribosylation factor-like protein 3 OS=Danio rerio GN=arl3 PE=2 SV=1	ADP-ribosylation factor-like protein 3	arl3	8	29.8148	29.5094	30.4066	30.2861	28.9307	28.9734	28.6288	28.8423	28.5752	30.0633	29.3296	29.0723	29.6181	29.3578	29.161	28.9867	29.0916	29.0601	29.0807	29.0053	69.2	69.2	20.426	0	82.804	11	11	9	9	10	10	6	8	6	9	8	9	120	13	11	14	13	8	14
Q6NZW8;H0WET1	Q6NZW8	>sp|Q6NZW8|AR8BA_DANRE ADP-ribosylation factor-like protein 8B-A OS=Danio rerio GN=arl8ba PE=2 SV=1	ADP-ribosylation factor-like protein 8B-A	arl8ba	2	27.7422	27.1256	24.7469	28.0913	27.3949	26.9018	27.4679	26.7225	26.7846	26.7189	26.8559	26.8874	26.3273	27.1755	26.8451	26.7042	27.0872	26.6674	26.7629	26.7169	48.9	22.6	21.494	0	7.8742	4	6	4	4	2	4	6	4	4	4	5	5	37	4	2	1	6	6	3
A9JRG9;A0A0R4IUQ8	A9JRG9;A0A0R4IUQ8	>tr|A9JRG9|A9JRG9_DANRE AFG3-like AAA ATPase 2 OS=Danio rerio GN=afg3l2 PE=1 SV=1;>tr|A0A0R4IUQ8|A0A0R4IUQ8_DANRE AFG3-like AAA ATPase 2 OS=Danio rerio GN=afg3l2 PE=1 SV=1	AFG3-like AAA ATPase 2	afg3l2	2	29.4325	29.2158	28.1243	29.8521	29.3447	29.4531	29.1682	29.3666	29.4665	28.9466	29.154	28.8524	28.5103	29.1047	28.7962	29.0544	29.036	29.1352	29.0771	29.0366	33	33	88.695	0	53.459	21	21	18	15	9	17	16	18	16	19	18	17	141	14	10	7	16	12	16
F8W252;F1R511	F8W252	>tr|F8W252|F8W252_DANRE Aggrecan b OS=Danio rerio GN=acanb PE=4 SV=1	Aggrecan b	acanb	2	28.8717	27.6704	28.4386	28.8445	28.864	28.2496	28.3833	27.9601	27.7175	27.7547	28.2123	27.794	27.9834	27.9224	28.0625	28.1031	28.0916	27.6932	28.0008	27.7278	12.5	12.5	148.12	0	66.035	12	12	10	7	6	9	12	10	10	10	8	9	87	12	7	9	12	11	7
Q08C97;F1QJZ3	Q08C97;F1QJZ3	>tr|Q08C97|Q08C97_DANRE Zgc:153353 OS=Danio rerio GN=agmat PE=2 SV=1;>tr|F1QJZ3|F1QJZ3_DANRE Agmatine ureohydrolase (agmatinase) OS=Danio rerio GN=agmat PE=1 SV=1	Agmatine ureohydrolase (agmatinase)	agmat	2	26.1532	25.2887	25.5259	26.2332	26.0171	25.327	25.4854	25.1946	25.1958	25.2705	17	17	17	17	17	17	17	17	17	25.4044	10.4	10.4	39.413	0.0032856	1.4053	3	3	2	2	3	2	2	2	2	2	2	2	1	0	0	1	0	0	0
F1R074;A0A0R4IJ40;A0A0R4IPG9;B3GQ71;B3GQ72	F1R074;A0A0R4IJ40;A0A0R4IPG9;B3GQ71;B3GQ72	>tr|F1R074|F1R074_DANRE Agrin OS=Danio rerio GN=agrn PE=1 SV=2;>tr|A0A0R4IJ40|A0A0R4IJ40_DANRE Agrin OS=Danio rerio GN=agrn PE=1 SV=1;>tr|A0A0R4IPG9|A0A0R4IPG9_DANRE Agrin OS=Danio rerio GN=agrn PE=1 SV=1;>tr|B3GQ71|B3GQ71_DANRE Transmembrane agrin OS=Dani	Agrin;Transmembrane agrin	agrn	5	24.5917	24.605	24.8911	24.9058	24.7115	25.2838	25.0436	24.1088	24.2915	23.4576	24.3156	24.0049	24.6148	24.2415	24.3774	24.4126	24.4046	24.1937	24.7838	23.8464	5.1	5.1	204.04	0	12.838	7	7	4	5	3	3	3	6	4	4	3	3	14	2	1	1	2	0	3
Q7SXN3;A0A0R4IE20;A0A0R4IMK1;Q29RB9;Q5RIK4;Q5RIK5	Q7SXN3;A0A0R4IE20;A0A0R4IMK1	>tr|Q7SXN3|Q7SXN3_DANRE AHA1, activator of heat shock protein ATPase homolog 1, like OS=Danio rerio GN=ahsa1b PE=2 SV=1;>tr|A0A0R4IE20|A0A0R4IE20_DANRE AHA1, activator of heat shock protein ATPase homolog 1b OS=Danio rerio GN=ahsa1b PE=1 SV=1;>tr|A0A0R4IMK	AHA1, activator of heat shock protein ATPase homolog 1, like;AHA1, activator of heat shock protein ATPase homolog 1b	ahsa1b	6	27.7594	27.224	28.0255	28.2534	28.129	27.0764	27.3832	27.5727	27.0092	27.4828	27.304	27.0951	27.4185	27.2262	27.2622	27.2628	27.2294	27.2281	27.0586	27.2603	30.2	30.2	38.039	0	24.337	8	8	6	6	6	7	8	5	6	6	6	6	72	8	4	7	9	7	6
Q5U3D8	Q5U3D8	>tr|Q5U3D8|Q5U3D8_DANRE Ahsg protein OS=Danio rerio GN=ahsg1 PE=2 SV=1	Ahsg protein	ahsg1	1	31.5108	29.7671	31.4218	31.3198	30.8349	31.0261	30.9953	30.6646	31.8654	29.6236	30.5629	30.459	31.4739	30.989	30.7219	30.2968	30.5827	30.5668	30.6733	30.3201	51.4	10.3	50.798	0	99.274	3	16	13	10	10	11	11	11	14	14	15	12	151	13	9	27	19	18	10
E7EY34	E7EY34	>tr|E7EY34|E7EY34_DANRE AKT1 substrate 1 (proline-rich) OS=Danio rerio GN=akt1s1 PE=1 SV=1	AKT1 substrate 1 (proline-rich)	akt1s1	1	17	17	24.9534	24.268	17	24.234	23.2519	23.5633	17	23.7339	17	17	24.2936	23.3653	17	24.2712	23.139	23.4051	17	23.7457	4	4	38.366	0.00025536	2.0575	1	1	0	0	1	1	0	1	1	1	0	1	3	0	0	1	0	0	1
Q8UUX0;E7EYV0;M4MD44;A0A0G2KG61	Q8UUX0;E7EYV0	>tr|Q8UUX0|Q8UUX0_DANRE Akt2 protein OS=Danio rerio GN=akt2 PE=1 SV=1;>tr|E7EYV0|E7EYV0_DANRE V-akt murine thymoma viral oncogene homolog 2 OS=Danio rerio GN=akt2 PE=1 SV=2	Akt2 protein;V-akt murine thymoma viral oncogene homolog 2	akt2	4	27.4688	27.1002	25.8586	26.7562	26.9611	26.5097	26.0927	27.2141	26.6591	26.6563	26.682	26.8517	25.4745	26.4178	26.567	26.2222	26.4159	26.5963	26.7548	26.5365	24	14.2	55.501	0	9.067	5	5	5	4	3	4	4	5	3	5	4	5	23	2	3	1	1	2	2
F1QM05;E9QCP8;Q7ZYX1	F1QM05;E9QCP8;Q7ZYX1	>tr|F1QM05|F1QM05_DANRE AKT-interacting protein (Fragment) OS=Danio rerio GN=aktip PE=3 SV=1;>tr|E9QCP8|E9QCP8_DANRE AKT-interacting protein (Fragment) OS=Danio rerio GN=aktip PE=3 SV=2;>sp|Q7ZYX1|AKTIP_DANRE AKT-interacting protein OS=Danio rerio GN=aktip	AKT-interacting protein (Fragment);AKT-interacting protein	aktip	3	23.43	17	17	17	17	17	17	17	17	17	22.906	17	17	17	17	17	17	17	17	17	10.7	10.7	23.624	0.0048521	1.2832	1	1	1	0	0	0	0	0	0	0	0	0	1	1	0	0	0	0	0
A2BII1;Q6NYL5;Z4YIZ9;A0A0R4IKG8	A2BII1;Q6NYL5	>tr|A2BII1|A2BII1_DANRE Alanine aminotransferase 2-like (Fragment) OS=Danio rerio GN=gpt2l PE=1 SV=1;>sp|Q6NYL5|ALAT2_DANRE Alanine aminotransferase 2-like OS=Danio rerio GN=gpt2l PE=2 SV=2	Alanine aminotransferase 2-like (Fragment);Alanine aminotransferase 2-like	gpt2l	4	28.6433	27.7439	28.7203	28.4583	28.3548	27.1919	27.6212	26.8982	26.9079	26.8379	27.7262	27.6689	27.6541	27.7872	27.553	27.3286	27.1229	27.3481	26.9043	27.2419	27.8	27.8	62.496	0	42.319	11	11	9	6	7	7	8	5	7	4	5	6	47	10	3	9	8	4	3
Q1LVL2;B0S709;Q1LVL3;A1A5T1;B0S708;Q6IQM6;F1QBG7;Q4V983	Q1LVL2;B0S709;Q1LVL3;A1A5T1;B0S708;Q6IQM6	>tr|Q1LVL2|Q1LVL2_DANRE Alanyl-tRNA synthetase OS=Danio rerio GN=aars PE=1 SV=1;>tr|B0S709|B0S709_DANRE Novel protein similar to vertebrate alanyl-tRNA synthetase (AARS) OS=Danio rerio GN=AARS PE=3 SV=1;>tr|Q1LVL3|Q1LVL3_DANRE Alanyl-tRNA synthetase OS=Dan	Alanyl-tRNA synthetase;Novel protein similar to vertebrate alanyl-tRNA synthetase (AARS)	aars;AARS	8	30.4977	29.8132	31.3022	31.1961	30.3327	30.8512	30.0152	30.5695	30.5023	29.3117	29.9871	29.7476	30.6238	30.1219	29.8967	30.6066	29.8994	30.3301	30.3105	29.7915	49.1	49.1	106.94	0	320.38	37	37	26	27	29	27	28	33	29	30	30	23	301	21	23	39	22	25	46
F1QPA7;A0A0R4IZV4;Q6DEJ5	F1QPA7;A0A0R4IZV4;Q6DEJ5	>tr|F1QPA7|F1QPA7_DANRE Alanyl-tRNA-editing protein Aarsd1 OS=Danio rerio GN=aarsd1 PE=1 SV=1;>tr|A0A0R4IZV4|A0A0R4IZV4_DANRE Alanyl-tRNA-editing protein Aarsd1 OS=Danio rerio GN=aarsd1 PE=1 SV=1;>sp|Q6DEJ5|AASD1_DANRE Alanyl-tRNA editing protein Aarsd1 OS	Alanyl-tRNA-editing protein Aarsd1;Alanyl-tRNA editing protein Aarsd1	aarsd1	3	27.0999	26.5498	27.9953	26.8748	26.6323	25.7184	26.4009	26.6065	25.8671	24.4428	26.2892	26.1577	26.4607	26.3102	26.3412	26.1256	26.3207	25.9738	25.9316	26.3394	23.8	23.8	45.589	0	14.937	6	6	5	4	6	4	4	3	4	6	3	1	33	4	4	5	4	3	3
A4JYG4;F1QD88;Q6IQX4;F1Q742;Q7ZU00;Q90460;Q7ZZ85	A4JYG4;F1QD88;Q6IQX4;F1Q742;Q7ZU00;Q90460;Q7ZZ85	>tr|A4JYG4|A4JYG4_DANRE Alcam (Fragment) OS=Danio rerio GN=alcama PE=1 SV=1;>tr|F1QD88|F1QD88_DANRE CD166 antigen homolog A (Fragment) OS=Danio rerio GN=alcama PE=1 SV=1;>tr|Q6IQX4|Q6IQX4_DANRE Activated leukocyte cell adhesion molecule OS=Danio rerio GN=a	Alcam (Fragment);CD166 antigen homolog A (Fragment);Activated leukocyte cell adhesion molecule	alcama;a	7	29.0707	28.8913	28.969	29.7652	29.4823	28.6538	28.6125	28.7055	28.8279	28.5347	28.5135	28.7534	28.2804	28.6114	28.8196	28.6536	28.5477	28.8144	28.6609	28.5609	27.4	27.4	53.886	0	39.818	12	12	10	9	8	11	11	10	9	8	10	10	117	13	11	7	11	16	12
F1R3J0;E9QG13;Q568L5;E9QGW9;E9QFX1;E9QDZ5	F1R3J0;E9QG13;Q568L5;E9QGW9;E9QFX1;E9QDZ5	>tr|F1R3J0|F1R3J0_DANRE Alcohol dehydrogenase [NADP(+)] B OS=Danio rerio GN=akr1a1b PE=1 SV=1;>tr|E9QG13|E9QG13_DANRE Alcohol dehydrogenase [NADP(+)] B (Fragment) OS=Danio rerio GN=akr1a1b PE=1 SV=1;>sp|Q568L5|A1A1B_DANRE Alcohol dehydrogenase [NADP(+)] B	Alcohol dehydrogenase [NADP(+)] B;Alcohol dehydrogenase [NADP(+)] B (Fragment)	akr1a1b	6	29.2035	29.0246	29.7876	29.7298	28.9473	28.6304	29.2007	28.8945	28.5031	28.7365	28.6297	28.7559	28.9765	28.7937	28.6985	28.6581	28.7441	28.8401	28.7422	28.6837	65.3	65.3	37.026	0	54.617	14	14	11	9	11	10	9	10	10	10	9	10	79	6	8	12	9	7	9
Q6NYM8;F1QMS7;F1QPU3	Q6NYM8;F1QMS7;F1QPU3	>tr|Q6NYM8|Q6NYM8_DANRE Alcohol dehydrogenase, iron containing, 1 OS=Danio rerio GN=adhfe1 PE=2 SV=1;>tr|F1QMS7|F1QMS7_DANRE Alcohol dehydrogenase, iron-containing, 1 OS=Danio rerio GN=adhfe1 PE=1 SV=2;>tr|F1QPU3|F1QPU3_DANRE Alcohol dehydrogenase, iron-co	Alcohol dehydrogenase, iron containing, 1;Alcohol dehydrogenase, iron-containing, 1	adhfe1	3	17	22.2947	24.7969	23.6994	17	17	23.977	17	17	21.9899	17	22.2729	23.2141	22.8329	17	17	23.6659	17	17	22.1647	4.9	4.9	50.647	0.0059131	1.1833	1	1	0	1	1	1	0	0	1	0	0	1	3	0	0	1	1	0	0
Q90Y38;Q6P0S5;Q4QRI0;Q7T2J4	Q90Y38;Q6P0S5;Q4QRI0;Q7T2J4	>tr|Q90Y38|Q90Y38_DANRE Alcohol dehydrogenase OS=Danio rerio GN=adh8a PE=2 SV=1;>tr|Q6P0S5|Q6P0S5_DANRE Alcohol dehydrogenase 8a OS=Danio rerio GN=adh8a PE=1 SV=1;>tr|Q4QRI0|Q4QRI0_DANRE Adh8a protein OS=Danio rerio GN=adh8a PE=2 SV=1;>tr|Q7T2J4|Q7T2J4_DAN	Alcohol dehydrogenase;Alcohol dehydrogenase 8a;Adh8a protein	adh8a	4	23.4521	22.7276	23.7733	24.6188	24.0792	23.3546	23.3632	23.6163	22.8578	21.8112	17	17	17	23.2982	23.3181	17	17	17	17	23.1191	5.6	5.6	40.556	0.00024876	1.844	2	2	1	1	1	2	2	1	1	1	1	1	2	0	0	0	1	1	0
Q90ZZ8;Q6DHU0;A7YYF4;E9QE27;E9QFF0	Q90ZZ8;Q6DHU0;A7YYF4	>tr|Q90ZZ8|Q90ZZ8_DANRE Aldehyde dehydrogenase OS=Danio rerio GN=aldh3a2a PE=1 SV=1;>tr|Q6DHU0|Q6DHU0_DANRE Aldehyde dehydrogenase OS=Danio rerio GN=aldh3a2a PE=2 SV=1;>tr|A7YYF4|A7YYF4_DANRE Aldehyde dehydrogenase OS=Danio rerio GN=aldh3a2a PE=2 SV=1	Aldehyde dehydrogenase	aldh3a2a	5	26.2798	26.0249	17	26.7	24.4007	25.2256	25.7981	25.6553	25.3936	25.5385	25.4592	25.4115	17	25.6145	25.1744	25.425	25.2578	25.6399	25.9245	25.1483	11.5	11.5	54.674	0	3.0663	5	5	3	3	0	3	1	2	3	2	3	4	10	1	2	0	1	0	0
B0S5S6;A8WG75	B0S5S6;A8WG75	>tr|B0S5S6|B0S5S6_DANRE Protein disulfide isomerase family A, member 5 OS=Danio rerio GN=pdia5 PE=1 SV=2;>tr|A8WG75|A8WG75_DANRE Pdia5 protein OS=Danio rerio GN=pdia5 PE=2 SV=1	Protein disulfide isomerase family A, member 5;Pdia5 protein	pdia5	2	25.3565	23.7877	23.9205	24.6249	23.7823	17	23.2857	25.0644	17	17	23.8952	24.3725	23.8957	24.1427	23.4918	17	23.8518	24.0478	17	17	9.8	9.8	60.201	0	2.6787	4	4	3	1	1	1	2	0	1	2	0	0	4	2	1	0	0	1	0
A4IGC8	A4IGC8	>tr|A4IGC8|A4IGC8_DANRE Aldehyde dehydrogenase 18 family, member A1 OS=Danio rerio GN=aldh18a1 PE=1 SV=1	Aldehyde dehydrogenase 18 family, member A1	aldh18a1	1	17	17	23.6849	17	22.4509	23.2076	22.515	23.0489	22.1886	22.7499	17	17	17	17	17	17	17	22.8992	17	22.8838	3.6	3.6	85.376	0	2.3937	2	2	0	0	1	0	1	1	1	1	1	1	1	0	0	0	0	0	0
Q8QGQ2	Q8QGQ2	>tr|Q8QGQ2|Q8QGQ2_DANRE Aldehyde dehydrogenase 2 OS=Danio rerio GN=aldh2.1 PE=2 SV=1	Aldehyde dehydrogenase 2	aldh2.1	1	32.2302	31.7378	32.2872	32.6223	31.8828	31.3357	31.8339	31.6572	31.5678	31.3075	31.6569	31.3775	31.7605	31.6687	31.3403	31.3581	31.5691	31.5177	31.495	31.4019	70.9	3.3	56.562	0	323.31	1	29	26	25	23	28	24	23	27	24	24	24	418	43	36	46	46	43	40
A0A0R4IUZ2	A0A0R4IUZ2	>tr|A0A0R4IUZ2|A0A0R4IUZ2_DANRE Aldehyde dehydrogenase 2 family (mitochondrial), tandem duplicate 1 OS=Danio rerio GN=aldh2.1 PE=1 SV=1	Aldehyde dehydrogenase 2 family (mitochondrial), tandem duplicate 1	aldh2.1	1	25.2503	17	25.6423	17	25.0901	17	25.2287	25.1004	25.2518	17	24.6818	17	24.9008	17	24.496	17	25.1095	25.0136	25.1604	17	71.5	0	56.431	0	3.9815	0	1	1	0	1	0	1	0	1	1	1	0	3	1	0	1	0	1	0
A2BGR9	A2BGR9	>tr|A2BGR9|A2BGR9_DANRE Aldehyde dehydrogenase 2 family (mitochondrial), tandem duplicate 1 OS=Danio rerio GN=aldh2.1 PE=1 SV=1	Aldehyde dehydrogenase 2 family (mitochondrial), tandem duplicate 1	aldh2.1	1	26.3993	17	25.8151	25.6113	26.0247	25.6225	17	26.0395	23.738	17	25.8063	17	24.5081	25.2449	24.6978	25.2704	17	26.2778	24.7093	17	71.5	0	56.539	0	8.8682	0	2	2	0	2	1	2	1	0	1	1	0	3	2	0	0	0	0	0
Q7SXU3	Q7SXU3	>tr|Q7SXU3|Q7SXU3_DANRE Aldehyde dehydrogenase 2 family (Mitochondrial)a OS=Danio rerio GN=aldh2.1 PE=2 SV=1	Aldehyde dehydrogenase 2 family (Mitochondrial)a	aldh2.1	1	26.2778	25.1871	23.7023	17	26.2678	24.8904	24.0564	25.2548	25.7336	24.508	25.8035	24.5179	22.9264	17	25.768	24.9402	23.6987	25.1549	25.6781	24.6917	71.5	0	56.565	0	5.261	0	1	1	1	1	0	1	1	1	1	1	1	11	2	0	0	0	2	2
F1R9T0;A0A0R4IIB7;A4IG36;F1QE89;A0A140LFW6	F1R9T0;A0A0R4IIB7;A4IG36;F1QE89	>tr|F1R9T0|F1R9T0_DANRE Aldehyde dehydrogenase 5 family, member A1 (succinate-semialdehyde dehydrogenase) (Fragment) OS=Danio rerio GN=aldh5a1 PE=1 SV=1;>tr|A0A0R4IIB7|A0A0R4IIB7_DANRE Aldehyde dehydrogenase 5 family, member A1 (succinate-semialdehyde dehy	Aldehyde dehydrogenase 5 family, member A1 (succinate-semialdehyde dehydrogenase) (Fragment)	aldh5a1	5	31.3086	30.549	31.5016	31.5339	31.0676	30.805	30.9585	30.9882	31.1653	30.6022	30.7892	30.5861	30.776	30.6182	30.6136	30.7814	30.7429	30.8292	30.8439	30.6825	49.4	49.4	51.378	0	131.57	22	22	17	16	20	17	19	17	18	18	19	17	315	34	28	39	27	33	34
Q6DHT4;F8W4L7;F8W3W6	Q6DHT4	>tr|Q6DHT4|Q6DHT4_DANRE Aldehyde dehydrogenase 6 family, member A1 OS=Danio rerio GN=aldh6a1 PE=1 SV=1	Aldehyde dehydrogenase 6 family, member A1	aldh6a1	3	31.3859	31.3661	31.9334	31.6722	31.2576	31.0229	31.4098	31.3443	31.22	30.9548	31.1268	30.851	31.3431	31.1236	30.8683	31.0654	30.9582	30.9537	31.0772	30.9296	60.6	60.6	57.119	0	323.31	23	23	19	22	20	18	21	20	20	22	21	21	411	44	37	43	40	44	40
Q803R9	Q803R9	>tr|Q803R9|Q803R9_DANRE Aldehyde dehydrogenase 7 family, member A1 OS=Danio rerio GN=aldh7a1 PE=2 SV=1	Aldehyde dehydrogenase 7 family, member A1	aldh7a1	1	30.112	29.9475	30.4951	30.8697	30.2669	30.3117	30.139	30.054	30.2276	29.8826	29.7292	29.8236	29.9954	29.9224	29.7102	30.1	29.8842	29.8686	30.0141	29.9709	48.5	5.3	55.603	0	131.3	3	22	17	16	17	18	16	19	16	17	17	18	258	24	27	32	23	24	27
F1QR17	F1QR17	>tr|F1QR17|F1QR17_DANRE Aldehyde dehydrogenase 7 family, member A1 OS=Danio rerio GN=aldh7a1 PE=1 SV=1	Aldehyde dehydrogenase 7 family, member A1	aldh7a1	1	24.6959	25.7586	26.226	17	25.5047	25.7987	25.7733	21.8568	25.4717	25.4155	17	17	17	17	17	17	17	17	17	25.5494	43.1	2.2	59.086	0.0076628	1.1038	1	1	1	1	1	0	1	1	1	1	1	1	0	0	0	0	0	0	0
Q1LW04;M1ZMM0	Q1LW04;M1ZMM0	>tr|Q1LW04|Q1LW04_DANRE Aldehyde oxidase 5 (Fragment) OS=Danio rerio GN=aox5 PE=1 SV=1;>tr|M1ZMM0|M1ZMM0_DANRE Aldehyde oxidase 5 OS=Danio rerio GN=aox5 PE=1 SV=1	Aldehyde oxidase 5 (Fragment);Aldehyde oxidase 5	aox5	2	25.197	25.7444	23.4716	24.976	25.7095	25.6819	17	17	25.3563	25.2927	24.742	25.2084	23.0045	24.1376	24.9923	25.7509	17	17	25.3199	25.4957	1.6	1.6	136.86	0.0023849	1.5217	1	1	1	1	1	1	1	1	0	0	1	1	5	1	0	0	1	0	1
B0S7W4;Q7ZVB2;A0A0R4IJU2;B0S7W5;B0S7W3	B0S7W4;Q7ZVB2;A0A0R4IJU2;B0S7W5	>tr|B0S7W4|B0S7W4_DANRE Aldh9a1a protein OS=Danio rerio GN=aldh9a1a.1 PE=2 SV=1;>sp|Q7ZVB2|A9A1A_DANRE Aldehyde dehydrogenase family 9 member A1-A OS=Danio rerio GN=aldh9a1a PE=2 SV=1;>tr|A0A0R4IJU2|A0A0R4IJU2_DANRE Aldehyde dehydrogenase 9 family, member	Aldh9a1a protein;Aldehyde dehydrogenase family 9 member A1-A	aldh9a1a.1;aldh9a1a	5	31.1468	31.0106	31.5888	31.5036	31.1343	30.9813	30.5268	31.0893	30.7037	30.5054	30.6451	30.5617	30.9037	30.6683	30.5686	30.8829	30.4643	30.8476	30.6979	30.5075	50.6	48.4	55.261	0	75.91	19	20	16	17	14	17	16	17	16	16	15	17	333	32	33	32	36	35	32
Q6IQU1;Q5TYY5	Q6IQU1;Q5TYY5	>tr|Q6IQU1|Q6IQU1_DANRE Zgc:86611 OS=Danio rerio GN=akr1b1 PE=2 SV=1;>tr|Q5TYY5|Q5TYY5_DANRE Aldo-keto reductase family 1, member B1 (aldose reductase) OS=Danio rerio GN=akr1b1 PE=1 SV=2	Aldo-keto reductase family 1, member B1 (aldose reductase)	akr1b1	2	23.7027	23.6634	24.3724	24.957	23.9655	24.725	24.4312	24.2758	25.1588	24.5449	23.8511	23.9576	24.4915	24.4318	23.5655	23.9578	24.139	23.9789	24.2467	24.7846	20.3	14.9	35.483	0	4.3806	3	3	1	1	1	1	2	3	2	2	3	2	3	0	0	1	0	0	1
Q6DHD5;F6NHB2	Q6DHD5;F6NHB2	>tr|Q6DHD5|Q6DHD5_DANRE Zgc:92502 OS=Danio rerio GN=akr7a3 PE=2 SV=1;>tr|F6NHB2|F6NHB2_DANRE Aldo-keto reductase family 7, member A3 (aflatoxin aldehyde reductase) OS=Danio rerio GN=akr7a3 PE=1 SV=1	Aldo-keto reductase family 7, member A3 (aflatoxin aldehyde reductase)	akr7a3	2	28.7516	28.7187	28.9624	29.2017	29.3056	28.3822	28.4968	28.0393	28.0029	27.7883	28.3562	28.1703	28.2929	28.3681	28.5417	28.0899	28.2399	28.0486	27.9272	27.9398	48	48	36.48	0	89.777	11	11	8	8	9	8	10	8	7	8	7	7	86	9	8	10	7	16	7
E7F9U9;K4KG66;F1Q5B5;Q7ZTV9;E9QCQ8;Q8AXY4;H9GX67;E9QHW5;F8W379;Q58EF1;K4KE24;F8W307;F1QAR9	E7F9U9;K4KG66;F1Q5B5;Q7ZTV9;E9QCQ8;Q8AXY4	>tr|E7F9U9|E7F9U9_DANRE Alkaline phosphatase OS=Danio rerio GN=alpl PE=1 SV=2;>tr|K4KG66|K4KG66_DANRE Alkaline phosphatase OS=Danio rerio GN=alpl PE=2 SV=1;>tr|F1Q5B5|F1Q5B5_DANRE Alkaline phosphatase OS=Danio rerio GN=alpl PE=1 SV=1;>tr|Q7ZTV9|Q7ZTV9_DANR	Alkaline phosphatase	alpl	13	26.9154	26.4527	25.6547	27.8361	26.9481	25.013	25.5521	25.177	25.4159	24.9038	26.0029	25.96	25.441	26.1077	26.3107	25.7574	25.6209	26.015	25.537	25.2585	16.1	16.1	58.243	0	15.61	5	5	4	3	1	5	4	3	3	2	3	3	24	3	2	0	6	3	2
Q6PBZ5;A2BHD4;A2BHD5	Q6PBZ5;A2BHD4;A2BHD5	>tr|Q6PBZ5|Q6PBZ5_DANRE Allograft inflammatory factor 1-like OS=Danio rerio GN=aif1l PE=1 SV=1;>tr|A2BHD4|A2BHD4_DANRE Novel protein (Zgc:73179) OS=Danio rerio GN=aif1l PE=4 SV=1;>tr|A2BHD5|A2BHD5_DANRE Allograft inflammatory factor 1-like OS=Danio rerio G	Allograft inflammatory factor 1-like;Novel protein (Zgc:73179)	aif1l	3	29.2042	28.8371	29.6837	29.6833	29.2562	28.2106	28.4178	28.3102	28.3067	28.3918	28.6025	28.527	28.861	28.6908	28.6014	28.2792	28.3235	28.3218	28.2923	28.5921	43.2	43.2	16.932	0	37.182	5	5	5	4	5	5	5	4	4	4	4	4	75	7	7	7	8	8	7
A9C3R9;A9C3R8	A9C3R9;A9C3R8	>sp|A9C3R9|RP65B_DANRE All-trans-retinyl ester 13-cis isomerohydrolase OS=Danio rerio GN=rpe65b PE=1 SV=1;>sp|A9C3R8|RP65C_DANRE Retinal Mueller cells isomerohydrolase OS=Danio rerio GN=rpe65c PE=1 SV=1	All-trans-retinyl ester 13-cis isomerohydrolase;Retinal Mueller cells isomerohydrolase	rpe65b;rpe65c	2	17	17	17	17	22.7841	22.5124	17	22.7049	22.2751	17	17	17	17	17	22.239	22.5168	17	22.4936	22.2366	17	1.7	1.7	60.613	0.0028282	1.4351	1	1	0	0	0	0	1	1	0	1	1	0	2	0	0	0	0	1	1
Q5BL32;Q1LXA0;A5WV48	Q5BL32;Q1LXA0;A5WV48	>tr|Q5BL32|Q5BL32_DANRE Zgc:101575 OS=Danio rerio GN=arsa PE=2 SV=1;>tr|Q1LXA0|Q1LXA0_DANRE Novel protein similar to vertebrate arylsulfatase A (ARSA) (Fragment) OS=Danio rerio GN=arsa PE=4 SV=1;>tr|A5WV48|A5WV48_DANRE Arylsulfatase A OS=Danio rerio GN=ars	Novel protein similar to vertebrate arylsulfatase A (ARSA) (Fragment);Arylsulfatase A	arsa;ars	3	25.1117	25.105	24.9789	25.1557	25.2001	22.8312	23.43	23.1368	23.4145	22.7982	24.0643	24.928	23.0752	23.98	25.0372	23.7205	17	17	23.8802	17	9.8	9.8	54.608	0	4.6531	3	3	3	3	3	3	2	1	1	1	2	1	4	0	1	0	1	2	0
E7EXT3;E7F8N5;A0A0R4IM79;Q7SY00;F8W3T2;F8W5B8;E7F2Z5;Q5RKM9;A0A1D5NSS4	E7EXT3	>tr|E7EXT3|E7EXT3_DANRE Alpha-1,4 glucan phosphorylase OS=Danio rerio GN=pygmb PE=1 SV=1	Alpha-1,4 glucan phosphorylase	pygmb	9	33.7793	33.3784	33.9591	33.9264	33.4139	34.185	33.4688	33.9315	34.0729	33.1281	33.3063	33.144	33.3661	33.0959	33.0143	34.1171	33.3195	33.615	33.8296	33.2515	71.3	48.3	96.864	0	323.31	38	61	55	52	52	55	51	56	54	54	53	54	1072	102	94	108	109	81	140
F1R5X0;A4IG19;Q6PUS4;Q7SXV3	F1R5X0;A4IG19;Q6PUS4;Q7SXV3	>tr|F1R5X0|F1R5X0_DANRE Alpha-1,4 glucan phosphorylase OS=Danio rerio GN=pygb PE=1 SV=1;>tr|A4IG19|A4IG19_DANRE Alpha-1,4 glucan phosphorylase OS=Danio rerio GN=pygb PE=2 SV=1;>tr|Q6PUS4|Q6PUS4_DANRE Alpha-1,4 glucan phosphorylase OS=Danio rerio GN=pygb PE	Alpha-1,4 glucan phosphorylase	pygb	4	28.0926	27.7025	28.1864	28.483	27.7718	28.8211	27.8623	28.244	28.0893	26.7808	27.5921	27.5452	27.6257	27.6603	27.6695	28.5609	27.4533	27.921	27.8035	27.486	40.7	25.4	97.412	0	32.753	18	19	13	10	12	12	11	16	15	14	15	7	81	5	5	8	9	6	18
Q7ZU43	Q7ZU43	>tr|Q7ZU43|Q7ZU43_DANRE Carboxypeptidase, vitellogenic-like OS=Danio rerio GN=cpvl PE=1 SV=1	Carboxypeptidase, vitellogenic-like	cpvl	1	17	22.7941	25.4991	25.5036	17	17	17	17	17	17	17	23.6864	24.4131	24.5512	17	17	17	17	17	17	5	5	54.514	0	2.6364	2	2	0	1	2	2	0	0	0	0	0	0	4	0	1	2	1	0	0
A7E2H3;A5WWI5	A7E2H3;A5WWI5	>tr|A7E2H3|A7E2H3_DANRE Si:ch73-252g14.4 protein (Fragment) OS=Danio rerio GN=ahsg2 PE=2 SV=1;>tr|A5WWI5|A5WWI5_DANRE Alpha-2-HS-glycoprotein 2 OS=Danio rerio GN=ahsg2 PE=1 SV=1	Alpha-2-HS-glycoprotein 2	ahsg2	2	23.4745	17	23.7184	24.6212	24.3877	23.6248	23.7281	17	23.3366	22.6694	17	17	17	17	17	17	17	17	17	22.8033	17.9	4.1	40.238	0.00026021	2.2186	1	1	1	0	1	1	1	1	1	0	1	1	0	0	0	0	0	0	0
A0A0R4IDD1;F1R8N2	A0A0R4IDD1;F1R8N2	>tr|A0A0R4IDD1|A0A0R4IDD1_DANRE Alpha-2-macroglobulin-like OS=Danio rerio GN=a2ml PE=1 SV=1;>tr|F1R8N2|F1R8N2_DANRE Sb:cb37 (Fragment) OS=Danio rerio GN=sb:cb37 PE=1 SV=2	Alpha-2-macroglobulin-like;Sb:cb37 (Fragment)	a2ml;sb:cb37	2	29.6364	28.9794	30.9552	31.2227	29.9149	29.2346	29.2537	29.7247	30.1856	29.6906	29.4712	28.9678	30.0809	30.1994	29.4458	29.4026	29.1773	29.6421	29.8328	29.7128	22.1	0.6	159.8	0	81.481	1	26	15	13	22	22	16	16	18	19	23	21	160	11	8	20	25	13	13
Q6DG35;A0A0R4IG31;A0A0R4IY19	Q6DG35;A0A0R4IG31;A0A0R4IY19	>tr|Q6DG35|Q6DG35_DANRE AlphaB2-crystallin OS=Danio rerio GN=cryabb PE=1 SV=1;>tr|A0A0R4IG31|A0A0R4IG31_DANRE Crystallin, alpha B, b OS=Danio rerio GN=cryabb PE=1 SV=1;>tr|A0A0R4IY19|A0A0R4IY19_DANRE Crystallin, alpha B, b OS=Danio rerio GN=cryabb PE=1 SV=	AlphaB2-crystallin;Crystallin, alpha B, b	cryabb	3	29.1911	28.1299	28.4844	28.2999	28.1998	26.2644	29.4615	27.6953	29.1442	30.0467	29.0495	27.8628	28.4599	27.7865	28.1487	26.7821	29.3616	27.7543	28.9322	28.6907	65.5	65.5	18.514	0	11.015	8	8	7	6	6	7	6	5	5	6	6	7	48	6	3	6	3	7	2
Q1L8X2	Q1L8X2	>sp|Q1L8X2|ENSA_DANRE Alpha-endosulfine OS=Danio rerio GN=ensa PE=2 SV=1	Alpha-endosulfine	ensa	1	27.0731	26.0239	27.6869	27.1632	26.3033	25.5229	17	26.1429	25.707	25.6452	26.5097	25.8098	26.9263	26.0967	25.8647	25.6338	17	26.1042	25.7126	25.6376	46.8	30.6	13.756	0	4.6258	4	4	2	1	2	2	2	1	1	2	1	2	13	2	1	2	1	2	0
A0A0R4IU36;F1Q9D1;A7MBY2	A0A0R4IU36;F1Q9D1;A7MBY2	>tr|A0A0R4IU36|A0A0R4IU36_DANRE Aly/REF export factor OS=Danio rerio GN=alyref PE=1 SV=1;>tr|F1Q9D1|F1Q9D1_DANRE Aly/REF export factor OS=Danio rerio GN=alyref PE=1 SV=1;>tr|A7MBY2|A7MBY2_DANRE Zgc:171753 protein OS=Danio rerio GN=alyref PE=2 SV=1	Aly/REF export factor;Zgc:171753 protein	alyref	3	29.426	29.2673	30.0018	30.0657	29.3881	28.684	28.9779	28.9891	28.5816	28.877	28.8656	28.8732	29.1193	29.2528	28.9149	28.7123	28.8517	28.7293	28.6331	29.0786	23.2	23.2	25.328	0	94.019	5	5	5	5	5	5	5	5	5	5	5	5	126	14	14	13	13	13	9
F1R2V0;F1QZP4	F1R2V0	>tr|F1R2V0|F1R2V0_DANRE Amine oxidase (Fragment) OS=Danio rerio GN=aoc2 PE=1 SV=1	Amine oxidase (Fragment)	aoc2	2	29.6659	29.2689	27.3971	28.9012	29.1919	28.4069	28.4329	28.3944	27.9525	27.9687	28.8643	28.9552	26.7199	28.5297	28.6292	28.174	28.0258	28.5129	28.053	27.901	33.2	26	85.247	0	54.652	15	18	14	14	4	11	12	13	14	13	10	13	91	13	14	1	16	11	7
F1R0C2;A0A0R4IEI2	F1R0C2;A0A0R4IEI2	>tr|F1R0C2|F1R0C2_DANRE Amine oxidase (Fragment) OS=Danio rerio GN=si:ch211-127i16.2 PE=1 SV=1;>tr|A0A0R4IEI2|A0A0R4IEI2_DANRE Amine oxidase OS=Danio rerio GN=si:ch211-127i16.2 PE=1 SV=1	Amine oxidase (Fragment);Amine oxidase	si:ch211-127i16.2	2	25.8296	25.8053	17	25.0107	24.0258	25.8695	23.6212	25.6114	25.0909	25.1715	25.0939	24.9266	17	24.8458	24.6255	25.6801	24.6229	25.0912	25.2615	24.9539	6.3	6.3	52.672	0	3.4118	3	3	3	2	0	1	1	2	1	2	1	2	8	2	1	0	0	0	2
Q6NSN2	Q6NSN2	>sp|Q6NSN2|AOF_DANRE Amine oxidase [flavin-containing] OS=Danio rerio GN=mao PE=1 SV=1	Amine oxidase [flavin-containing]	mao	1	30.8045	30.7344	29.9232	31.0932	30.7174	30.623	30.5177	30.6462	30.792	30.5327	30.3114	30.4203	29.6475	30.4001	30.1128	30.5283	30.2536	30.4187	30.6237	30.5521	44.1	44.1	58.764	0	121.68	21	21	18	18	15	16	19	18	20	19	19	20	276	26	29	21	27	21	30
D7RVS0;D7RVS3;A7MC06	D7RVS0	>tr|D7RVS0|D7RVS0_DANRE Amino acid transporter OS=Danio rerio GN=slc1a3b PE=1 SV=1	Amino acid transporter	slc1a3b	3	32.0635	31.958	29.7882	31.9279	32.4856	32.0639	31.6973	31.9794	32.0563	31.1989	31.4919	31.5512	29.5126	31.1012	31.883	32.0853	31.7999	31.6947	31.702	31.3028	32	19.7	59.199	0	238	12	16	15	15	9	13	14	14	15	14	14	14	311	30	29	5	28	34	48
Q7ZZ28;D7RVS1;Q6DGQ5	Q7ZZ28;D7RVS1;Q6DGQ5	>tr|Q7ZZ28|Q7ZZ28_DANRE Amino acid transporter OS=Danio rerio GN=slc1a4 PE=1 SV=1;>tr|D7RVS1|D7RVS1_DANRE Amino acid transporter OS=Danio rerio GN=slc1a4 PE=1 SV=1;>tr|Q6DGQ5|Q6DGQ5_DANRE Amino acid transporter OS=Danio rerio GN=slc1a4 PE=1 SV=1	Amino acid transporter	slc1a4	3	27.1142	26.9524	24.3274	27.2611	27.3685	26.1266	26.8416	26.7074	26.4523	25.107	26.3723	26.5763	25.4708	26.4082	26.7291	26.0317	26.2376	26.4012	26.3007	25.8488	15.5	15.5	55.627	0	14.456	5	5	4	4	2	3	4	4	5	3	4	1	16	3	2	0	1	3	1
Q6P4V2;Q7ZUB7	Q6P4V2;Q7ZUB7	>tr|Q6P4V2|Q6P4V2_DANRE Amino acid transporter OS=Danio rerio GN=slc1a3a PE=1 SV=1;>tr|Q7ZUB7|Q7ZUB7_DANRE Amino acid transporter OS=Danio rerio GN=slc1a3a PE=2 SV=1	Amino acid transporter	slc1a3a	2	23.8	23.9875	17	17	24.0991	23.4517	23.8461	23.1625	23.2235	22.8113	23.276	23.6625	17	17	23.5495	23.4517	23.696	23.0129	23.1182	22.9452	18.2	6	58.821	0	5.7045	2	2	1	1	0	0	1	1	1	1	1	2	9	0	1	0	0	1	1
D7RVR7;Q6PH15;A0A0R4IGM0;B7TWQ9;D7RVR8;A0A0R4IM70	D7RVR7;Q6PH15;A0A0R4IGM0	>tr|D7RVR7|D7RVR7_DANRE Amino acid transporter OS=Danio rerio GN=slc1a2b PE=1 SV=1;>tr|Q6PH15|Q6PH15_DANRE Amino acid transporter OS=Danio rerio GN=slc1a2b PE=2 SV=1;>tr|A0A0R4IGM0|A0A0R4IGM0_DANRE Amino acid transporter (Fragment) OS=Danio rerio GN=slc1a2	Amino acid transporter;Amino acid transporter (Fragment)	slc1a2b;slc1a2	6	35.3474	35.3171	33.5717	35.4811	35.5866	34.9	35.2914	34.871	35.1411	34.725	34.788	34.8906	32.9502	34.679	35.0099	34.7989	34.9095	34.7086	34.9162	34.7145	55.1	55.1	57.274	0	323.31	26	26	23	19	18	24	22	19	19	19	22	19	915	96	96	58	100	102	84
Q0P3U2;B0V1K1	Q0P3U2;B0V1K1	>tr|Q0P3U2|Q0P3U2_DANRE Zgc:154081 OS=Danio rerio GN=aimp1 PE=2 SV=1;>tr|B0V1K1|B0V1K1_DANRE Aminoacyl tRNA synthetase complex-interacting multifunctional protein 1 OS=Danio rerio GN=aimp1 PE=1 SV=1	Aminoacyl tRNA synthetase complex-interacting multifunctional protein 1	aimp1	2	28.0907	27.7148	28.927	29.0391	28.0457	27.635	27.7484	27.6762	27.0495	27.2119	27.7508	27.73	28.002	27.6356	27.7666	27.5725	27.5441	27.5333	27.1502	27.4625	41.9	41.9	34.536	0	16.331	9	9	6	5	5	6	4	5	5	6	4	6	43	6	3	8	6	3	3
F1R182;X1WHC2	F1R182;X1WHC2	>tr|F1R182|F1R182_DANRE Aminoacyl tRNA synthetase complex-interacting multifunctional protein 2 OS=Danio rerio GN=aimp2 PE=1 SV=1;>tr|X1WHC2|X1WHC2_DANRE Aminoacyl tRNA synthetase complex-interacting multifunctional protein 2 (Fragment) OS=Danio rerio GN=a	Aminoacyl tRNA synthetase complex-interacting multifunctional protein 2;Aminoacyl tRNA synthetase complex-interacting multifunctional protein 2 (Fragment)	aimp2;a	2	26.5823	25.597	24.2351	26.9335	26.7061	26.0492	26.1087	26.2545	25.3742	24.7939	25.9633	25.9211	24.877	25.8818	25.6513	25.7671	25.3881	26.1024	25.5166	25.5611	18.4	3.4	34.834	0	31.758	1	4	2	3	1	3	3	3	4	3	3	2	22	1	3	0	2	3	3
E7F5G8	E7F5G8	>tr|E7F5G8|E7F5G8_DANRE Aminoadipate aminotransferase (Fragment) OS=Danio rerio GN=aadat PE=1 SV=1	Aminoadipate aminotransferase (Fragment)	aadat	1	27.1924	26.4566	25.9748	27.5583	26.8434	26.1123	26.4442	26.612	26.9295	26.376	26.5107	26.1217	26.0247	26.1974	26.191	26.6596	26.4263	26.3019	26.6771	26.4784	16.2	16.2	43.915	0	2.9755	5	5	4	3	2	5	4	2	3	4	4	3	6	2	0	1	0	1	1
Q5XJA4;A9C3Q7;A0A0R4IJE3	Q5XJA4;A9C3Q7;A0A0R4IJE3	>tr|Q5XJA4|Q5XJA4_DANRE Aminomethyltransferase OS=Danio rerio GN=amt PE=2 SV=1;>tr|A9C3Q7|A9C3Q7_DANRE Aminomethyltransferase OS=Danio rerio GN=amt PE=1 SV=1;>tr|A0A0R4IJE3|A0A0R4IJE3_DANRE Aminomethyltransferase OS=Danio rerio GN=amt PE=1 SV=1	Aminomethyltransferase	amt	3	28.2908	27.3504	28.2355	28.6943	28.2147	28.6626	28.2918	28.6837	28.4299	28.2026	27.4181	27.2643	26.6931	27.3766	27.3728	27.4259	27.6389	28.1514	27.6726	27.6776	8.1	8.1	44.742	0	3.6653	3	3	2	2	2	2	2	2	2	2	2	3	13	1	0	1	2	1	2
F1QRM9;Q7SX88	F1QRM9	>tr|F1QRM9|F1QRM9_DANRE Aminopeptidase puromycin-sensitive OS=Danio rerio GN=npepps PE=1 SV=1	Aminopeptidase puromycin-sensitive	npepps	2	29.2123	28.568	29.383	29.6893	28.9468	29.4359	28.8621	29.108	29.4701	28.1955	28.7752	28.3517	28.7487	28.7819	28.3626	29.4597	28.5851	29.015	29.1545	28.4644	32.8	32.8	103.92	0	55.437	24	24	17	17	18	17	20	20	19	18	21	17	152	16	9	13	16	11	25
Q561T4;F1Q6S1;A9JT03	Q561T4;F1Q6S1;A9JT03	>tr|Q561T4|Q561T4_DANRE Aminopeptidase-like 1 OS=Danio rerio GN=npepl1 PE=2 SV=1;>tr|F1Q6S1|F1Q6S1_DANRE Aminopeptidase-like 1 OS=Danio rerio GN=npepl1 PE=1 SV=1;>tr|A9JT03|A9JT03_DANRE Aminopeptidase-like 1 OS=Danio rerio GN=npepl1 PE=2 SV=1	Aminopeptidase-like 1	npepl1	3	29.919	29.8607	29.8238	30.046	29.8121	29.7503	29.7673	29.8011	29.5072	29.1626	29.4764	29.3266	29.521	29.3557	29.3136	29.5649	29.3769	29.5815	29.3706	29.389	61	61	55.764	0	184.87	21	21	17	19	17	18	18	20	21	21	17	18	181	14	15	15	21	20	18
Q6DC11;A0A0R4IXK0;F1QVM4	Q6DC11;A0A0R4IXK0;F1QVM4	>tr|Q6DC11|Q6DC11_DANRE Zgc:101132 OS=Danio rerio GN=commd5 PE=2 SV=1;>tr|A0A0R4IXK0|A0A0R4IXK0_DANRE COMM domain-containing 5 OS=Danio rerio GN=commd5 PE=1 SV=1;>tr|F1QVM4|F1QVM4_DANRE COMM domain-containing 5 OS=Danio rerio GN=commd5 PE=1 SV=1	COMM domain-containing 5	commd5	3	24.7273	24.7346	17	25.0655	17	17	17	17	17	17	24.2644	24.3675	17	24.143	17	17	17	17	17	17	11.7	11.7	22.927	0	3.7788	2	2	1	1	0	1	1	0	1	0	1	0	4	0	0	0	1	1	0
Q71E65;B3DGS8;F1RE87	Q71E65;B3DGS8	>tr|Q71E65|Q71E65_DANRE AMPA receptor subunit GluR1A OS=Danio rerio GN=gria1a PE=2 SV=1;>tr|B3DGS8|B3DGS8_DANRE Glutamate receptor, ionotropic, AMPA 1a OS=Danio rerio GN=gria1a PE=2 SV=1	AMPA receptor subunit GluR1A;Glutamate receptor, ionotropic, AMPA 1a	gria1a	3	28.4978	26.8401	23.3322	28.7487	28.3844	28.6632	26.7358	26.7671	26.2541	25.8509	27.132	27.5298	26.6855	27.3294	26.8909	27.3914	27.3347	27.4909	27.1366	27.5176	17.5	6.7	102.17	0.00025119	1.9335	6	8	5	5	1	5	5	6	6	5	5	4	10	0	3	0	2	1	1
Q71E64;E7F1V8;Q567M4	Q71E64;E7F1V8	>tr|Q71E64|Q71E64_DANRE AMPA receptor subunit GluR1B OS=Danio rerio GN=gria2a PE=2 SV=1;>tr|E7F1V8|E7F1V8_DANRE Uncharacterized protein OS=Danio rerio GN=gria2a PE=3 SV=2	AMPA receptor subunit GluR1B;Uncharacterized protein	gria2a	3	22.7455	23.191	17	23.7358	23.189	22.1187	22.3749	23.5498	21.8758	22.019	17	22.8829	17	22.747	22.5894	22.1357	22.2417	23.4171	21.8653	22.1699	11.7	2.5	102.57	0	2.333	2	2	1	1	0	1	1	1	1	1	1	1	5	0	1	0	0	0	1
Q71E60;Q7SZZ8;Q7ZZ89	Q71E60	>tr|Q71E60|Q71E60_DANRE AMPA receptor subunit GluR3B OS=Danio rerio GN=gria3b PE=2 SV=1	AMPA receptor subunit GluR3B	gria3b	3	27.2645	27.9359	25.427	27.5859	27.5931	26.9317	27.6521	27.7144	27.3363	27.6106	26.8601	27.6425	25.4129	26.8203	27.0339	27.0367	27.2633	27.1281	27.2515	27.5587	24.7	9.5	99.702	0	29.922	7	11	7	8	3	5	10	7	9	8	7	9	46	4	5	0	3	4	5
Q71E59;B3DGZ2;F1QA08	Q71E59;B3DGZ2;F1QA08	>tr|Q71E59|Q71E59_DANRE AMPA receptor subunit GluR4A OS=Danio rerio GN=gria4a PE=2 SV=1;>tr|B3DGZ2|B3DGZ2_DANRE Glutamate receptor, ionotropic, AMPA 4a OS=Danio rerio GN=gria4a PE=2 SV=1;>tr|F1QA08|F1QA08_DANRE Glutamate receptor, ionotropic, AMPA 4a OS=Da	AMPA receptor subunit GluR4A;Glutamate receptor, ionotropic, AMPA 4a	gria4a	3	23.8206	23.7125	22.6999	24.0875	24.2477	23.3487	23.4311	23.1777	23.1798	23.0866	23.0038	23.2677	22.3117	23.1229	23.7368	23.5746	23.2626	22.8074	22.8612	23.1409	13.3	3	100.39	0.0021645	1.5824	2	2	2	2	1	2	2	2	2	2	2	2	8	0	1	0	2	2	1
Q71E58;F1QBT6	Q71E58;F1QBT6	>tr|Q71E58|Q71E58_DANRE AMPA receptor subunit GluR4B OS=Danio rerio GN=gria4b PE=2 SV=1;>tr|F1QBT6|F1QBT6_DANRE Glutamate receptor, ionotropic, AMPA 4b OS=Danio rerio GN=gria4b PE=3 SV=1	AMPA receptor subunit GluR4B;Glutamate receptor, ionotropic, AMPA 4b	gria4b	2	25.9952	26.1521	17	26.3307	26.4684	25.1999	25.9591	25.4162	24.0166	25.5371	25.7195	25.5069	17	25.4415	25.6455	25.0171	25.5092	25.1203	25.3274	25.6249	13.8	0	101.17	0	6.4893	0	7	5	6	0	4	6	5	7	6	4	5	28	2	4	0	4	2	3
Q6P960;F1QK94;A0A0S3NTN0;A0A0R4INS3;A0A0S3NTP3;A0A0S3NU55	Q6P960;F1QK94;A0A0S3NTN0;A0A0R4INS3;A0A0S3NTP3;A0A0S3NU55	>tr|Q6P960|Q6P960_DANRE Amphiphysin OS=Danio rerio GN=amph PE=2 SV=1;>tr|F1QK94|F1QK94_DANRE Amphiphysin OS=Danio rerio GN=amph PE=1 SV=1;>tr|A0A0S3NTN0|A0A0S3NTN0_DANRE Amphiphysin1a OS=Danio rerio GN=amph PE=2 SV=1;>tr|A0A0R4INS3|A0A0R4INS3_DANRE Amphiph	Amphiphysin;Amphiphysin1a	amph	6	32.7316	32.4963	33.0693	33.0801	32.7292	31.667	32.3667	32.2548	32.137	31.9078	32.2355	32.1001	32.3203	32.1812	32.2069	31.8937	32.0618	32.0172	31.9797	32.1406	42.2	42.2	85.765	0	323.31	25	25	22	21	20	20	21	18	22	21	22	25	426	38	37	50	46	46	36
A0A0R4IUM3;E9QDB8;E7FGL9;A0A0R4IZI1	A0A0R4IUM3	>tr|A0A0R4IUM3|A0A0R4IUM3_DANRE Amyloid beta (A4) precursor protein-binding, family A, member 1a OS=Danio rerio GN=apba1a PE=4 SV=1	Amyloid beta (A4) precursor protein-binding, family A, member 1a	apba1a	4	29.4546	29.2621	29.3132	29.6709	29.2311	28.519	29.1932	29.0751	28.4237	28.9022	28.8477	28.663	29.0527	28.9229	28.763	28.5258	28.6436	28.7718	28.5869	28.9021	18.3	18.3	108.32	0	68.94	13	13	11	12	9	10	9	12	12	9	9	10	83	6	11	9	10	9	6
A0A0R4IFK2;A0A0R4IXG2;Q7ZZT2	A0A0R4IFK2;A0A0R4IXG2;Q7ZZT2	>tr|A0A0R4IFK2|A0A0R4IFK2_DANRE Amyloid beta (A4) precursor-like protein 1 (Fragment) OS=Danio rerio GN=aplp1 PE=4 SV=1;>tr|A0A0R4IXG2|A0A0R4IXG2_DANRE Amyloid beta (A4) precursor-like protein 1 OS=Danio rerio GN=aplp1 PE=4 SV=1;>tr|Q7ZZT2|Q7ZZT2_DANRE Amy	Amyloid beta (A4) precursor-like protein 1 (Fragment);Amyloid beta (A4) precursor-like protein 1	aplp1	3	26.3989	26.2331	26.1454	26.9126	26.5734	26.0054	25.4311	26.0285	24.7425	24.0171	25.6869	25.6938	25.753	25.8036	25.8142	25.8323	25.1092	25.5279	25.1956	25.7201	8.8	7.1	80.29	0	10.487	3	4	3	3	2	3	4	3	3	3	2	1	12	1	2	1	1	4	0
E9QD37;Q7SXH5;Q6PC58;REV__E7FB93	E9QD37;Q7SXH5;Q6PC58	>tr|E9QD37|E9QD37_DANRE Ubiquitin-conjugating enzyme E2D 1a OS=Danio rerio GN=ube2d1a PE=3 SV=1;>tr|Q7SXH5|Q7SXH5_DANRE Ubiquitin-conjugating enzyme E2D 1a OS=Danio rerio GN=ube2d1a PE=2 SV=1;>tr|Q6PC58|Q6PC58_DANRE Ubiquitin-conjugating enzyme E2D 1 (UBC4	Ubiquitin-conjugating enzyme E2D 1a	ube2d1a	4	28.0522	27.5814	28.0728	28.3436	27.88	17	17	26.5374	17	17	27.3755	26.8223	27.696	27.5498	27.3552	17	17	17	17	17	27.1	5.3	14.823	0.0032825	1.402	1	2	2	2	2	2	2	0	0	1	0	0	4	1	1	1	1	0	0
B2GNT9;G8JL18;Q6AZB3	B2GNT9;G8JL18;Q6AZB3	>tr|B2GNT9|B2GNT9_DANRE Anamorsin OS=Danio rerio GN=ciapin1 PE=2 SV=1;>tr|G8JL18|G8JL18_DANRE Anamorsin OS=Danio rerio GN=ciapin1 PE=1 SV=1;>sp|Q6AZB3|CPIN1_DANRE Anamorsin OS=Danio rerio GN=ciapin1 PE=2 SV=1	Anamorsin	ciapin1	3	27.9449	27.9945	28.4545	28.4853	28.0398	27.6436	27.5587	27.4903	27.535	27.5959	27.6134	27.4754	27.7943	27.6786	27.5131	27.4386	27.6475	27.3087	27.5257	27.4817	53.4	53.4	32.902	0	33.709	9	9	5	7	8	7	6	7	5	7	6	8	53	3	5	9	9	5	5
E7FFA5	E7FFA5	>tr|E7FFA5|E7FFA5_DANRE Angiotensin I-converting enzyme (peptidyl-dipeptidase A) 1 OS=Danio rerio GN=ace PE=1 SV=1	Angiotensin I-converting enzyme (peptidyl-dipeptidase A) 1	ace	1	22.7044	17	17	17	17	23.0246	17	17	23.4998	22.9866	22.5781	17	17	17	17	23.0949	17	17	23.1852	23.0482	2	2	152.78	0.00025967	2.1955	2	2	1	0	0	0	0	1	0	0	2	1	2	0	0	0	0	0	1
Q8JH29;Q502R9	Q8JH29;Q502R9	>tr|Q8JH29|Q8JH29_DANRE Angiotensinogen OS=Danio rerio GN=agt PE=2 SV=1;>tr|Q502R9|Q502R9_DANRE Angiotensinogen OS=Danio rerio GN=agt PE=2 SV=1	Angiotensinogen	agt	2	25.7693	24.6009	25.5205	24.7911	24.5764	23.5001	24.0183	24.9769	24.1455	22.7674	24.7535	24.664	24.5297	24.0872	24.1534	23.8345	24.1509	24.2592	24.2564	23.8481	11.2	11.2	51.058	0	5.122	4	4	3	3	3	2	2	2	2	3	3	2	9	2	2	2	0	1	0
B3DGX8;F1QHT2;Q3ZMH2;F1QPJ5;F1QD14;A0A0R4IUL4;A9XST2	B3DGX8;F1QHT2;Q3ZMH2	>tr|B3DGX8|B3DGX8_DANRE Anion exchange protein OS=Danio rerio GN=slc4a4a PE=2 SV=1;>tr|F1QHT2|F1QHT2_DANRE Anion exchange protein OS=Danio rerio GN=slc4a4a PE=1 SV=1;>tr|Q3ZMH2|Q3ZMH2_DANRE Anion exchange protein OS=Danio rerio GN=slc4a4a PE=2 SV=1	Anion exchange protein	slc4a4a	7	32.3586	32.1383	30.9352	32.58	32.4574	31.8887	32.1535	31.9429	32.153	31.3467	31.9177	31.7585	30.3092	31.7381	32.0235	31.8434	31.9227	31.7344	31.8695	31.5883	29.3	28.4	120.45	0	226.34	25	26	20	22	17	23	22	22	22	22	23	21	497	49	55	32	55	62	50
A0A0R4IFX9;F1QGT2	A0A0R4IFX9;F1QGT2	>tr|A0A0R4IFX9|A0A0R4IFX9_DANRE Anion exchange protein OS=Danio rerio GN=slc4a10a PE=1 SV=1;>tr|F1QGT2|F1QGT2_DANRE Anion exchange protein OS=Danio rerio GN=slc4a10a PE=1 SV=2	Anion exchange protein	slc4a10a	2	29.1953	29.2825	26.838	29.5029	29.1226	29.2538	29.2842	29.3342	29.2422	28.7394	28.9682	28.7723	27.3149	28.7923	28.7696	29.0752	29.0223	29.0452	29.0431	28.7711	20.5	10.3	122.73	0	57.602	8	18	10	15	5	14	15	16	15	15	16	16	135	9	14	2	10	10	19
E7FGE7	E7FGE7	>tr|E7FGE7|E7FGE7_DANRE Anion exchange protein OS=Danio rerio GN=slc4a8 PE=1 SV=1	Anion exchange protein	slc4a8	1	27.9563	28.0033	23.2598	27.8096	28.6441	28.1127	27.7352	28.0566	28.478	27.6294	27.2086	27.8856	23.3811	27.347	27.7097	27.9959	27.948	27.9661	28.0707	27.9417	17.6	15.2	124.51	0	28.436	12	12	8	9	3	7	9	10	9	9	11	10	57	7	6	1	5	8	6
Q7ZZJ7;B3DKQ1;Q7ZZV6;Q8JFT9;A7MD95;A4QN38;Q08CS0	Q7ZZJ7;B3DKQ1;Q7ZZV6;Q8JFT9	>tr|Q7ZZJ7|Q7ZZJ7_DANRE Anion exchange protein OS=Danio rerio GN=slc4a1a PE=1 SV=1;>tr|B3DKQ1|B3DKQ1_DANRE Anion exchange protein OS=Danio rerio GN=slc4a1a PE=2 SV=1;>tr|Q7ZZV6|Q7ZZV6_DANRE Anion exchange protein OS=Danio rerio GN=slc4a1a PE=2 SV=1;>tr|Q8J	Anion exchange protein	slc4a1a	7	26.8304	26.2334	22.9885	27.8541	27.3206	26.8709	27.194	26.0422	27.4405	26.627	26.3402	26.2957	23.3503	26.8809	27.1013	26.765	26.8801	26.0787	27.2796	26.1885	16.9	16.9	101.46	0	28.226	11	11	7	7	1	9	8	8	8	7	9	7	65	4	7	0	7	7	8
F1QV15;Q3T7A9;Q3T7B0;Q8JH36;A8E4Y8;Q1RM99;Q3T7B1;A5PL84;F1R743	F1QV15	>tr|F1QV15|F1QV15_DANRE Vitellogenin 6 (Fragment) OS=Danio rerio GN=vtg6 PE=1 SV=1	Vitellogenin 6 (Fragment)	vtg6	9	17	17	17	17	17	26.8912	22.2226	17	24.1157	22.922	17	17	17	17	17	26.3762	23.2491	17	24.9941	24.517	25.3	1.8	149.9	0	7.7868	2	5	0	0	0	0	0	4	1	0	2	1	4	0	0	0	0	0	3
X1WBM9;F1R6L2;C9K4U5;X1WC71	X1WBM9;F1R6L2;C9K4U5	>tr|X1WBM9|X1WBM9_DANRE Huntingtin-interacting protein 1 OS=Danio rerio GN=hip1 PE=1 SV=1;>tr|F1R6L2|F1R6L2_DANRE Huntingtin-interacting protein 1 OS=Danio rerio GN=hip1 PE=1 SV=2;>tr|C9K4U5|C9K4U5_DANRE Huntingtin interacting protein 1 OS=Danio rerio GN=h	Huntingtin-interacting protein 1;Huntingtin interacting protein 1	hip1;h	4	17	17	17	24.732	17	23.4741	24.9394	23.6302	27.5076	22.6624	17	17	17	17	17	17	26.0204	26.0197	26.2888	17	5.4	5.4	116.13	0.00026309	2.3143	4	4	0	0	0	1	0	1	2	1	3	1	4	0	0	0	0	0	0
A2BIB9;A0A0R4IYL7;A2BIC1;Q5XJN8;A2BIB8	A2BIB9;A0A0R4IYL7	>tr|A2BIB9|A2BIB9_DANRE Ankyrin 2b, neuronal OS=Danio rerio GN=ank2b PE=4 SV=1;>tr|A0A0R4IYL7|A0A0R4IYL7_DANRE Ankyrin 2b, neuronal OS=Danio rerio GN=ank2b PE=4 SV=1	Ankyrin 2b, neuronal	ank2b	5	29.7398	29.6132	29.5363	30.2996	29.6227	30.2732	30.0143	30.3119	30.4042	29.5268	29.4014	29.1952	29.2387	29.6001	29.3951	30.1343	29.6962	29.9682	29.935	29.5902	22.6	18.2	388.62	0	143.11	43	55	30	34	22	28	28	42	38	43	48	36	324	22	24	14	23	19	50
F1QNB3;F8W3U7;F8W268;A7MBY7	F1QNB3	>tr|F1QNB3|F1QNB3_DANRE Ankyrin 3b OS=Danio rerio GN=ank3b PE=1 SV=2	Ankyrin 3b	ank3b	4	27.5675	27.1147	27.6185	27.1025	27.273	27.7928	26.9105	27.1781	27.2848	26.6706	26.9122	26.7769	27.0992	26.8293	26.8747	27.3169	26.8753	26.8754	27.2263	26.6923	14.6	8.3	218.49	0	45.608	12	18	11	11	12	10	9	14	11	13	12	12	66	5	3	8	6	5	13
Q803N0;F1QE34	Q803N0;F1QE34	>tr|Q803N0|Q803N0_DANRE Zgc:55491 OS=Danio rerio GN=ankmy2a PE=2 SV=1;>tr|F1QE34|F1QE34_DANRE Ankyrin repeat and MYND domain-containing 2a OS=Danio rerio GN=ankmy2a PE=1 SV=1	Ankyrin repeat and MYND domain-containing 2a	ankmy2a	2	25.2963	26.2673	24.6466	25.1545	26.246	24.281	25.9814	24.6348	25.5306	25.1627	24.9462	25.4222	24.7108	24.7889	25.4981	24.8227	25.698	24.7173	25.4034	25.112	16.2	16.2	46.687	0	9.3546	5	5	3	4	3	1	3	3	4	2	3	3	24	2	3	1	1	3	3
G1K2I6;A0A0R4IE55;A5PMU4;J3JS19;F1RBT8	G1K2I6;A0A0R4IE55;A5PMU4;J3JS19	>tr|G1K2I6|G1K2I6_DANRE Ankyrin repeat and sterile alpha motif domain-containing protein 1B OS=Danio rerio GN=anks1b PE=1 SV=2;>tr|A0A0R4IE55|A0A0R4IE55_DANRE Ankyrin repeat and sterile alpha motif domain-containing protein 1B OS=Danio rerio GN=anks1b PE=1	Ankyrin repeat and sterile alpha motif domain-containing protein 1B	anks1b	5	27.9873	27.9126	27.317	28.5907	27.7931	27.9945	27.9281	28.2323	27.7625	27.4793	27.4168	27.8101	27.1093	27.6966	27.6563	27.7662	27.5065	27.8657	27.7024	27.5227	8.5	8.5	137.23	0	11.454	8	8	6	5	4	7	6	7	7	7	5	6	53	6	3	2	7	7	7
A0A0R4IY87;A0A0R4IXI0;A0A0R4IXZ5;A2BG46;E7F2R4	A0A0R4IY87;A0A0R4IXI0	>tr|A0A0R4IY87|A0A0R4IY87_DANRE Ankyrin repeat domain 13 family, member D OS=Danio rerio GN=ankrd13d PE=4 SV=1;>tr|A0A0R4IXI0|A0A0R4IXI0_DANRE Ankyrin repeat domain 13 family, member D OS=Danio rerio GN=ankrd13d PE=4 SV=1	Ankyrin repeat domain 13 family, member D	ankrd13d	5	24.4345	24.3476	25.1092	23.1003	24.4056	24.6262	24.3115	25.2446	23.2617	24.384	24.0048	23.7521	24.2036	23.7428	23.5628	24.2091	23.8076	23.7863	23.706	23.8504	7.5	7.5	69.899	0	3.8265	4	4	2	2	2	2	2	4	3	4	2	4	34	3	3	3	1	3	4
E7FE71	E7FE71	>tr|E7FE71|E7FE71_DANRE Ankyrin repeat domain 40 OS=Danio rerio GN=ankrd40 PE=1 SV=1	Ankyrin repeat domain 40	ankrd40	1	22.1663	22.4332	17	23.5145	22.6604	22.1062	17	22.0188	17	17	21.6442	21.9936	17	22.6518	22.1553	22.1507	17	21.8143	17	17	3.3	3.3	43.904	0.0026073	1.4818	1	1	1	1	0	1	1	1	0	1	0	0	3	0	0	0	1	1	1
Q567V9;F1RCG8	Q567V9;F1RCG8	>tr|Q567V9|Q567V9_DANRE Zgc:110718 OS=Danio rerio GN=ankrd49 PE=2 SV=1;>tr|F1RCG8|F1RCG8_DANRE Ankyrin repeat domain 49 OS=Danio rerio GN=ankrd49 PE=1 SV=1	Ankyrin repeat domain 49	ankrd49	2	23.477	17	24.9864	24.6398	24.9662	17	22.9412	22.5772	17	17	17	17	17	17	24.4165	17	17	17	17	17	17	17	24.306	0.0054845	1.2141	2	2	1	0	1	1	2	0	1	1	0	0	0	0	0	0	0	0	0
Q502M6	Q502M6	>sp|Q502M6|ANR29_DANRE Ankyrin repeat domain-containing protein 29 OS=Danio rerio GN=ankrd29 PE=2 SV=1	Ankyrin repeat domain-containing protein 29	ankrd29	1	24.3395	24.7566	26.0446	25.4198	26.3238	24.6934	24.8874	24.9275	24.8181	24.7456	17	24.8286	24.9705	24.8749	25.365	24.854	24.869	24.3113	24.9736	25.1598	23.2	23.2	32.083	0.0025986	1.462	4	4	1	2	3	3	3	2	2	2	2	2	4	0	0	1	1	0	0
F1REH8;Q6PHG3;Q98SH7;Q804G2	F1REH8;Q6PHG3;Q98SH7;Q804G2	>tr|F1REH8|F1REH8_DANRE Annexin OS=Danio rerio GN=anxa13 PE=1 SV=1;>tr|Q6PHG3|Q6PHG3_DANRE Annexin OS=Danio rerio GN=anxa13 PE=2 SV=1;>tr|Q98SH7|Q98SH7_DANRE Annexin OS=Danio rerio GN=anxa13 PE=2 SV=1;>tr|Q804G2|Q804G2_DANRE Annexin OS=Danio rerio GN=anxa1	Annexin	anxa13;anxa1	4	32.556	32.5587	32.642	32.8685	32.5783	31.7282	32.148	32.1445	32.2267	31.7955	32.1039	32.169	31.9328	31.9929	32.0357	31.7704	32.0249	31.9367	32.0321	31.9389	62.7	54.7	35.249	0	323.31	18	21	20	19	20	19	18	18	18	18	19	19	455	49	49	46	50	47	41
F8W2N0	F8W2N0	>tr|F8W2N0|F8W2N0_DANRE Annexin OS=Danio rerio GN=anxa11b PE=1 SV=1	Annexin	anxa11b	1	31.1892	31.3924	31.9917	31.3763	31.2558	30.5991	31.0077	31.1455	31.037	30.454	30.7793	30.8102	31.2163	30.6039	30.732	30.6948	30.8105	30.9475	30.843	30.7296	42.9	2.1	51.469	0	323.31	1	19	14	16	16	15	15	15	16	15	16	15	271	24	27	32	25	25	31
Q6P603	Q6P603	>tr|Q6P603|Q6P603_DANRE Annexin OS=Danio rerio GN=anxa2a PE=1 SV=1	Annexin	anxa2a	1	31.1086	31.3203	31.0867	31.1147	30.9738	30.6625	30.2035	30.4262	30.4504	30.5394	30.5164	30.7765	30.4859	30.3447	30.3331	30.7138	29.9883	30.3549	30.3786	30.708	47.8	3.3	38.138	0	134.08	1	17	13	16	14	12	16	15	15	14	14	16	193	20	24	20	16	23	21
Q5U369;A8E5E5;B0JZI3	Q5U369;A8E5E5;B0JZI3	>tr|Q5U369|Q5U369_DANRE Annexin OS=Danio rerio GN=anxa3b PE=1 SV=1;>tr|A8E5E5|A8E5E5_DANRE Annexin OS=Danio rerio GN=anxa3b PE=2 SV=1;>tr|B0JZI3|B0JZI3_DANRE Annexin OS=Danio rerio GN=anxa3b PE=2 SV=1	Annexin	anxa3b	3	30.5407	30.0602	31.2455	30.2678	30.3297	29.8174	29.6103	29.8425	30.2034	29.7905	29.8426	29.6215	30.5124	29.733	29.6975	29.7025	29.5375	29.7495	29.9164	30.005	62.1	62.1	37.653	0	133.93	21	21	17	15	17	18	16	17	15	15	17	16	151	14	13	23	12	13	13
A8E7L1;Q4VBH6;A8E7L0;A8E7L2;A8E7L3;A8E7K8;A8E7K9	A8E7L1;Q4VBH6;A8E7L0;A8E7L2;A8E7L3;A8E7K8	>tr|A8E7L1|A8E7L1_DANRE Annexin OS=Danio rerio GN=anxa13l PE=1 SV=1;>tr|Q4VBH6|Q4VBH6_DANRE Annexin OS=Danio rerio GN=anxa13l PE=2 SV=1;>tr|A8E7L0|A8E7L0_DANRE Annexin OS=Danio rerio GN=anxa13l PE=1 SV=1;>tr|A8E7L2|A8E7L2_DANRE Annexin A13,-like (Fragment)	Annexin	anxa13l	7	29.7734	29.8176	29.7909	29.5099	30.1981	29.0936	29.1118	29.1035	29.35	28.7602	29.0087	29.5038	28.7669	28.6397	29.4805	28.9311	28.7573	29.0319	29.589	28.5445	43.2	33.6	29.211	0	30.134	9	9	8	7	8	7	8	7	7	5	8	7	118	14	16	15	14	16	9
Q804G7	Q804G7	>tr|Q804G7|Q804G7_DANRE Annexin OS=Danio rerio GN=anxa4 PE=1 SV=1	Annexin	anxa4	1	28.0811	28.5855	28.5714	28.2374	28.9669	27.5097	28.0667	27.4023	28.2186	28.4565	27.8111	27.9939	27.7963	27.9689	28.0455	27.9498	27.7809	27.7938	28.0428	28.2153	51.1	51.1	35.634	0	87.517	13	13	9	9	9	9	10	9	9	10	9	12	143	14	14	9	14	12	16
F6IA10;A8KBY8;Q6DG13;F1R6N3;F8W331;F1QZ98;F1QSK0;Q804G5	F6IA10;A8KBY8;Q6DG13;F1R6N3;F8W331;F1QZ98;F1QSK0	>tr|F6IA10|F6IA10_DANRE Annexin OS=Danio rerio GN=anxa6 PE=2 SV=1;>tr|A8KBY8|A8KBY8_DANRE Annexin OS=Danio rerio GN=anxa6 PE=2 SV=1;>tr|Q6DG13|Q6DG13_DANRE Annexin OS=Danio rerio GN=anxa6 PE=2 SV=1;>tr|F1R6N3|F1R6N3_DANRE Annexin OS=Danio rerio GN=anxa6 PE	Annexin	anxa6	8	28.1305	27.8386	27.9319	28.375	28.2063	27.4528	27.8893	27.0476	27.9232	27.8057	27.6425	27.4689	27.5236	27.6269	27.6405	27.6115	27.5189	26.8373	27.6151	27.7457	28	28	74.61	0	32.718	16	16	13	13	11	12	11	11	13	13	13	15	84	11	7	6	7	6	10
Q804G6;Q803A1;Q6P0V8;A9JTC0;A0A0R4IKN3;O57570	Q804G6;Q803A1;Q6P0V8;A9JTC0;A0A0R4IKN3	>tr|Q804G6|Q804G6_DANRE Annexin OS=Danio rerio GN=anxa5b PE=2 SV=1;>tr|Q803A1|Q803A1_DANRE Annexin OS=Danio rerio GN=anxa5b PE=2 SV=1;>tr|Q6P0V8|Q6P0V8_DANRE Annexin OS=Danio rerio GN=anxa5b PE=1 SV=1;>tr|A9JTC0|A9JTC0_DANRE Annexin OS=Danio rerio GN=anxa5	Annexin	anxa5b;anxa5	6	27.9514	28.436	27.9003	28.0867	27.7628	27.6278	27.5912	28.0475	27.1508	27.6065	27.5088	27.6896	27.7944	28.1071	27.3108	27.2859	27.3692	27.4384	27.0474	27.2654	45.7	45.7	35.057	0	34.218	11	11	10	9	6	6	7	8	8	9	8	9	62	8	10	4	4	5	7
Q7T391;Q804G4;B8A4V2	Q7T391;Q804G4;B8A4V2	>tr|Q7T391|Q7T391_DANRE Annexin OS=Danio rerio GN=anxa11a PE=1 SV=1;>tr|Q804G4|Q804G4_DANRE Annexin OS=Danio rerio GN=anxa11a PE=2 SV=1;>tr|B8A4V2|B8A4V2_DANRE Annexin OS=Danio rerio GN=anxa11a PE=1 SV=1	Annexin	anxa11a	3	27.3533	26.9075	28.0062	27.0933	26.3775	26.2314	25.849	26.5168	26.1734	26.1172	26.5665	26.4583	26.7933	26.6352	26.1939	26.25	26.2955	26.061	26.3785	26.318	24.8	23	51.425	0	18.081	9	9	6	6	8	5	5	6	4	6	5	6	60	7	5	7	6	5	6
Q804H2;Q7T3A8;A0A0R4IWC6;A2BFV8	Q804H2;Q7T3A8;A0A0R4IWC6;A2BFV8	>tr|Q804H2|Q804H2_DANRE Annexin OS=Danio rerio GN=anxa1a PE=1 SV=1;>tr|Q7T3A8|Q7T3A8_DANRE Annexin OS=Danio rerio GN=anxa1a PE=2 SV=1;>tr|A0A0R4IWC6|A0A0R4IWC6_DANRE Annexin OS=Danio rerio GN=anxa1a PE=1 SV=1;>tr|A2BFV8|A2BFV8_DANRE Annexin (Fragment) OS=D	Annexin;Annexin (Fragment)	anxa1a	4	24.6582	23.9013	25.7217	25.6155	24.7667	23.3361	22.6066	23.185	23.419	25.1247	24.5019	24.223	24.5403	24.4491	24.1905	17	17	17	17	25.3349	11.5	11.5	37.754	0	2.9604	3	3	1	1	3	2	2	1	1	1	1	2	2	0	0	0	1	0	0
A0A0R4IKC5;A8WFT2;A0A0G2KJ10	A0A0R4IKC5;A8WFT2	>tr|A0A0R4IKC5|A0A0R4IKC5_DANRE Anoctamin OS=Danio rerio GN=ano2 PE=3 SV=1;>tr|A8WFT2|A8WFT2_DANRE Anoctamin OS=Danio rerio GN=ano2 PE=2 SV=1	Anoctamin	ano2	3	25.572	25.4775	24.9944	25.8209	25.7247	25.6992	25.747	25.5568	25.2161	24.784	25.7498	24.9557	24.1057	24.6733	24.9988	25.5831	25.4483	24.9702	24.798	24.9496	5.2	4.5	115.11	0	4.257	4	5	2	3	2	2	2	4	3	3	3	3	10	1	0	0	0	0	3
A0A0R4IR43;A0A0R4IJ67;Q4V9E5;A0A0R4II55;Q6NW74	A0A0R4IR43;A0A0R4IJ67;Q4V9E5	>tr|A0A0R4IR43|A0A0R4IR43_DANRE Anoctamin OS=Danio rerio GN=ano1 PE=3 SV=1;>tr|A0A0R4IJ67|A0A0R4IJ67_DANRE Anoctamin OS=Danio rerio GN=ano1 PE=3 SV=1;>tr|Q4V9E5|Q4V9E5_DANRE LOC570355 protein (Fragment) OS=Danio rerio GN=ano1 PE=2 SV=1	Anoctamin;LOC570355 protein (Fragment)	ano1	5	26.5215	25.904	22.146	26.9066	26.4479	26.6764	26.0326	26.7877	25.7961	26.1485	26.1451	26.2357	24.0882	26.0445	26.182	26.1151	25.7647	26.0704	25.9147	26.2372	8.9	8.9	107.42	0	10.455	7	7	5	5	1	5	4	7	5	7	4	5	32	4	4	0	2	5	3
B2GSB4;F1QTN7;Q7ZUP0;E9QB42;C5J3M0;A0A0R4IWT3;Q6P034	B2GSB4;F1QTN7;Q7ZUP0;E9QB42	>tr|B2GSB4|B2GSB4_DANRE Anp32a protein OS=Danio rerio GN=anp32a PE=2 SV=1;>tr|F1QTN7|F1QTN7_DANRE Acidic leucine-rich nuclear phosphoprotein 32 family member A OS=Danio rerio GN=anp32a PE=1 SV=1;>sp|Q7ZUP0|AN32A_DANRE Acidic leucine-rich nuclear phosphopro	Anp32a protein;Acidic leucine-rich nuclear phosphoprotein 32 family member A	anp32a	7	31.4485	30.9638	31.7836	31.7802	31.8513	30.9227	31.1141	31.1551	31.2412	30.6818	30.9232	30.8606	31.2711	31.0113	31.2134	30.9332	30.7749	31.0774	30.8711	30.6231	53.5	44.5	29.091	0	266.96	9	14	10	10	10	10	12	12	12	12	12	11	262	19	26	23	19	31	30
Q4L216;A0A0B5JSD9	Q4L216;A0A0B5JSD9	>tr|Q4L216|Q4L216_DANRE Antifreeze protein type IV OS=Danio rerio GN=afp4 PE=1 SV=1;>tr|A0A0B5JSD9|A0A0B5JSD9_DANRE Uncharacterized protein (Fragment) OS=Danio rerio GN=afp4 PE=2 SV=1	Antifreeze protein type IV;Uncharacterized protein (Fragment)	afp4	2	24.259	24.2975	17	25.3817	24.8421	23.4822	23.1907	17	23.5373	23.9952	23.735	23.9725	17	24.4744	24.2925	23.4822	23.0406	17	23.432	24.1291	7.7	7.7	14.194	0.0014521	1.6325	1	1	1	1	0	1	1	1	1	0	1	1	10	0	2	0	2	2	1
E7FEZ9	E7FEZ9	>tr|E7FEZ9|E7FEZ9_DANRE Antioxidant 1 copper chaperone OS=Danio rerio GN=atox1 PE=1 SV=1	Antioxidant 1 copper chaperone	atox1	1	28.5842	28.1337	28.7973	28.5983	28.5447	26.7664	27.3148	27.6753	27.4963	27.544	28.0521	27.6948	28.4278	27.7432	27.7739	27.0056	27.0975	27.305	27.2931	27.4439	40.3	40.3	7.5287	0	18.761	3	3	3	3	2	2	3	2	3	3	3	3	41	4	4	4	5	6	2
Q8AYE3	Q8AYE3	>tr|Q8AYE3|Q8AYE3_DANRE Antithrombin OS=Danio rerio GN=serpinc1 PE=1 SV=1	Antithrombin	serpinc1	1	27.9129	28.3406	28.4822	29.0269	28.2649	27.3749	27.9454	27.3422	27.6877	27.3325	27.4471	27.9551	27.838	28.2256	27.6109	27.2361	27.7582	27.3332	27.5096	27.3449	24.4	24.4	50.853	0	24.704	10	10	10	10	9	8	10	10	10	9	10	10	118	10	14	9	16	10	12
Q7ZUF4;Q6NYJ9;A0A0R4IC49;E9QC84;A5PMT0	Q7ZUF4;Q6NYJ9;A0A0R4IC49;E9QC84	>tr|Q7ZUF4|Q7ZUF4_DANRE AP complex subunit beta OS=Danio rerio GN=ap2b1 PE=2 SV=1;>tr|Q6NYJ9|Q6NYJ9_DANRE AP complex subunit beta OS=Danio rerio GN=ap2b1 PE=1 SV=1;>tr|A0A0R4IC49|A0A0R4IC49_DANRE AP complex subunit beta OS=Danio rerio GN=ap2b1 PE=1 SV=1;>t	AP complex subunit beta	ap2b1	5	31.1163	30.7564	31.3496	31.6363	31.0372	31.3586	30.5742	31.2476	31.068	30.3821	30.5083	30.3471	30.5858	30.6856	30.434	31.3018	30.5445	31.1317	31.1017	30.4901	37.4	25.3	105.64	0	146.53	20	33	27	27	28	27	29	30	24	28	29	28	325	31	19	24	34	24	53
A5PMS9	A5PMS9	>tr|A5PMS9|A5PMS9_DANRE AP complex subunit beta OS=Danio rerio GN=ap1b1 PE=3 SV=1	AP complex subunit beta	ap1b1	1	25.9643	25.4199	25.9239	25.8859	24.7524	26.5461	25.5419	26.7985	26.902	24.5068	17	17	17	17	24.5472	27.3546	17	26.553	25.4069	17	18	5.8	104.25	0	3.2581	4	4	2	2	3	3	3	4	1	4	4	4	6	0	0	1	1	1	1
A0A0R4IL09;I3IT87;F1RD00;F1Q9V1;G1K2F5;Q7ZW98;Q6NWK2;B2GP49;F1QLI6;A8E7K7	A0A0R4IL09;I3IT87;F1RD00;F1Q9V1;G1K2F5;Q7ZW98;Q6NWK2;B2GP49;F1QLI6	>tr|A0A0R4IL09|A0A0R4IL09_DANRE AP-2 complex subunit mu-A OS=Danio rerio GN=ap2m1a PE=3 SV=1;>tr|I3IT87|I3IT87_DANRE AP-2 complex subunit mu-B OS=Danio rerio GN=ap2m1b PE=3 SV=1;>tr|F1RD00|F1RD00_DANRE AP-2 complex subunit mu-B OS=Danio rerio GN=ap2m1b PE=	AP-2 complex subunit mu-A;AP-2 complex subunit mu-B	ap2m1a;ap2m1b	10	33.1155	33.0298	32.3032	33.4437	33.241	32.5789	32.9429	32.741	32.5888	32.533	32.5113	32.7236	31.5351	32.462	32.5267	32.5716	32.7243	32.6325	32.6011	32.7724	72.6	3.9	50.102	0	310.71	1	25	23	22	23	24	25	23	23	22	21	22	535	54	56	36	65	60	53
A0A0R4IHJ6	A0A0R4IHJ6	>tr|A0A0R4IHJ6|A0A0R4IHJ6_DANRE AP-2 complex subunit mu-B OS=Danio rerio GN=ap2m1b PE=3 SV=1	AP-2 complex subunit mu-B	ap2m1b	1	26.8253	26.5949	25.2023	27.1784	27.0038	17	27.0797	26.5302	26.6295	26.9414	26.0871	26.3454	25.1783	26.0412	26.2058	17	26.984	26.4622	26.568	27.1393	72.6	3.9	50.182	0	22.117	1	1	1	1	1	1	1	0	1	1	1	1	9	0	2	0	0	0	0
B0S578;A0A0R4IFS2	B0S578;A0A0R4IFS2	>tr|B0S578|B0S578_DANRE AP2-associated kinase 1a (Fragment) OS=Danio rerio GN=aak1a PE=1 SV=1;>tr|A0A0R4IFS2|A0A0R4IFS2_DANRE AP2-associated kinase 1a OS=Danio rerio GN=aak1a PE=1 SV=1	AP2-associated kinase 1a (Fragment);AP2-associated kinase 1a	aak1a	2	24.5707	22.6381	24.8843	25.2319	24.7762	25.942	23.5963	24.0278	22.568	23.8142	24.4606	23.7816	24.0746	24.2376	24.3585	24.7071	17	17	23.8563	23.7684	13	8.6	61.726	0	3.397	4	4	1	2	2	2	2	3	2	1	1	2	6	0	1	0	0	0	3
E7F2L1;E9QBF2	E7F2L1	>tr|E7F2L1|E7F2L1_DANRE AP2-associated kinase 1b OS=Danio rerio GN=aak1b PE=1 SV=1	AP2-associated kinase 1b	aak1b	2	28.7179	28.3035	28.8651	29.2353	28.2549	29.1539	28.7653	29.0477	29.0622	28.42	28.3472	28.1434	28.4914	28.5041	28.0406	28.8018	28.3354	28.8346	28.7845	28.5122	21.3	19	112.07	0	39.804	13	16	11	11	13	12	11	16	15	14	16	13	120	8	7	13	10	9	17
A0A0G2L8C2;A0A0G2KQL4;A0A0G2KCY3;A9JRG4	A0A0G2L8C2;A0A0G2KQL4	>tr|A0A0G2L8C2|A0A0G2L8C2_DANRE AP-3 complex subunit beta OS=Danio rerio GN=ap3b2 PE=1 SV=1;>tr|A0A0G2KQL4|A0A0G2KQL4_DANRE AP-3 complex subunit beta OS=Danio rerio GN=ap3b2 PE=1 SV=1	AP-3 complex subunit beta	ap3b2	4	29.7048	30.1314	27.5843	30.0916	30.1106	29.5824	30.0475	29.9376	30.0716	29.1519	29.3986	29.4768	28.1466	29.3905	29.6032	29.5796	29.7031	29.7686	29.6938	29.4214	31.6	31.6	111.38	0	49.57	28	28	19	22	10	21	22	21	22	20	23	18	147	7	15	1	19	19	16
O42363	O42363	>sp|O42363|APOA1_DANRE Apolipoprotein A-I OS=Danio rerio GN=apoa1 PE=2 SV=1	Apolipoprotein A-I	apoa1	1	30.8255	29.9081	30.3419	32.5115	31.2327	30.8856	30.2621	29.2942	30.5512	30.9132	30.224	29.7216	29.6728	31.5122	30.7238	30.7811	30.1913	29.4252	30.5293	30.9942	66.4	66.4	30.256	0	86.012	18	18	14	13	13	18	15	16	13	11	16	17	237	17	12	17	47	29	26
A0A0R4IKF0	A0A0R4IKF0	>tr|A0A0R4IKF0|A0A0R4IKF0_DANRE Apolipoprotein A-Ib OS=Danio rerio GN=apoa1b PE=1 SV=1	Apolipoprotein A-Ib	apoa1b	1	35.1434	35.4707	36.032	36.1701	35.3605	34.5465	35.3135	35.2813	34.8241	34.7246	34.6681	34.9758	35.4465	35.2615	34.8788	34.436	34.9709	34.9965	34.5176	34.7247	66.9	66.9	30.139	0	323.31	19	19	18	19	17	18	19	19	19	18	18	18	1172	115	126	131	136	128	96
B3DFP9	B3DFP9	>tr|B3DFP9|B3DFP9_DANRE Apolipoprotein A-II OS=Danio rerio GN=apoa2 PE=1 SV=1	Apolipoprotein A-II	apoa2	1	33.2032	33.3205	34.0511	34.2285	33.6498	32.3607	32.9003	32.8734	32.7322	32.4856	32.6468	32.9882	33.3794	33.3766	33.1077	32.3434	32.596	32.6615	32.4484	32.5388	69.5	69.5	15.537	0	141.1	12	12	11	11	12	11	11	10	11	11	10	10	454	47	45	48	54	49	37
F1QHR0;Q6DHE2;Q567B9;Q3B7G4;E9QCH4	F1QHR0;Q6DHE2;Q567B9;Q3B7G4	>tr|F1QHR0|F1QHR0_DANRE Apolipoprotein A-IV b, tandem duplicate 1 OS=Danio rerio GN=apoa4b.1 PE=1 SV=1;>tr|Q6DHE2|Q6DHE2_DANRE Apolipoprotein A-IV (Fragment) OS=Danio rerio GN=apoa4b.1 PE=2 SV=1;>tr|Q567B9|Q567B9_DANRE Apolipoprotein A-IV (Fragment) OS=Dan	Apolipoprotein A-IV b, tandem duplicate 1;Apolipoprotein A-IV (Fragment)	apoa4b.1	5	29.3294	28.7096	29.2061	30.2645	28.4577	28.2177	28.1873	27.0737	27.9336	27.947	28.2965	28.452	28.2605	28.9711	28.3234	28.2797	28.1544	27.5859	28.0223	28.5721	47.8	17.3	29.449	0	25.573	3	11	8	7	8	9	6	7	6	5	6	6	57	8	6	8	8	4	6
B3DHC5;A0A0R4IG36;E9QJQ2	B3DHC5;A0A0R4IG36;E9QJQ2	>tr|B3DHC5|B3DHC5_DANRE Apolipoprotein A-IV b, tandem duplicate 2 OS=Danio rerio GN=apoa4b.2 PE=1 SV=1;>tr|A0A0R4IG36|A0A0R4IG36_DANRE Apolipoprotein A-IV b, tandem duplicate 2 OS=Danio rerio GN=apoa4b.2 PE=1 SV=1;>tr|E9QJQ2|E9QJQ2_DANRE Apolipoprotein A-I	Apolipoprotein A-IV b, tandem duplicate 2	apoa4b.2	3	24.8876	22.5843	24.4194	25.8527	24.5609	24.2107	24.4749	23.0147	17	23.2656	24.269	23.562	17	24.9281	23.9551	24.0896	23.9694	17	17	23.547	46.3	4.7	29.384	0	3.2365	1	3	2	1	1	2	2	3	2	1	0	2	2	0	0	0	1	0	1
F1QJD1	F1QJD1	>tr|F1QJD1|F1QJD1_DANRE Apolipoprotein A-IV b, tandem duplicate 3 OS=Danio rerio GN=apoa4b.3 PE=1 SV=2	Apolipoprotein A-IV b, tandem duplicate 3	apoa4b.3	1	17	17	17	27.8083	27.2021	26.5553	27.0729	26.5585	26.5204	26.7065	17	17	17	26.9009	26.6525	26.5553	26.9228	26.4089	26.4151	26.8404	37.3	3.9	29.286	0.00026096	2.2465	1	1	0	0	0	1	1	1	1	1	1	1	7	0	0	0	1	1	1
A5WUQ7	A5WUQ7	>tr|A5WUQ7|A5WUQ7_DANRE Apolipoprotein Bb, tandem duplicate 2 OS=Danio rerio GN=apobb.2 PE=1 SV=2	Apolipoprotein Bb, tandem duplicate 2	apobb.2	1	32.4295	32.0658	32.6032	32.8097	32.3131	31.8001	32.0427	31.9973	32.1947	32.0373	31.8631	31.6782	31.8339	32.0461	32.2364	31.571	31.5729	31.9504	31.9804	31.8759	8.1	8.1	278.87	0	31.79	15	15	3	3	3	11	10	6	5	10	9	9	55	5	3	5	11	9	3
E9QFX0;E9QDI1	E9QFX0;E9QDI1	>tr|E9QFX0|E9QFX0_DANRE Apolipoprotein C-I OS=Danio rerio GN=apoc1 PE=1 SV=1;>tr|E9QDI1|E9QDI1_DANRE Apolipoprotein C-I OS=Danio rerio GN=apoc1 PE=1 SV=1	Apolipoprotein C-I	apoc1	2	31.1842	30.7302	31.4144	31.7231	30.6439	29.8734	29.9943	30.2056	30.2999	30.2464	30.6282	30.4353	30.816	30.7417	30.106	29.8928	29.7653	30.0343	29.9943	30.288	40.5	40.5	9.785	0	26.999	4	4	4	3	4	4	3	3	3	3	3	3	76	9	8	8	7	7	6
E9QEQ1	E9QEQ1	>tr|E9QEQ1|E9QEQ1_DANRE Apolipoprotein C-II OS=Danio rerio GN=apoc2 PE=1 SV=1	Apolipoprotein C-II	apoc2	1	17	17	23.7967	23.7048	17	17	17	17	17	17	17	17	23.0997	22.7975	17	17	17	17	17	17	18	18	11.162	0	4.7304	1	1	0	0	1	1	0	0	0	0	0	0	1	0	0	0	1	0	0
Q7T372	Q7T372	>tr|Q7T372|Q7T372_DANRE Actin related protein 2/3 complex, subunit 1B OS=Danio rerio GN=arpc1b PE=1 SV=1	Actin related protein 2/3 complex, subunit 1B	arpc1b	1	17	17	17	17	23.9714	24.808	23.0331	24.5361	24.0367	24.535	17	17	17	17	17	24.1381	17	24.8677	24.3016	24.2053	7.9	7.9	40.884	0	2.4705	2	2	0	0	0	0	1	2	1	2	1	2	4	0	0	0	0	0	1
F1Q9N0;F1QX33;F1QFH8	F1Q9N0;F1QX33;F1QFH8	>tr|F1Q9N0|F1Q9N0_DANRE Apolipoprotein M (Fragment) OS=Danio rerio GN=apom PE=1 SV=1;>tr|F1QX33|F1QX33_DANRE Apolipoprotein M (Fragment) OS=Danio rerio GN=apom PE=1 SV=1;>tr|F1QFH8|F1QFH8_DANRE Apolipoprotein M (Fragment) OS=Danio rerio GN=apom PE=1 SV=1	Apolipoprotein M (Fragment)	apom	3	25.8704	28.0424	27.6053	29.0006	27.9092	28.2976	27.4675	28.8059	27.5021	28.5092	26.7872	27.9149	27.3915	28.2822	27.723	27.6501	27.6564	28.2266	27.7971	28.1145	30.2	30.2	21.241	0	19.548	6	6	4	5	4	5	5	6	4	5	4	5	67	5	9	5	7	7	7
R4GDP5;Q6PFN4;F1QSY3	R4GDP5	>tr|R4GDP5|R4GDP5_DANRE Apoptosis inhibitor 5 OS=Danio rerio GN=api5 PE=1 SV=1	Apoptosis inhibitor 5	api5	3	28.3682	28.4542	27.4138	29.0601	28.6254	28.3479	28.0778	28.2346	28.2723	27.8828	28.0033	28.1757	27.336	27.8141	27.8834	28.0983	27.895	28.1644	28.1657	28.1067	31.9	31.9	59.435	0	77.529	13	13	11	10	6	10	9	11	8	10	10	9	44	9	6	0	2	4	5
F1R6R1;A4QNZ8;Q4V8T2;Q1RM96;Q0V955;A7MBQ1;K9J6Q1	F1R6R1;A4QNZ8;Q4V8T2;Q1RM96;Q0V955;A7MBQ1;K9J6Q1	>tr|F1R6R1|F1R6R1_DANRE Apoptotic chromatin condensation inducer 1a (Fragment) OS=Danio rerio GN=acin1a PE=1 SV=2;>tr|A4QNZ8|A4QNZ8_DANRE LOC559360 protein (Fragment) OS=Danio rerio GN=acin1a PE=2 SV=1;>tr|Q4V8T2|Q4V8T2_DANRE Wu:fc12e10 protein (Fragment)	Apoptotic chromatin condensation inducer 1a (Fragment);LOC559360 protein (Fragment)	acin1a	7	23.793	17	24.8909	23.3009	17	17	17	23.5295	17	17	23.3332	17	24.2581	22.4813	17	17	17	23.1388	17	17	2	0.7	160.41	0.0091355	1.0216	1	1	1	0	1	1	1	0	0	1	0	0	4	1	0	1	0	1	0
F1RAV6;F1QQ73;Q1JQ01;B0R0I0;F1QFN9	F1RAV6;F1QQ73;Q1JQ01;B0R0I0	>tr|F1RAV6|F1RAV6_DANRE Apoptotic chromatin condensation inducer 1a OS=Danio rerio GN=acin1a PE=1 SV=1;>tr|F1QQ73|F1QQ73_DANRE Apoptotic chromatin condensation inducer 1a (Fragment) OS=Danio rerio GN=acin1a PE=1 SV=1;>tr|Q1JQ01|Q1JQ01_DANRE Acin1a protein	Apoptotic chromatin condensation inducer 1a;Apoptotic chromatin condensation inducer 1a (Fragment)	acin1a	5	25.0506	23.011	25.1127	24.2314	26.0946	23.155	23.5844	23.9054	25.1574	24.0624	23.8399	23.9172	24.5907	24.5554	24.295	24.3425	23.8499	24.1013	24.0393	23.8685	6.4	4.4	96.136	0	3.3845	3	4	3	1	3	1	3	1	2	2	3	2	13	2	1	3	2	2	0
F1Q511;F1QRA3	F1Q511;F1QRA3	>tr|F1Q511|F1Q511_DANRE Apoptotic chromatin condensation inducer 1b OS=Danio rerio GN=acin1b PE=1 SV=1;>tr|F1QRA3|F1QRA3_DANRE Apoptotic chromatin condensation inducer 1b (Fragment) OS=Danio rerio GN=acin1b PE=1 SV=2	Apoptotic chromatin condensation inducer 1b;Apoptotic chromatin condensation inducer 1b (Fragment)	acin1b	2	26.1602	22.705	26.1466	25.7456	25.922	24.5674	24.8935	25.9952	26.0798	25.195	25.6112	24.5539	25.8121	25.6837	25.1386	24.9045	24.8255	25.3113	25.3282	24.721	7.1	7.1	139.43	0	13.868	6	6	4	2	4	4	5	2	3	4	4	4	23	3	1	6	4	5	0
B0CM02;Q8UUR9;I6Z1P1;B0V0E4;B0V0E5;Q5XIY5;F1RC40;F1R8S2;F1QKA6;Q8UUI7;A0A0R4IZ16;A0A0R4IN41	B0CM02;Q8UUR9;I6Z1P1;B0V0E4;B0V0E5;Q5XIY5;F1RC40;F1R8S2;F1QKA6;Q8UUI7	>tr|B0CM02|B0CM02_DANRE Appb (Fragment) OS=Danio rerio GN=appb PE=2 SV=1;>tr|Q8UUR9|Q8UUR9_DANRE Putative membrane protein OS=Danio rerio GN=appb PE=2 SV=1;>tr|I6Z1P1|I6Z1P1_DANRE Amyloid beta protein b OS=Danio rerio GN=appb PE=2 SV=1;>tr|B0V0E4|B0V0E4_DA	Appb (Fragment);Putative membrane protein;Amyloid beta protein b	appb	12	27.1283	25.9302	25.5967	24.6922	26.1073	25.7233	25.6921	25.1062	24.4815	25.4699	25.8854	25.7128	25.3844	24.6709	25.8702	25.2647	25.5088	24.9528	24.9614	25.7326	13.4	10.8	76.04	0	20.522	5	6	6	4	4	3	3	4	4	3	3	5	25	5	4	5	2	3	1
B2XCM0;F1RB27	B2XCM0;F1RB27	>tr|B2XCM0|B2XCM0_DANRE Appl2 OS=Danio rerio GN=appl2 PE=2 SV=1;>tr|F1RB27|F1RB27_DANRE Adaptor protein, phosphotyrosine interaction, PH domain and leucine zipper-containing 2 OS=Danio rerio GN=appl2 PE=1 SV=1	Appl2;Adaptor protein, phosphotyrosine interaction, PH domain and leucine zipper-containing 2	appl2	2	27.6602	27.7566	28.6441	28.1836	28.4851	28.278	27.9423	28.4557	28.1308	27.5358	28.004	27.4727	28.0877	27.6468	27.8481	27.9074	27.75	27.7827	27.729	27.5635	30.2	30.2	74.458	0	33.444	14	14	7	9	8	7	9	12	11	11	10	8	64	4	5	4	8	6	10
Q6NZ72;Q32ZE7	Q6NZ72;Q32ZE7	>tr|Q6NZ72|Q6NZ72_DANRE Aquaporin 1a OS=Danio rerio GN=aqp1a.1 PE=2 SV=1;>tr|Q32ZE7|Q32ZE7_DANRE Aquaporin 1 OS=Danio rerio GN=aqp1a.1 PE=2 SV=1	Aquaporin 1a;Aquaporin 1	aqp1a.1	2	27.7785	27.7766	26.3962	27.9784	27.9581	27.0233	27.3267	27.3986	27.4554	27.8183	27.25	27.4546	25.6894	27.0816	27.3758	27.023	27.1792	27.2521	27.3367	27.9528	5.8	5.8	27.418	0.0004931	1.7769	2	2	2	2	2	2	2	2	2	2	2	2	32	3	3	1	2	4	2
Q7T3B8	Q7T3B8	>tr|Q7T3B8|Q7T3B8_DANRE ARD1 homolog a, N-acetyltransferase OS=Danio rerio GN=naa10 PE=1 SV=1	ARD1 homolog a, N-acetyltransferase	naa10	1	24.9592	26.3729	26.3227	26.1413	25.4213	25.0135	25.9352	25.6222	26.1645	25.7358	25.3499	25.655	25.9132	25.4836	25.7722	24.9997	25.5933	25.358	25.4621	25.4881	24.6	24.6	25.228	0	4.1164	4	4	1	3	3	2	1	2	3	2	3	3	16	0	3	1	1	2	0
F1QPM2;Q6TEN4;Q6PH01;F1R9R7;E7FFV7	F1QPM2;Q6TEN4;Q6PH01;F1R9R7;E7FFV7	>tr|F1QPM2|F1QPM2_DANRE ArfGAP with FG repeats 1a (Fragment) OS=Danio rerio GN=agfg1a PE=1 SV=1;>tr|Q6TEN4|Q6TEN4_DANRE HIV-1 Rev binding protein OS=Danio rerio GN=agfg1a PE=2 SV=1;>tr|Q6PH01|Q6PH01_DANRE ArfGAP with FG repeats 1 OS=Danio rerio GN=agfg1a P	ArfGAP with FG repeats 1a (Fragment);HIV-1 Rev binding protein;ArfGAP with FG repeats 1	agfg1a	5	17	17	24.9566	17	24.3065	17	17	17	17	17	17	17	24.2595	17	23.7569	17	17	17	17	17	14.2	11.1	25.081	0.0023958	1.5605	2	2	0	0	2	0	1	0	0	0	0	0	3	0	0	2	0	1	0
Q6PH33;B0UXL9;B0UXM0	Q6PH33;B0UXL9;B0UXM0	>tr|Q6PH33|Q6PH33_DANRE Zgc:66055 OS=Danio rerio GN=agfg1b PE=2 SV=1;>tr|B0UXL9|B0UXL9_DANRE ArfGAP with FG repeats 1b OS=Danio rerio GN=agfg1b PE=4 SV=1;>tr|B0UXM0|B0UXM0_DANRE ArfGAP with FG repeats 1b (Fragment) OS=Danio rerio GN=agfg1b PE=4 SV=6	ArfGAP with FG repeats 1b;ArfGAP with FG repeats 1b (Fragment)	agfg1b	3	26.8617	26.4719	26.7015	26.8697	27.2299	25.9901	25.2919	26.3992	23.6635	24.9334	26.4532	25.4281	26.449	26.3151	26.1043	25.4588	25.0958	25.6057	24.9055	26.2817	12.8	11.2	46.884	0	6.2383	4	5	3	3	2	2	3	3	3	4	2	1	13	2	0	2	3	1	1
E7FBZ7	E7FBZ7	>tr|E7FBZ7|E7FBZ7_DANRE ArfGAP with GTPase domain, ankyrin repeat and PH domain 1 OS=Danio rerio GN=agap1 PE=1 SV=1	ArfGAP with GTPase domain, ankyrin repeat and PH domain 1	agap1	1	17	24.7341	17	25.5591	17	24.1299	17	17	25.6021	22.6315	17	24.3248	17	25.2183	17	17	17	17	24.5298	24.1673	8.9	0	94.647	0	4.9234	0	4	1	2	1	2	0	2	2	1	3	2	12	2	1	1	1	0	1
F1R254;A0JMI1	F1R254;A0JMI1	>tr|F1R254|F1R254_DANRE ArfGAP with GTPase domain, ankyrin repeat and PH domain 2 OS=Danio rerio GN=agap2 PE=4 SV=1;>tr|A0JMI1|A0JMI1_DANRE Zgc:153779 OS=Danio rerio GN=agap2 PE=2 SV=1	ArfGAP with GTPase domain, ankyrin repeat and PH domain 2;Zgc:153779	agap2	2	26.1642	17	24.186	23.4732	25.9639	17	17	17	17	17	25.7712	17	17	17	25.2442	17	17	17	17	17	3.5	3.5	90.504	0.00024938	1.8591	2	2	1	0	1	1	2	0	0	0	0	0	1	1	0	0	0	0	0
E7FD04	E7FD04	>tr|E7FD04|E7FD04_DANRE ArfGAP with GTPase domain, ankyrin repeat and PH domain 3 OS=Danio rerio GN=agap3 PE=1 SV=2	ArfGAP with GTPase domain, ankyrin repeat and PH domain 3	agap3	1	28.0255	27.5113	27.1777	27.0936	27.9257	27.6422	27.4466	27.6163	27.7515	27.352	27.2613	27.3625	26.8663	27.3703	27.0712	27.4809	27.226	27.4665	27.429	27.2889	6.9	4.8	124.61	0	64.811	5	7	5	4	3	4	5	5	4	7	5	4	38	5	3	3	3	5	4
B3DI91;F1QBI5;A0A0R4IM47	B3DI91;F1QBI5;A0A0R4IM47	>tr|B3DI91|B3DI91_DANRE ArfGAP with SH3 domain, ankyrin repeat and PH domain 1a OS=Danio rerio GN=asap1a PE=2 SV=1;>tr|F1QBI5|F1QBI5_DANRE ArfGAP with SH3 domain, ankyrin repeat and PH domain 1a (Fragment) OS=Danio rerio GN=asap1a PE=4 SV=1;>tr|A0A0R4IM47|	ArfGAP with SH3 domain, ankyrin repeat and PH domain 1a;ArfGAP with SH3 domain, ankyrin repeat and PH domain 1a (Fragment)	asap1a	3	26.9454	26.7011	27.4775	27.8246	27.1757	27.5227	27.5689	27.661	27.3771	26.7154	27.0106	26.9792	26.8806	27.1659	26.8476	27.0205	27.0653	27.1075	27.2369	26.7955	20	11.2	120.49	0	35.073	8	15	7	7	8	7	8	13	11	12	8	10	61	6	5	4	3	6	12
E7FGT3;E9QHH4;F1R6F3;F1QSC2	E7FGT3;E9QHH4	>tr|E7FGT3|E7FGT3_DANRE ArfGAP with SH3 domain, ankyrin repeat and PH domain 1b OS=Danio rerio GN=asap1b PE=4 SV=2;>tr|E9QHH4|E9QHH4_DANRE ArfGAP with SH3 domain, ankyrin repeat and PH domain 1b OS=Danio rerio GN=asap1b PE=4 SV=1	ArfGAP with SH3 domain, ankyrin repeat and PH domain 1b	asap1b	4	24.1843	24.1639	17	17	24.7832	24.4372	17	24.613	23.9575	24.3314	17	23.8388	17	17	24.2336	24.4372	17	24.4634	23.8522	24.4653	12.2	3.8	123.94	0	5.4172	2	2	1	1	0	0	1	1	0	1	1	1	9	1	2	0	0	2	1
Q5RG20;A0A0R4IG98;A0A0R4IJR8;A4IGE4;E7FF53;A0A0R4IDX0	Q5RG20;A0A0R4IG98;A0A0R4IJR8	>tr|Q5RG20|Q5RG20_DANRE ArfGAP with SH3 domain, ankyrin repeat and PH domain 2a OS=Danio rerio GN=asap2a PE=1 SV=1;>tr|A0A0R4IG98|A0A0R4IG98_DANRE ArfGAP with SH3 domain, ankyrin repeat and PH domain 2a OS=Danio rerio GN=asap2a PE=1 SV=1;>tr|A0A0R4IJR8|A0A	ArfGAP with SH3 domain, ankyrin repeat and PH domain 2a	asap2a	6	25.0766	17	25.7618	17	24.5619	23.8068	23.3853	17	17	23.4201	24.5492	17	24.1985	17	24.3786	24.2089	17	17	17	24.1495	6.3	5.2	110.99	0.0002578	2.1276	3	3	1	0	2	0	1	1	1	0	0	1	3	1	0	1	0	0	1
Q6P5L7;Q7ZVW9	Q6P5L7;Q7ZVW9	>sp|Q6P5L7|ARGLA_DANRE Arginine and glutamate-rich protein 1-A OS=Danio rerio GN=arglu1a PE=2 SV=1;>sp|Q7ZVW9|ARGLB_DANRE Arginine and glutamate-rich protein 1-B OS=Danio rerio GN=arglu1b PE=2 SV=1	Arginine and glutamate-rich protein 1-A;Arginine and glutamate-rich protein 1-B	arglu1a;arglu1b	2	23.8733	23.0184	24.6722	24.6341	23.5398	23.6638	23.5308	23.3471	23.2312	17	23.3739	22.9365	23.7911	23.6256	23.0044	23.6782	23.3948	23.2726	23.2249	17	10.4	4.8	30.422	0.0023872	1.5313	1	1	1	1	1	1	1	1	1	1	1	0	2	0	0	0	0	1	1
B8JKQ0;A3KP37	B8JKQ0;A3KP37	>tr|B8JKQ0|B8JKQ0_DANRE Arginine-hydroxylase NDUFAF5, mitochondrial OS=Danio rerio GN=ndufaf5 PE=1 SV=1;>sp|A3KP37|NDUF5_DANRE Arginine-hydroxylase NDUFAF5, mitochondrial OS=Danio rerio GN=ndufaf5 PE=2 SV=1	Arginine-hydroxylase NDUFAF5, mitochondrial	ndufaf5	2	25.7017	24.4437	24.6556	25.0381	25.6243	25.1125	25.2186	25.4002	25.6474	25.2438	25.1071	25.1181	24.9581	25.1303	24.9401	24.8442	24.9508	24.8095	24.8326	24.8537	10.6	10.6	36.086	0	4.1066	3	3	2	1	1	1	2	3	2	3	3	3	14	1	1	2	1	1	2
Q7SY44;F1RA91;E9QEZ3	Q7SY44;F1RA91;E9QEZ3	>tr|Q7SY44|Q7SY44_DANRE Argininosuccinate lyase OS=Danio rerio GN=asl PE=2 SV=1;>tr|F1RA91|F1RA91_DANRE Argininosuccinate lyase OS=Danio rerio GN=asl PE=1 SV=1;>tr|E9QEZ3|E9QEZ3_DANRE Argininosuccinate lyase (Fragment) OS=Danio rerio GN=asl PE=1 SV=1	Argininosuccinate lyase;Argininosuccinate lyase (Fragment)	asl	3	17	23.7368	23.606	17	17	25.2701	24.6942	17	17	24.9108	17	23.9394	23.688	17	17	25.3249	23.7153	17	17	24.9834	6.7	6.7	52.05	0.00025793	2.1442	2	2	0	1	1	0	0	2	2	0	0	2	4	0	0	0	0	0	1
E9QJP7;Q6DGD8	E9QJP7;Q6DGD8	>tr|E9QJP7|E9QJP7_DANRE Arginyl aminopeptidase (aminopeptidase B) (Fragment) OS=Danio rerio GN=rnpep PE=1 SV=1;>tr|Q6DGD8|Q6DGD8_DANRE Arginyl aminopeptidase (Aminopeptidase B) OS=Danio rerio GN=rnpep PE=1 SV=1	Arginyl aminopeptidase (aminopeptidase B) (Fragment);Arginyl aminopeptidase (Aminopeptidase B)	rnpep	2	23.0724	23.4297	23.2975	25.2005	22.7017	23.1391	22.54	17	22.6399	22.6762	22.8277	22.6961	22.8799	23.2815	22.4315	23.4185	22.6694	17	22.814	22.5105	11.6	11.6	31.146	0	3.7847	3	3	1	1	1	2	1	2	1	2	2	1	13	1	1	0	1	1	3
Q7ZVF4;Q5XJ11;F1QLT9;B2GT10;F1QL29;F1QCM2	Q7ZVF4;Q5XJ11;F1QLT9;B2GT10	>tr|Q7ZVF4|Q7ZVF4_DANRE Arginyl-tRNA synthetase OS=Danio rerio GN=rars PE=2 SV=1;>tr|Q5XJ11|Q5XJ11_DANRE Arginyl-tRNA synthetase OS=Danio rerio GN=rars PE=2 SV=1;>tr|F1QLT9|F1QLT9_DANRE Arginyl-tRNA synthetase OS=Danio rerio GN=rars PE=3 SV=1;>tr|B2GT10|B2	Arginyl-tRNA synthetase	rars	6	27.1936	26.6878	26.2343	27.6819	27.2841	27.405	26.858	26.8021	26.9146	26.3234	26.7477	26.4302	26.238	26.8664	27.1425	26.7883	26.2378	26.8522	26.7361	26.2994	17.4	17.4	75.774	0	12.68	10	10	5	6	3	6	5	10	8	6	7	7	26	4	1	1	5	3	4
X1WG39;K4I6K9	X1WG39;K4I6K9	>tr|X1WG39|X1WG39_DANRE Argonaute RISC catalytic component 1 OS=Danio rerio GN=ago1 PE=1 SV=2;>tr|K4I6K9|K4I6K9_DANRE Argonaute 1 OS=Danio rerio GN=ago1 PE=2 SV=1	Argonaute RISC catalytic component 1;Argonaute 1	ago1	2	17	17	17	17	17	17	17	23.0035	22.6309	17	17	17	17	17	17	17	17	22.8538	22.5256	17	15.6	3.1	97.429	0	3.4531	1	1	0	0	0	0	0	0	0	1	1	0	1	0	0	0	0	0	0
Q568D8;F1R2J2	Q568D8;F1R2J2	>tr|Q568D8|Q568D8_DANRE Arhgap1 protein OS=Danio rerio GN=arhgap1 PE=2 SV=1;>tr|F1R2J2|F1R2J2_DANRE Rho GTPase-activating protein 1 OS=Danio rerio GN=arhgap1 PE=1 SV=1	Arhgap1 protein;Rho GTPase-activating protein 1	arhgap1	2	31.8912	31.809	31.4124	32.1885	31.7017	31.3416	31.561	31.5635	31.5941	30.9635	31.2815	31.3361	30.6714	31.3882	31.2076	31.3245	31.3797	31.2785	31.4083	31.2109	66.8	66.8	49.587	0	323.31	24	24	19	22	20	21	20	21	20	22	21	21	381	42	41	26	43	37	42
Q802W6;Q6P3J2;X1WC11	Q802W6;Q6P3J2;X1WC11	>tr|Q802W6|Q802W6_DANRE Arhgdia protein OS=Danio rerio GN=arhgdia PE=2 SV=1;>tr|Q6P3J2|Q6P3J2_DANRE Rho GDP dissociation inhibitor (GDI) alpha OS=Danio rerio GN=arhgdia PE=1 SV=1;>tr|X1WC11|X1WC11_DANRE Rho GDP dissociation inhibitor (GDI) alpha (Fragment)	Arhgdia protein;Rho GDP dissociation inhibitor (GDI) alpha	arhgdia	3	31.3992	31.3372	32.0821	31.7928	30.932	31.0939	31.1679	30.989	31.2193	31.0349	30.9748	30.9393	31.2858	30.9012	30.9076	30.89	30.8575	30.9985	30.9128	30.9847	76.8	76.8	23.075	0	323.31	12	12	9	11	11	10	10	11	10	8	10	11	267	22	27	34	28	24	27
Q7T355	Q7T355	>tr|Q7T355|Q7T355_DANRE Ariadne homolog 2 (Drosophila) OS=Danio rerio GN=arih2 PE=1 SV=1	Ariadne homolog 2 (Drosophila)	arih2	1	17	17	17	17	24.4331	17	17	17	17	17	17	17	17	17	23.8835	17	17	17	17	17	3.5	3.5	57.453	0.0099294	0.95497	1	1	0	0	0	0	1	0	0	0	0	0	1	0	0	0	0	1	0
Q4V9M5;F1RDR4;E9QE80	Q4V9M5;F1RDR4;E9QE80	>tr|Q4V9M5|Q4V9M5_DANRE Arl15b protein (Fragment) OS=Danio rerio GN=arl15b PE=2 SV=1;>tr|F1RDR4|F1RDR4_DANRE ADP-ribosylation factor-like 15b OS=Danio rerio GN=arl15b PE=1 SV=2;>tr|E9QE80|E9QE80_DANRE ADP-ribosylation factor-like 15b (Fragment) OS=Danio re	Arl15b protein (Fragment);ADP-ribosylation factor-like 15b;ADP-ribosylation factor-like 15b (Fragment)	arl15b	3	25.4614	25.1637	25.8459	26.6865	25.5258	24.8321	23.755	25.2185	24.6344	24.7792	24.7945	24.8141	25.0676	25.2207	25.0441	24.936	24.7001	25.2064	24.6487	24.9187	20.7	20.7	26.824	0	5.5075	3	3	2	2	2	3	2	2	1	2	2	2	11	0	1	2	2	3	1
B2GRI2;Q5M9P8	B2GRI2;Q5M9P8	>tr|B2GRI2|B2GRI2_DANRE Arl6 protein OS=Danio rerio GN=arl6 PE=2 SV=1;>sp|Q5M9P8|ARL6_DANRE ADP-ribosylation factor-like protein 6 OS=Danio rerio GN=arl6 PE=2 SV=1	Arl6 protein;ADP-ribosylation factor-like protein 6	arl6	2	25.8029	26.4351	27.1892	26.4897	24.9034	25.6026	25.9616	25.6402	25.0231	25.6833	25.8242	25.8579	26.3906	26.2599	24.9455	25.1151	25.7668	25.229	25.1631	25.0945	57.5	57.5	21.007	0	18.821	8	8	5	6	7	4	4	5	5	6	4	6	31	4	4	7	3	2	1
F1QY26;A0A0R4IF18;A2BGY1;F8W3H3;F8W355;A2BGY2;F8W3V3;F1R953	F1QY26;A0A0R4IF18;A2BGY1	>tr|F1QY26|F1QY26_DANRE Armadillo repeat gene deleted in velocardiofacial syndrome b OS=Danio rerio GN=arvcfb PE=1 SV=2;>tr|A0A0R4IF18|A0A0R4IF18_DANRE Armadillo repeat gene deleted in velocardiofacial syndrome b OS=Danio rerio GN=arvcfb PE=1 SV=1;>tr|A2BG	Armadillo repeat gene deleted in velocardiofacial syndrome b	arvcfb	8	27.6011	27.5508	27.9695	28.258	27.5403	27.4754	27.01	27.4564	27.4444	27.2747	27.2539	27.2221	27.4619	27.576	27.1109	27.1286	27.0127	27.1804	27.2608	27.0752	27.9	26.8	103.8	0	91.748	15	15	8	10	7	6	8	9	9	11	10	10	73	6	7	8	7	7	8
A8KBM7;Q5PR58	A8KBM7;Q5PR58	>tr|A8KBM7|A8KBM7_DANRE Armadillo repeat-containing protein 1 OS=Danio rerio GN=armc1 PE=1 SV=1;>tr|Q5PR58|Q5PR58_DANRE Armadillo repeat-containing protein 1 OS=Danio rerio GN=armc1 PE=1 SV=1	Armadillo repeat-containing protein 1	armc1	2	26.3491	27.5591	26.9969	27.0805	27.6426	26.7704	26.8718	26.8885	26.9095	26.8818	26.0323	26.564	26.3305	26.4677	26.9133	26.811	26.8722	26.7722	26.7669	26.724	24.7	24.7	26.621	0	6.4618	5	5	3	5	3	4	5	4	5	4	4	5	39	1	8	2	2	5	4
Q7ZUZ2;Q4V943	Q7ZUZ2;Q4V943	>tr|Q7ZUZ2|Q7ZUZ2_DANRE ARP1 actin-related protein 1, centractin (yeast) OS=Danio rerio GN=actr1 PE=1 SV=1;>tr|Q4V943|Q4V943_DANRE ARP1 actin-related protein 1, centractin (yeast) OS=Danio rerio GN=actr1 PE=1 SV=1	ARP1 actin-related protein 1, centractin (yeast)	actr1	2	31.1149	31.073	31.2471	31.4655	31.3332	30.6411	31.0007	30.7692	30.9579	30.3796	30.6876	30.7368	30.5132	30.6131	30.631	30.6956	30.8533	30.5854	30.7278	30.6289	65.4	65.4	42.405	0	222	18	18	13	14	14	14	18	15	14	13	16	15	280	29	30	27	29	30	28
Q6P2T5	Q6P2T5	>tr|Q6P2T5|Q6P2T5_DANRE Arp2/3 complex 34 kDa subunit OS=Danio rerio GN=arpc2 PE=1 SV=1	Arp2/3 complex 34 kDa subunit	arpc2	1	31.0966	30.7913	31.1074	31.5354	31.2105	30.3349	30.5888	30.7235	30.6422	30.4164	30.5336	30.6253	30.2633	30.4526	30.5803	30.506	30.5359	30.5018	30.492	30.674	59.2	59.2	34.467	0	32.107	16	16	12	11	13	14	13	11	12	12	12	11	216	25	22	22	34	23	16
A0A0R4IPU5;F1QKV8;A2VD47	A0A0R4IPU5;F1QKV8;A2VD47	>tr|A0A0R4IPU5|A0A0R4IPU5_DANRE ARP3 actin-related protein 3 homolog B (yeast) OS=Danio rerio GN=actr3b PE=3 SV=1;>tr|F1QKV8|F1QKV8_DANRE ARP3 actin-related protein 3 homolog B (yeast) (Fragment) OS=Danio rerio GN=actr3b PE=3 SV=1;>tr|A2VD47|A2VD47_DANRE Z	ARP3 actin-related protein 3 homolog B (yeast);ARP3 actin-related protein 3 homolog B (yeast) (Fragment)	actr3b	3	27.0024	24.9866	26.6281	27.8843	25.6113	26.8151	26.0182	25.9061	26.9972	26.3638	26.2064	26.0611	26.3198	26.6498	26.0999	26.1539	26.3105	26.0893	26.394	25.993	33.7	27.2	47.781	0	43.847	7	7	5	4	4	6	4	6	7	5	6	5	59	7	6	4	9	4	7
Q6PUQ3;Q8JGM2;Q4V9L1;F1R4C3;A0A0G2KCA1;F1QEB3	Q6PUQ3;Q8JGM2;Q4V9L1;F1R4C3;A0A0G2KCA1	>tr|Q6PUQ3|Q6PUQ3_DANRE ARP3 actin-related protein 3-like protein OS=Danio rerio GN=actr3 PE=2 SV=1;>tr|Q8JGM2|Q8JGM2_DANRE Arp3 OS=Danio rerio GN=actr3 PE=2 SV=1;>tr|Q4V9L1|Q4V9L1_DANRE Actr3 protein OS=Danio rerio GN=actr3 PE=2 SV=1;>tr|F1R4C3|F1R4C3_DAN	ARP3 actin-related protein 3-like protein;Arp3;Actr3 protein	actr3	6	30.8856	31.0507	31.1173	31.3885	31.1611	30.6704	30.5723	30.8132	30.7707	30.4725	30.3696	30.5625	30.3658	30.5459	30.4652	30.638	30.4578	30.7173	30.6662	30.654	69.4	62.9	47.394	0	168.39	20	23	20	20	21	20	20	19	18	19	20	19	318	29	30	27	25	31	36
Q1LWJ6	Q1LWJ6	>sp|Q1LWJ6|ARPIN_DANRE Arpin OS=Danio rerio GN=arpin PE=2 SV=1	Arpin	arpin	1	26.578	25.5139	26.8029	25.8317	26.8235	26.572	26.4733	26.2152	26.9146	25.3812	26.1211	25.4762	26.8013	26.5057	26.0815	26.0478	25.8113	25.8244	26.2575	25.3173	28.8	28.8	25.621	0	9.8042	5	5	4	4	5	4	4	4	4	4	4	3	16	1	1	3	3	2	2
Q7T2D2;F1QLG1;Q6PFK2	Q7T2D2;F1QLG1;Q6PFK2	>tr|Q7T2D2|Q7T2D2_DANRE Arrb2b protein OS=Danio rerio GN=arrb2b PE=1 SV=1;>tr|F1QLG1|F1QLG1_DANRE Arrestin, beta 2a OS=Danio rerio GN=arrb2a PE=3 SV=1;>tr|Q6PFK2|Q6PFK2_DANRE Arrb2a protein OS=Danio rerio GN=arrb2a PE=2 SV=1	Arrb2b protein;Arrestin, beta 2a;Arrb2a protein	arrb2b;arrb2a	3	27.55	27.2679	27.3908	28.1339	27.7176	26.8136	27.0533	26.8647	27.2097	26.5531	26.8975	27.0203	26.8538	27.0617	27.1161	26.7633	26.808	26.8457	26.8512	27.002	31.9	27.7	46.057	0	18.366	8	10	6	7	6	8	7	6	8	5	8	4	55	4	6	4	9	7	6
C3PTE8;Q5XJ55;Q49HM7;Q6DH07	C3PTE8	>tr|C3PTE8|C3PTE8_DANRE Arrestin, beta 1 OS=Danio rerio GN=arrb1 PE=2 SV=1	Arrestin, beta 1	arrb1	4	26.5418	28.1173	26.2663	27.0516	25.6417	26.9072	26.4897	27.0309	26.3426	27.3837	26.2797	26.7314	26.5913	26.8455	26.6342	26.5982	26.1926	26.7274	26.3527	27.1619	23.4	19.4	46.936	0	10.145	7	7	3	5	2	3	1	4	4	4	4	5	17	0	1	1	3	0	3
Q32LR5	Q32LR5	>sp|Q32LR5|ASHWN_DANRE Ashwin OS=Danio rerio GN=im:6907446 PE=2 SV=2	Ashwin	im:6907446	1	23.4153	17	23.5489	22.7111	17	21.8534	21.9957	17	17	17	22.4686	17	23.0515	21.9248	17	21.9496	21.9458	17	17	17	6.6	6.6	24.86	0.00025407	2.0063	1	1	1	0	1	1	0	1	1	0	0	0	1	0	0	1	0	0	0
B8A5D3	B8A5D3	>tr|B8A5D3|B8A5D3_DANRE Asparaginyl-tRNA synthetase OS=Danio rerio GN=nars PE=1 SV=1	Asparaginyl-tRNA synthetase	nars	1	30.9008	30.5368	30.8829	31.0591	30.8183	30.342	30.6106	30.3797	30.2933	30.2166	30.2662	30.2711	30.1562	30.4174	30.2342	30.293	30.2129	30.3364	30.3041	30.2062	49.6	49.6	63.824	0	217.66	26	26	23	22	24	23	22	22	23	21	22	22	429	45	44	41	47	41	42
A8DZE4;Q0IJ39	A8DZE4;Q0IJ39	>tr|A8DZE4|A8DZE4_DANRE Glucose-6-phosphate isomerase OS=Danio rerio GN=gpib PE=1 SV=1;>tr|Q0IJ39|Q0IJ39_DANRE Glucose-6-phosphate isomerase OS=Danio rerio GN=gpib PE=2 SV=1	Glucose-6-phosphate isomerase	gpib	2	17	24.827	17	17	25.0584	29.8275	29.554	29.7271	24.3264	30.1924	17	29.2771	17	17	29.2805	29.1062	28.7295	28.9091	29.1366	28.77	14.3	2.5	62.16	0	3.7133	1	2	0	1	0	0	1	2	2	2	1	2	4	0	0	0	0	0	1
Q7ZUW8;F1QMC6	Q7ZUW8	>tr|Q7ZUW8|Q7ZUW8_DANRE Aspartate aminotransferase OS=Danio rerio GN=got1 PE=1 SV=1	Aspartate aminotransferase	got1	2	34.8546	34.5688	34.8019	35.0285	34.7133	34.2209	34.4799	34.2679	34.3572	34.0974	34.2239	34.2291	34.0627	34.1028	34.1118	34.1641	34.3152	34.0789	34.2069	34.2524	91	91	45.982	0	323.31	34	34	33	32	34	33	33	33	33	32	33	34	1060	109	97	114	115	107	99
Q7ZWF5;F1QCD4	Q7ZWF5;F1QCD4	>tr|Q7ZWF5|Q7ZWF5_DANRE Aspartate aminotransferase OS=Danio rerio GN=got2b PE=2 SV=1;>tr|F1QCD4|F1QCD4_DANRE Aspartate aminotransferase OS=Danio rerio GN=got2b PE=1 SV=1	Aspartate aminotransferase	got2b	2	34.7717	34.4098	35.214	35.1078	34.839	33.9339	34.3756	34.1785	34.0836	33.796	34.2209	34.0793	34.4806	34.1978	34.281	33.967	34.1384	34.0256	34.0234	33.9417	78.7	57	47.463	0	323.31	24	34	30	31	31	34	32	32	33	30	30	32	1078	105	105	115	106	116	98
Q7SYK7	Q7SYK7	>tr|Q7SYK7|Q7SYK7_DANRE Aspartate aminotransferase OS=Danio rerio GN=got2a PE=1 SV=1	Aspartate aminotransferase	got2a	1	32.7868	32.3494	32.3905	33.0148	32.4026	32.4556	32.7362	32.2652	32.3201	32.4073	32.3007	32.1236	32.077	32.2374	32.1712	32.3281	32.3203	31.98	32.2015	32.3085	72.4	47.2	47.586	0	117.74	20	20	19	18	17	20	19	20	20	19	19	19	458	41	44	47	48	45	46
Q803B5;F1QRP8;A0A0R4IAH2;E9QEG2;E9QIJ1	Q803B5;F1QRP8;A0A0R4IAH2;E9QEG2	>tr|Q803B5|Q803B5_DANRE Aspartyl aminopeptidase OS=Danio rerio GN=dnpep PE=1 SV=1;>tr|F1QRP8|F1QRP8_DANRE Aspartyl aminopeptidase OS=Danio rerio GN=dnpep PE=1 SV=1;>tr|A0A0R4IAH2|A0A0R4IAH2_DANRE Aspartyl aminopeptidase OS=Danio rerio GN=dnpep PE=1 SV=1;>t	Aspartyl aminopeptidase	dnpep	5	28.7101	27.9209	28.7055	29.2206	28.8609	27.9523	28.2604	27.4136	28.2786	27.9596	27.9078	27.9009	27.7227	28.0991	27.8362	28.0031	27.9408	27.9118	28.1614	27.9943	35.8	35.8	51.23	0	34.539	10	10	9	7	9	9	10	7	8	6	8	8	136	13	16	11	14	13	16
F1R246;A0AUR8;F1QVY0;A7MC81	F1R246;A0AUR8	>tr|F1R246|F1R246_DANRE Aspartyl-tRNA synthetase OS=Danio rerio GN=dars PE=1 SV=1;>tr|A0AUR8|A0AUR8_DANRE Zgc:154056 OS=Danio rerio GN=dars PE=2 SV=1	Aspartyl-tRNA synthetase;Zgc:154056	dars	4	30.8829	31.1807	30.7948	31.2628	30.9929	30.4676	30.6726	30.6059	30.7215	30.3691	30.384	30.7184	30.2418	30.3524	30.4315	30.6202	30.4596	30.3795	30.456	30.5446	61.8	61.8	60.541	0	311.58	30	30	24	27	21	24	25	22	24	25	25	25	329	36	41	19	29	35	33
F1Q5X4;F1QEP2;F2Z4W2;E9QD43;A1L285	F1Q5X4;F1QEP2;F2Z4W2	>tr|F1Q5X4|F1Q5X4_DANRE Astrotactin 1 OS=Danio rerio GN=astn1 PE=4 SV=2;>tr|F1QEP2|F1QEP2_DANRE Astrotactin 1 (Fragment) OS=Danio rerio GN=astn1 PE=4 SV=1;>tr|F2Z4W2|F2Z4W2_DANRE Astrotactin 1 OS=Danio rerio GN=astn1 PE=4 SV=1	Astrotactin 1;Astrotactin 1 (Fragment)	astn1	5	26.4838	26.0672	26.3073	26.9567	24.9583	26.0169	26.0656	26.4929	26.428	26.2605	26.0052	25.8536	25.4748	25.9817	25.0308	25.8304	25.9911	26.0674	25.8049	26.0672	6.4	6.4	145.74	0	11.157	6	6	3	4	3	4	3	5	3	4	5	5	24	4	3	3	3	1	3
B2GQN7;Q7ZZ25	B2GQN7;Q7ZZ25	>tr|B2GQN7|B2GQN7_DANRE Atad1a protein OS=Danio rerio GN=atad1a PE=2 SV=1;>sp|Q7ZZ25|ATD1A_DANRE ATPase family AAA domain-containing protein 1-A OS=Danio rerio GN=atad1a PE=2 SV=2	Atad1a protein;ATPase family AAA domain-containing protein 1-A	atad1a	2	17	22.7479	17	17	17	22.5857	17	17	17	21.9057	17	22.485	17	17	17	22.5664	17	17	17	21.9836	7.4	4.2	42.58	0.002164	1.5812	1	1	0	1	0	0	0	1	0	0	0	1	1	0	0	0	0	0	0
F6NPA8;A5WV31	F6NPA8;A5WV31	>tr|F6NPA8|F6NPA8_DANRE Ataxia, cerebellar, Cayman type a OS=Danio rerio GN=atcaya PE=4 SV=1;>tr|A5WV31|A5WV31_DANRE Ataxia, cerebellar, Cayman type a OS=Danio rerio GN=atcaya PE=4 SV=2	Ataxia, cerebellar, Cayman type a	atcaya	2	26.8105	26.5919	26.5104	26.9633	26.9859	25.2247	26.5975	26.5112	26.2349	26.3146	26.0123	26.329	25.8056	26.6217	26.2263	25.8067	26.361	26.1729	26.0305	26.2997	20.7	9.9	37.761	0	5.975	2	4	4	3	3	2	4	2	4	4	4	4	30	2	4	0	2	3	3
E7F1A8;A0A0R4IEB5	E7F1A8;A0A0R4IEB5	>tr|E7F1A8|E7F1A8_DANRE Ataxia, cerebellar, Cayman type b OS=Danio rerio GN=atcayb PE=4 SV=2;>tr|A0A0R4IEB5|A0A0R4IEB5_DANRE Ataxia, cerebellar, Cayman type b OS=Danio rerio GN=atcayb PE=4 SV=1	Ataxia, cerebellar, Cayman type b	atcayb	2	24.0492	22.4904	17	23.6059	17	22.4933	23.45	22.2872	22.8377	22.7554	22.7672	22.1584	17	22.6916	17	22.4863	22.6586	22.1306	22.7517	22.8823	12.5	6.7	37.439	0	2.8426	2	2	1	2	0	1	0	1	1	1	1	1	10	0	2	0	1	0	1
A2CF31	A2CF31	>tr|A2CF31|A2CF31_DANRE Ataxin 2 OS=Danio rerio GN=atxn2 PE=4 SV=2	Ataxin 2	atxn2	1	17	22.6017	25.5286	25.7123	25.2365	17	17	17	23.6376	23.597	17	23.5046	24.3768	24.1435	17	17	17	17	24.1323	24.2317	6.3	6.3	118.69	0	3.9651	4	4	0	1	3	3	1	0	0	0	2	1	6	0	0	3	1	1	0
A0A0R4IQ37;Q6PFI6;F1QA42	A0A0R4IQ37;Q6PFI6;F1QA42	>tr|A0A0R4IQ37|A0A0R4IQ37_DANRE Ataxin 2-like OS=Danio rerio GN=atxn2l PE=1 SV=1;>tr|Q6PFI6|Q6PFI6_DANRE Ataxin 2-like OS=Danio rerio GN=atxn2l PE=2 SV=1;>tr|F1QA42|F1QA42_DANRE Ataxin 2-like OS=Danio rerio GN=atxn2l PE=1 SV=1	Ataxin 2-like	atxn2l	3	25.3305	17	26.3192	25.9322	17	24.8756	17	17	17	17	24.7703	17	25.6549	25.0575	17	24.8164	17	17	17	17	4.4	4.4	99.662	0.0093168	0.99586	3	3	1	0	2	1	2	1	0	0	0	0	5	0	0	2	1	2	0
A0A0R4IWT6;A0A0R4IRC0;A0A0R4IP97;A0A0R4IBY0	A0A0R4IWT6;A0A0R4IRC0;A0A0R4IP97;A0A0R4IBY0	>tr|A0A0R4IWT6|A0A0R4IWT6_DANRE ATG16 autophagy-related 16-like 1 (S. cerevisiae) OS=Danio rerio GN=atg16l1 PE=1 SV=1;>tr|A0A0R4IRC0|A0A0R4IRC0_DANRE ATG16 autophagy-related 16-like 1 (S. cerevisiae) OS=Danio rerio GN=atg16l1 PE=1 SV=1;>tr|A0A0R4IP97|A0A0R	ATG16 autophagy-related 16-like 1 (S. cerevisiae)	atg16l1	4	24.5904	23.5356	24.8608	25.1828	24.508	17	23.7189	23.7106	23.8499	23.4151	23.9886	23.304	24.1978	24.1558	23.9924	17	23.6028	23.5843	23.7786	23.5746	6.1	6.1	38.041	0.00025543	2.0577	1	1	1	1	1	1	1	0	1	1	1	1	4	0	0	1	0	1	0
A0A0G2KPR3;A0A140LGV5;A0A140LFM5	A0A0G2KPR3;A0A140LGV5	>tr|A0A0G2KPR3|A0A0G2KPR3_DANRE ATG7 autophagy-related 7 homolog (S. cerevisiae) OS=Danio rerio GN=atg7 PE=1 SV=1;>tr|A0A140LGV5|A0A140LGV5_DANRE ATG7 autophagy-related 7 homolog (S. cerevisiae) (Fragment) OS=Danio rerio GN=atg7 PE=1 SV=1	ATG7 autophagy-related 7 homolog (S. cerevisiae);ATG7 autophagy-related 7 homolog (S. cerevisiae) (Fragment)	atg7	3	24.4083	24.2654	23.8824	17	24.0237	25.5736	24.3295	25.1937	25.4028	25.3857	23.9023	24.6751	24.0189	17	24.2354	25.3052	24.7201	25.011	25.2193	24.4938	4.9	4.9	78.9	0.00025272	1.9714	3	3	2	2	1	0	1	3	2	2	3	3	8	0	2	0	0	0	1
B3DKL0;A2CEW4	B3DKL0;A2CEW4	>tr|B3DKL0|B3DKL0_DANRE Atic protein OS=Danio rerio GN=atic PE=2 SV=1;>tr|A2CEW4|A2CEW4_DANRE 5-aminoimidazole-4-carboxamide ribonucleotide formyltransferase/IMP cyclohydrolase OS=Danio rerio GN=atic PE=1 SV=1	Atic protein;5-aminoimidazole-4-carboxamide ribonucleotide formyltransferase/IMP cyclohydrolase	atic	2	29.3885	28.9508	29.3474	29.5591	28.9906	28.8916	28.5102	28.8017	28.8718	28.5387	28.6587	28.4967	28.7288	28.5204	28.6236	28.91	28.3969	28.7393	28.7163	28.7228	41.7	41.7	64.043	0	82.398	18	18	15	15	14	15	14	15	14	13	15	13	166	16	18	15	18	14	20
B8A6H1;E9QGX9;F1R155;A3KP88;A9JSY0;A8KAZ3;F6NJS4;A0A0R4ILH3;Q5CZR9;A1L1R4	B8A6H1;E9QGX9	>tr|B8A6H1|B8A6H1_DANRE Atlastin GTPase 1 OS=Danio rerio GN=atl1 PE=1 SV=1;>tr|E9QGX9|E9QGX9_DANRE Atlastin GTPase 1 OS=Danio rerio GN=atl1 PE=1 SV=1	Atlastin GTPase 1	atl1	10	29.0608	28.1038	26.7219	29.0579	28.4401	28.3585	28.3079	28.7646	28.0415	28.1129	28.3005	28.0166	27.0375	28.1854	27.9453	28.2959	28.1358	28.2584	28.2579	28.135	28	28	63.209	0	36.054	12	12	10	8	5	8	10	10	10	12	9	11	66	10	6	0	7	8	6
F1Q4Z5;Q1L987	F1Q4Z5;Q1L987	>tr|F1Q4Z5|F1Q4Z5_DANRE ATP synthase mitochondrial F1 complex assembly factor 1 (Fragment) OS=Danio rerio GN=atpaf1 PE=1 SV=1;>sp|Q1L987|ATPF1_DANRE ATP synthase mitochondrial F1 complex assembly factor 1 OS=Danio rerio GN=atpaf1 PE=2 SV=2	ATP synthase mitochondrial F1 complex assembly factor 1 (Fragment);ATP synthase mitochondrial F1 complex assembly factor 1	atpaf1	2	22.7592	22.6988	23.6938	23.5001	23.1533	21.9621	22.0634	21.8681	22.393	21.7798	22.1024	22.5309	23.1539	22.7498	22.3788	21.8976	21.861	21.7148	22.1418	21.8613	12.8	12.8	34.798	0.00049371	1.7846	2	2	1	1	1	1	1	1	2	1	1	1	4	0	1	1	1	0	0
A3KP55;E9QGB2	A3KP55	>tr|A3KP55|A3KP55_DANRE ATP synthase mitochondrial F1 complex assembly factor 2 OS=Danio rerio GN=atpaf2 PE=1 SV=1	ATP synthase mitochondrial F1 complex assembly factor 2	atpaf2	2	24.2593	25.6041	22.4363	17	23.9556	17	24.4646	22.7711	24.8275	17	17	24.8472	23.6821	17	17	17	24.0829	24.1231	24.219	17	10.3	10.3	33.591	0.00097371	1.6744	3	3	1	3	1	0	1	0	2	1	2	0	4	0	1	0	0	0	0
Q6DRD1	Q6DRD1	>tr|Q6DRD1|Q6DRD1_DANRE ATP synthase oligomycin sensitivity conferral protein OS=Danio rerio GN=atp5o PE=1 SV=1	ATP synthase oligomycin sensitivity conferral protein	atp5o	1	33.6371	33.1723	34.0587	34.1631	33.7045	32.932	33.0436	32.9314	33.016	32.9835	33.0765	33.0232	33.4887	33.0922	33.0561	32.8691	32.8488	32.7696	32.9349	33.0934	75.1	75.1	22.482	0	241.29	15	15	15	15	14	14	14	15	15	14	13	15	720	77	61	89	89	74	64
A0A0A0V9A8;Q9MIY6	A0A0A0V9A8;Q9MIY6	>tr|A0A0A0V9A8|A0A0A0V9A8_DANRE ATP synthase protein 8 OS=Danio rerio GN=ATP8 PE=3 SV=1;>sp|Q9MIY6|ATP8_DANRE ATP synthase protein 8 OS=Danio rerio GN=mt-atp8 PE=3 SV=1	ATP synthase protein 8	ATP8;mt-atp8	2	29.6062	29.8516	28.5385	29.5252	26.7719	28.5591	28.455	28.1333	29.018	29.7357	29.1586	29.328	27.7538	28.7272	28.453	28.866	28.3378	27.975	28.4416	29.4432	50	50	6.5886	0	31.562	2	2	2	2	2	1	2	2	2	1	2	2	35	2	8	1	2	2	3
Q08BA1;Q6EE37;Q58P23	Q08BA1;Q6EE37;Q58P23	>tr|Q08BA1|Q08BA1_DANRE ATP synthase subunit alpha OS=Danio rerio GN=atp5a1 PE=1 SV=1;>tr|Q6EE37|Q6EE37_DANRE ATP synthase subunit alpha (Fragment) OS=Danio rerio GN=atp5a1 PE=2 SV=1;>tr|Q58P23|Q58P23_DANRE Mitochondrial ATP synthase alpha chain (Fragment)	ATP synthase subunit alpha;ATP synthase subunit alpha (Fragment)	atp5a1	3	36.4082	35.923	36.8352	36.6437	36.237	35.7869	35.9746	35.966	35.9236	35.577	35.7097	35.6249	36.0764	35.733	35.5543	35.8152	35.6795	35.7807	35.7802	35.6698	71	71	59.743	0	323.31	40	40	37	37	39	39	36	37	38	36	37	37	1780	189	165	218	192	166	176
A8WGC6;Q4VBK0;A4FVM5;Q05AL6	A8WGC6;Q4VBK0;A4FVM5	>tr|A8WGC6|A8WGC6_DANRE ATP synthase subunit beta OS=Danio rerio GN=atp5b PE=1 SV=1;>tr|Q4VBK0|Q4VBK0_DANRE ATP synthase subunit beta OS=Danio rerio GN=atp5b PE=2 SV=1;>tr|A4FVM5|A4FVM5_DANRE ATP synthase subunit beta OS=Danio rerio GN=zgc:163069 PE=2 SV=1	ATP synthase subunit beta	atp5b;zgc:163069	4	36.0667	35.686	36.5833	36.3611	35.8712	35.3923	35.6386	35.7197	35.6687	35.0321	35.4389	35.227	35.8027	35.4188	35.2735	35.3617	35.2742	35.2998	35.3685	35.1767	73.9	73.9	55.13	0	323.31	26	26	26	26	26	26	26	26	26	26	26	26	2228	237	207	254	231	220	226
Q6P959;Q5RH26	Q6P959;Q5RH26	>tr|Q6P959|Q6P959_DANRE ATP synthase subunit gamma OS=Danio rerio GN=atp5c1 PE=2 SV=1;>tr|Q5RH26|Q5RH26_DANRE ATP synthase subunit gamma OS=Danio rerio GN=atp5c1 PE=1 SV=1	ATP synthase subunit gamma	atp5c1	2	33.4494	33.4164	33.5324	33.6458	33.6737	32.8569	33.3648	33.1016	33.2268	33.0662	33.0305	33.1074	33.0135	32.862	33.0935	32.7919	33.0645	32.8895	32.9907	33.018	63.4	63.4	32.134	0	299.93	16	16	15	15	15	14	15	15	16	16	15	16	532	50	55	52	53	55	52
Q5XJJ3;B8JIS1	Q5XJJ3;B8JIS1	>tr|Q5XJJ3|Q5XJJ3_DANRE ATP synthase, H+ transporting, mitochondrial F0 complex, subunit b, isoform 1 OS=Danio rerio GN=atp5f1 PE=2 SV=1;>tr|B8JIS1|B8JIS1_DANRE ATP synthase, H+-transporting, mitochondrial Fo complex, subunit B1 OS=Danio rerio GN=atp5f1 PE	ATP synthase, H+ transporting, mitochondrial F0 complex, subunit b, isoform 1;ATP synthase, H+-transporting, mitochondrial Fo complex, subunit B1	atp5f1	2	33.3399	33.309	32.6897	33.6303	33.4946	32.6207	33.054	32.8237	32.9055	32.7752	32.792	32.9122	32.1138	32.8845	32.9163	32.5194	32.8469	32.5591	32.6406	32.8539	63.5	63.5	28.17	0	323.31	19	19	19	19	16	17	18	18	17	18	19	17	563	58	62	47	61	62	50
Q6PC77	Q6PC77	>tr|Q6PC77|Q6PC77_DANRE ATP synthase, H+ transporting, mitochondrial F0 complex, subunit d OS=Danio rerio GN=atp5h PE=1 SV=1	ATP synthase, H+ transporting, mitochondrial F0 complex, subunit d	atp5h	1	33.8277	33.6043	34.328	34.1627	33.9576	33.0802	33.3764	33.221	33.1751	33.2014	33.3534	33.2096	33.7311	33.3951	33.3828	32.9648	33.1434	32.9433	33.0465	33.2517	83.2	83.2	18.258	0	109.49	15	15	13	14	14	13	14	14	14	14	14	13	517	52	57	63	57	57	45
Q6P6E0;Q6PBQ7	Q6P6E0;Q6PBQ7	>tr|Q6P6E0|Q6P6E0_DANRE ATP synthase, H+ transporting, mitochondrial F0 complex, subunit g OS=Danio rerio GN=atp5l PE=1 SV=1;>tr|Q6PBQ7|Q6PBQ7_DANRE Atp5l protein OS=Danio rerio GN=atp5l PE=2 SV=1	ATP synthase, H+ transporting, mitochondrial F0 complex, subunit g;Atp5l protein	atp5l	2	24.1485	25.8618	24.3271	24.6293	25.4579	17	25.566	17	23.1528	30.3859	22.8924	24.7793	24.0254	22.9411	24.5161	17	24.7738	17	23.5612	30.5628	52.4	52.4	11.315	0	8.9923	6	6	1	4	2	1	4	0	2	0	2	6	10	0	0	0	0	0	0
B8A6G7;Q7ZV27	B8A6G7;Q7ZV27	>tr|B8A6G7|B8A6G7_DANRE ATP synthase, H+-transporting, mitochondrial F0 complex, subunit s OS=Danio rerio GN=atp5s PE=1 SV=1;>tr|Q7ZV27|Q7ZV27_DANRE ATP synthase, H+ transporting, mitochondrial F0 complex, subunit s OS=Danio rerio GN=atp5s PE=1 SV=1	ATP synthase, H+-transporting, mitochondrial F0 complex, subunit s;ATP synthase, H+ transporting, mitochondrial F0 complex, subunit s	atp5s	2	25.2879	26.9798	27.7233	27.6704	27.1773	25.2087	27.1422	25.8047	25.5663	26.5094	24.7813	26.3747	26.062	26.6592	26.1584	26.276	26.8753	26.4818	26.2911	26.5418	32	32	19.227	0	7.6344	5	5	2	4	3	3	4	2	3	2	2	3	26	2	4	3	6	1	2
Q1LVG7;Q6P1J5	Q1LVG7;Q6P1J5	>tr|Q1LVG7|Q1LVG7_DANRE ATP synthase, H+-transporting, mitochondrial F1 complex, delta subunit OS=Danio rerio GN=atp5d PE=1 SV=1;>tr|Q6P1J5|Q6P1J5_DANRE ATP synthase, H+ transporting, mitochondrial F1 complex, delta subunit OS=Danio rerio GN=atp5d PE=2 SV=	ATP synthase, H+-transporting, mitochondrial F1 complex, delta subunit;ATP synthase, H+ transporting, mitochondrial F1 complex, delta subunit	atp5d	2	30.8767	30.7983	30.9236	30.8741	30.8036	30.0207	30.5014	30.4728	30.4416	30.3134	30.0847	30.4707	30.4172	29.7451	30.0393	30.1704	30.5293	30.076	30.1089	30.4951	27.7	27.7	16.885	0	68.31	5	5	4	4	4	5	4	5	4	4	5	4	85	7	7	18	14	6	6
F8W3H2	F8W3H2	>tr|F8W3H2|F8W3H2_DANRE ATP synthase, H+-transporting, mitochondrial F1 complex, epsilon subunit OS=Danio rerio GN=atp5e PE=1 SV=1	ATP synthase, H+-transporting, mitochondrial F1 complex, epsilon subunit	atp5e	1	30.7741	30.9056	31.2726	30.8072	30.5392	29.442	29.5446	29.5982	29.8953	30.9373	30.1605	30.5324	30.5003	29.8444	29.9146	29.5203	29.5491	29.4208	29.8147	31.1821	58.8	58.8	5.7087	0	2.971	4	4	4	4	4	4	4	3	3	4	4	3	41	3	7	4	5	4	4
A7YY99;A7YY11	A7YY99;A7YY11	>tr|A7YY99|A7YY99_DANRE ATP synthase, H+-transporting, mitochondrial Fo complex, subunit Ea OS=Danio rerio GN=atp5ia PE=1 SV=1;>tr|A7YY11|A7YY11_DANRE Zgc:171957 protein OS=Danio rerio GN=zgc:171957 PE=2 SV=1	ATP synthase, H+-transporting, mitochondrial Fo complex, subunit Ea;Zgc:171957 protein	atp5ia;zgc:171957	2	29.6532	28.9707	29.686	29.9362	29.8166	28.4328	28.4371	28.3846	28.5696	28.5504	28.716	28.7205	29.6712	28.456	29.0034	28.4106	28.5624	28.2778	28.5619	28.6515	80.3	53.5	8.3736	0	18.353	4	4	4	4	3	4	4	3	2	3	3	3	49	7	6	4	6	7	4
A2ARG7;Q08C42	A2ARG7;Q08C42	>tr|A2ARG7|A2ARG7_DANRE ATP synthase, H+-transporting, mitochondrial Fo complex, subunit Eb OS=Danio rerio GN=atp5ib PE=1 SV=2;>tr|Q08C42|Q08C42_DANRE Atp5i protein OS=Danio rerio GN=atp5ib PE=2 SV=1	ATP synthase, H+-transporting, mitochondrial Fo complex, subunit Eb;Atp5i protein	atp5ib	2	31.3493	31.0844	31.5852	31.5913	31.2491	30.546	31.1453	30.3751	30.7294	30.578	30.7359	30.7254	30.9732	30.6793	30.6925	30.4721	30.5735	30.4653	30.6388	30.6134	88.7	63.4	8.3165	0	21.984	7	9	7	7	7	8	7	7	7	6	6	8	168	18	16	20	18	16	16
Q6PBH7;F6P873	Q6PBH7;F6P873	>tr|Q6PBH7|Q6PBH7_DANRE LOC402883 protein (Fragment) OS=Danio rerio GN=atp5j2 PE=2 SV=1;>tr|F6P873|F6P873_DANRE ATP synthase, H+-transporting, mitochondrial Fo complex, subunit F2 OS=Danio rerio GN=atp5j2 PE=1 SV=1	ATP synthase, H+-transporting, mitochondrial Fo complex, subunit F2	atp5j2	2	31.5051	31.5099	30.4296	30.7105	31.5246	30.9963	31.3027	30.9843	31.1257	31.194	30.8716	31.1472	29.6625	30.9158	30.892	30.9114	31.0209	30.7474	30.799	31.2323	60.9	60.9	10.079	0	17.513	4	4	4	3	3	3	4	3	3	3	4	3	80	9	9	4	7	10	7
B8JM34;Q6NYF7	B8JM34;Q6NYF7	>tr|B8JM34|B8JM34_DANRE ATP synthase-coupling factor 6, mitochondrial OS=Danio rerio GN=atp5j PE=1 SV=1;>tr|Q6NYF7|Q6NYF7_DANRE ATP synthase-coupling factor 6, mitochondrial OS=Danio rerio GN=atp5j PE=1 SV=1	ATP synthase-coupling factor 6, mitochondrial	atp5j	2	32.5477	32.2742	33.1689	32.9625	32.6468	31.8411	32.129	32.0896	31.7879	31.7689	32.069	31.8992	32.482	32.1096	32.0756	31.7618	31.8742	31.8886	31.7335	31.9181	45	45	12.012	0	20.792	7	7	6	6	7	6	5	6	6	6	6	6	128	14	14	17	16	13	13
Q6IQE5;Q7ZWC8;F1QF33;A0A0R4IG95	Q6IQE5	>sp|Q6IQE5|ASNA_DANRE ATPase asna1 OS=Danio rerio GN=asna1 PE=1 SV=1	ATPase asna1	asna1	4	29.7031	29.5509	28.7444	29.5937	29.8849	28.861	28.9866	29.0851	29.2856	29.1587	28.9588	29.0438	28.5619	29.0737	29.0931	29.0215	28.9981	29.0519	28.988	29.1147	43.4	43.4	38.339	0	31.243	11	11	11	10	9	9	10	9	9	9	10	10	131	12	14	12	12	13	14
Q503W7;B2GP29	Q503W7;B2GP29	>sp|Q503W7|ATD1B_DANRE ATPase family AAA domain-containing protein 1-B OS=Danio rerio GN=atad1b PE=2 SV=2;>tr|B2GP29|B2GP29_DANRE Atad1b protein OS=Danio rerio GN=atad1b PE=2 SV=1	ATPase family AAA domain-containing protein 1-B;Atad1b protein	atad1b	2	25.909	26.2646	25.7083	26.2141	26.1956	25.8466	27.6339	26.3339	26.696	26.4802	26.3622	26.5384	26.0835	26.2998	26.5463	26.0143	25.9597	26.0914	26.1767	25.5239	25.4	22.1	41.093	0	5.5606	7	8	2	3	2	3	2	3	4	4	5	6	19	1	1	0	3	1	3
Q6NZU8;F1QRF8	Q6NZU8	>tr|Q6NZU8|Q6NZU8_DANRE ATPase family, AAA domain containing 3B OS=Danio rerio GN=atad3 PE=2 SV=1	ATPase family, AAA domain containing 3B	atad3	2	27.9285	27.1839	29.3479	28.5821	28.1721	27.942	27.5741	27.3512	27.8566	26.9895	27.4593	27.3397	28.1867	27.6067	27.3904	28.1104	27.5513	27.7446	27.6593	26.8671	27.5	27.5	69.842	0	22.791	12	12	7	5	10	9	6	10	7	8	9	7	28	3	1	6	3	2	4
A3KNL5	A3KNL5	>sp|A3KNL5|ATF1A_DANRE ATPase inhibitor A, mitochondrial OS=Danio rerio GN=atpif1 PE=3 SV=1	ATPase inhibitor A, mitochondrial	atpif1	1	31.6341	31.5397	30.6881	31.8745	31.7233	30.7619	31.4031	31.0129	31.0215	31.0523	31.1319	31.0383	31.4763	30.8786	30.9949	30.7411	31.0383	30.8134	30.6895	30.8406	20	20	11.944	0	30.594	3	3	3	3	3	3	3	3	3	3	3	3	30	3	3	2	3	3	4
B2GSH9;Q1LYB6	B2GSH9;Q1LYB6	>tr|B2GSH9|B2GSH9_DANRE Si:ch211-15d5.5 protein OS=Danio rerio GN=atpif1b PE=2 SV=1;>sp|Q1LYB6|ATF1B_DANRE ATPase inhibitor B, mitochondrial OS=Danio rerio GN=atpif1b PE=3 SV=1	ATPase inhibitor B, mitochondrial	atpif1b	2	33.9797	33.4944	34.0744	33.7009	32.9718	32.3704	32.7355	32.7906	32.7741	32.5229	33.0509	32.7939	33.2688	32.9446	32.8412	32.7469	32.7437	32.6877	32.5238	32.6173	45.8	45.8	12.157	0	48.599	12	12	12	11	12	12	12	10	11	11	9	11	525	54	50	81	76	82	35
A2BIP1;F1Q4P9	A2BIP1;F1Q4P9	>tr|A2BIP1|A2BIP1_DANRE ATPase, Ca++-transporting, ubiquitous (Fragment) OS=Danio rerio GN=atp2a3 PE=1 SV=1;>tr|F1Q4P9|F1Q4P9_DANRE Calcium-transporting ATPase OS=Danio rerio GN=atp2a3 PE=1 SV=2	ATPase, Ca++-transporting, ubiquitous (Fragment);Calcium-transporting ATPase	atp2a3	2	17	17	17	25.3921	17	25.5169	24.089	17	24.6477	17	17	17	17	24.7484	17	25.368	17	17	17	17	7.3	2.5	102.69	0	9.5857	2	6	0	0	0	1	0	4	1	0	2	1	7	0	0	0	0	0	4
Q6PBY2;F1QIH1;F1R2K4	Q6PBY2;F1QIH1;F1R2K4	>tr|Q6PBY2|Q6PBY2_DANRE ATPase, H+ transporting, lysosomal accessory protein 2 OS=Danio rerio GN=atp6ap2 PE=2 SV=1;>tr|F1QIH1|F1QIH1_DANRE ATPase, H+-transporting, lysosomal accessory protein 2 OS=Danio rerio GN=atp6ap2 PE=1 SV=1;>tr|F1R2K4|F1R2K4_DANRE AT	ATPase, H+ transporting, lysosomal accessory protein 2;ATPase, H+-transporting, lysosomal accessory protein 2	atp6ap2	3	26.0717	26.3726	24.9907	26.4514	26.1456	24.9863	25.1097	24.6427	25.621	26.7997	25.629	26.1289	24.1769	25.4159	25.6774	25.0677	24.5711	24.2053	25.597	26.9693	9.2	9.2	38.899	0	19.453	2	2	1	1	1	2	1	1	2	2	1	2	12	2	2	0	1	2	1
A4FUM8;Q8QHA6;Q568W2;F6P5H1	A4FUM8;Q8QHA6	>tr|A4FUM8|A4FUM8_DANRE ATPase, H+ transporting, lysosomal V1 subunit B2 OS=Danio rerio GN=atp6v1b2 PE=1 SV=1;>tr|Q8QHA6|Q8QHA6_DANRE Vacuolar-type H+ transporting ATPase subunit B2 OS=Danio rerio GN=atp6v1b2 PE=2 SV=1	ATPase, H+ transporting, lysosomal V1 subunit B2;Vacuolar-type H+ transporting ATPase subunit B2	atp6v1b2	4	34.0787	33.8048	34.4503	34.2818	33.9838	33.4194	33.7184	33.7105	33.974	33.1089	33.5282	33.3833	33.7383	33.4356	33.3865	33.5402	33.508	33.5601	33.6282	33.3722	72.3	27.3	56.477	0	323.31	13	31	28	29	30	29	29	29	29	28	29	28	1336	126	130	148	134	121	128
Q6PC68;A0A0R4ITB1;Q8QHA7	Q6PC68;A0A0R4ITB1;Q8QHA7	>tr|Q6PC68|Q6PC68_DANRE ATPase, H+ transporting, lysosomal, V1 subunit B, member a OS=Danio rerio GN=atp6v1ba PE=1 SV=1;>tr|A0A0R4ITB1|A0A0R4ITB1_DANRE ATPase, H+-transporting, lysosomal, V1 subunit B, member a OS=Danio rerio GN=atp6v1ba PE=1 SV=1;>tr|Q8QH	ATPase, H+ transporting, lysosomal, V1 subunit B, member a;ATPase, H+-transporting, lysosomal, V1 subunit B, member a	atp6v1ba	3	30.7698	30.68	31.5495	31.1872	30.6909	29.9254	29.6527	29.6337	30.3664	29.4071	29.8938	29.9106	30.5487	30.096	29.955	30.2188	30.0272	30.111	30.1227	30.1191	75.1	29.6	55.985	0	104.51	12	12	10	11	12	10	9	11	10	9	10	10	162	11	14	20	16	10	21
Q6PC35;B0R0V8;Q8JHG2;F8W3K9	Q6PC35;B0R0V8;Q8JHG2	>tr|Q6PC35|Q6PC35_DANRE ATPase, H+ transporting, lysosomal, V1 subunit H OS=Danio rerio GN=atp6v1h PE=1 SV=1;>tr|B0R0V8|B0R0V8_DANRE ATPase, H+-transporting, lysosomal V1 subunit H OS=Danio rerio GN=atp6v1h PE=4 SV=1;>tr|Q8JHG2|Q8JHG2_DANRE Vacuolar ATP sy	ATPase, H+ transporting, lysosomal, V1 subunit H;ATPase, H+-transporting, lysosomal V1 subunit H	atp6v1h	4	32.9138	32.8584	31.0658	33.2416	32.9431	32.3957	32.6635	32.7316	32.5453	32.3723	32.3093	32.4677	31.1367	32.2329	32.2696	32.4417	32.5613	32.4483	32.4298	32.4913	69.5	69.5	53.426	0	323.31	28	28	27	26	19	27	28	25	25	26	26	26	547	62	59	27	58	57	57
Q7ZVX8	Q7ZVX8	>tr|Q7ZVX8|Q7ZVX8_DANRE ATPase, H+ transporting, V1 subunit D OS=Danio rerio GN=atp6v1d PE=1 SV=1	ATPase, H+ transporting, V1 subunit D	atp6v1d	1	31.987	31.5686	32.3026	32.3303	32.0055	31.0976	31.3722	31.3515	31.0998	31.0829	31.5062	31.2596	31.7039	31.4579	31.3026	31.0863	31.2393	31.1302	31.0037	31.1465	49.2	49.2	28.286	0	148.29	15	15	14	14	14	14	14	13	14	13	13	13	336	40	38	47	38	31	27
F1R9A7;A7MBP9;Q8JIU5;Q5U3H5;A2AR67	F1R9A7;A7MBP9	>tr|F1R9A7|F1R9A7_DANRE ATPase, H+-transporting, lysosomal accessory protein 1a OS=Danio rerio GN=atp6ap1a PE=1 SV=1;>tr|A7MBP9|A7MBP9_DANRE LOC100004566 protein (Fragment) OS=Danio rerio GN=atp6ap1a PE=2 SV=1	ATPase, H+-transporting, lysosomal accessory protein 1a;LOC100004566 protein (Fragment)	atp6ap1a	5	32.4111	32.4394	31.6917	32.7366	32.593	31.8648	32.174	32.3423	31.8543	31.8697	31.911	32.1407	31.1015	31.8959	32.0488	31.8463	31.9996	31.9082	31.8315	32.0167	32.2	32.2	51.64	0	114.83	15	15	13	14	10	12	13	15	15	14	15	14	350	32	39	22	33	37	37
A2BEN1;Q7SY46	A2BEN1;Q7SY46	>tr|A2BEN1|A2BEN1_DANRE ATPase, H+-transporting, lysosomal, V1 subunit Aa OS=Danio rerio GN=atp6v1aa PE=1 SV=1;>tr|Q7SY46|Q7SY46_DANRE ATPase, H+ transporting, lysosomal V1 subunit A, like OS=Danio rerio GN=atp6v1aa PE=2 SV=1	ATPase, H+-transporting, lysosomal, V1 subunit Aa;ATPase, H+ transporting, lysosomal V1 subunit A, like	atp6v1aa	2	32.0847	31.6401	32.9194	32.581	31.8276	31.7116	31.6139	31.8261	31.8226	31.1722	31.4622	31.3586	32.1662	31.5773	31.2706	31.7365	31.439	31.6518	31.7959	31.4226	84.1	22.5	68.377	0	220.5	11	11	11	11	11	11	11	11	11	11	11	11	275	30	26	36	27	28	27
E7FCD8	E7FCD8	>tr|E7FCD8|E7FCD8_DANRE ATPase, H+-transporting, lysosomal, V1 subunit Ab OS=Danio rerio GN=atp6v1ab PE=3 SV=1	ATPase, H+-transporting, lysosomal, V1 subunit Ab	atp6v1ab	1	34.2512	33.9124	34.9146	34.5751	34.0773	34.1345	33.9515	34.2656	34.1235	33.6678	33.752	33.5742	34.2901	33.7546	33.4924	34.0766	33.7257	34.0076	33.9831	33.6486	84.6	23	68.377	0	323.31	12	46	41	40	43	41	41	38	40	40	40	39	1182	107	106	141	138	108	122
Q6NWK4;Q8JHH4;Q5PRB0;F1RDT4	Q6NWK4;Q8JHH4	>tr|Q6NWK4|Q6NWK4_DANRE ATPase, H+-transporting, lysosomal, V1 subunit E1b OS=Danio rerio GN=atp6v1e1b PE=1 SV=1;>tr|Q8JHH4|Q8JHH4_DANRE Vacuolar ATP synthase subunit E OS=Danio rerio GN=atp6v1e1b PE=2 SV=1	ATPase, H+-transporting, lysosomal, V1 subunit E1b;Vacuolar ATP synthase subunit E	atp6v1e1b	4	33.7965	33.5997	34.3498	34.3219	33.7709	33.1287	33.3353	33.2386	33.2261	33.2175	33.3123	33.2119	33.5978	33.4223	33.4015	32.9951	33.1291	32.9915	32.9284	33.2341	73.9	73.9	25.961	0	323.31	21	21	21	20	20	21	20	21	20	20	21	20	741	81	71	88	87	77	63
E7F1E3;K9M7F0;F1QUR2;A8WG28	E7F1E3;K9M7F0	>tr|E7F1E3|E7F1E3_DANRE ATP-binding cassette, sub-family B (MDR/TAP), member 4 OS=Danio rerio GN=abcb4 PE=4 SV=1;>tr|K9M7F0|K9M7F0_DANRE ABC transporter B family member 4 (Fragment) OS=Danio rerio GN=abcb4 PE=2 SV=1	ATP-binding cassette, sub-family B (MDR/TAP), member 4;ABC transporter B family member 4 (Fragment)	abcb4	4	25.9442	26.0197	23.3712	27.3947	25.7815	25.2993	26.0759	26.8815	24.3827	24.8481	26.1211	25.8419	17	25.9683	25.9093	25.8946	25.551	25.3425	25.2849	25.4513	8.7	8.7	140.93	0	8.4479	9	9	4	4	1	4	6	4	6	7	3	4	14	1	2	0	1	2	3
Q7ZVF6;Q6TNW3;Q502R2	Q7ZVF6;Q6TNW3;Q502R2	>tr|Q7ZVF6|Q7ZVF6_DANRE ATP-binding cassette, sub-family E (OABP), member 1 OS=Danio rerio GN=abce1 PE=2 SV=1;>tr|Q6TNW3|Q6TNW3_DANRE ATP-binding cassette, sub-family E (OABP), member 1 OS=Danio rerio GN=abce1 PE=1 SV=1;>tr|Q502R2|Q502R2_DANRE ATP-binding	ATP-binding cassette, sub-family E (OABP), member 1	abce1	3	26.9513	26.6578	26.2205	26.7196	26.8938	26.1822	25.9836	26.4572	26.824	26.2918	26.2434	26.1725	25.7353	26.4085	26.5226	26.2065	26.0672	26.402	26.3937	25.9689	18.4	18.4	67.289	0	26.013	8	8	6	6	5	5	7	5	6	5	7	5	20	1	2	2	1	3	3
Q6NV15;A3KPX2;A3KPX1;A7MCH9	Q6NV15;A3KPX2	>tr|Q6NV15|Q6NV15_DANRE ATP-binding cassette, sub-family F (GCN20), member 1 OS=Danio rerio GN=abcf1 PE=2 SV=1;>tr|A3KPX2|A3KPX2_DANRE ATP-binding cassette, sub-family F (GCN20), member 1 OS=Danio rerio GN=abcf1 PE=1 SV=1	ATP-binding cassette, sub-family F (GCN20), member 1	abcf1	4	27.7239	27.4477	27.8483	28.008	27.0912	27.0521	26.9728	26.8812	26.6885	25.0546	26.9283	26.822	27.2483	27.0598	27.2149	26.6297	26.5388	26.7445	26.7526	26.0756	14.3	14.3	99.15	0	21.206	8	8	7	5	5	5	5	6	6	5	6	4	33	4	4	5	5	6	2
A0A0R4IBA2;Q802V8;Q6NYQ1;F1QZ64	A0A0R4IBA2;Q802V8;Q6NYQ1;F1QZ64	>tr|A0A0R4IBA2|A0A0R4IBA2_DANRE ATP-binding cassette, sub-family F (GCN20), member 2a OS=Danio rerio GN=abcf2a PE=1 SV=1;>tr|Q802V8|Q802V8_DANRE ATP-binding cassette, sub-family F (GCN20), member 2 OS=Danio rerio GN=abcf2a PE=2 SV=1;>tr|Q6NYQ1|Q6NYQ1_DANRE	ATP-binding cassette, sub-family F (GCN20), member 2a;ATP-binding cassette, sub-family F (GCN20), member 2	abcf2a	4	17	24.7416	17	25.2927	24.608	25.1291	25.033	25.4189	17	23.5444	17	24.2848	17	24.8822	24.4942	24.71	24.7579	24.9601	17	24.2409	6.7	6.7	69.746	0	3.1593	3	3	0	2	0	1	1	2	2	2	1	1	5	0	1	0	1	0	0
F1QZ09;Q6DG67	F1QZ09;Q6DG67	>tr|F1QZ09|F1QZ09_DANRE ATP-citrate synthase OS=Danio rerio GN=aclya PE=3 SV=1;>tr|Q6DG67|Q6DG67_DANRE ATP-citrate synthase OS=Danio rerio GN=aclya PE=2 SV=1	ATP-citrate synthase	aclya	2	27.2828	26.5256	28.6917	28.7235	27.0346	28.4653	27.0298	27.9115	28.0105	26.6407	27.2461	26.7329	27.6528	27.3601	27.1118	28.0884	27.2069	27.7575	27.7605	27.1356	27.4	23.1	119.66	0	27.084	17	21	11	8	16	18	10	15	10	14	15	10	67	3	2	14	12	3	13
A8KB11;F1QHV7;E7F490;F1Q575;E9QEK8;F1QY83	A8KB11;F1QHV7;E7F490;F1Q575;E9QEK8	>tr|A8KB11|A8KB11_DANRE ATP-dependent (S)-NAD(P)H-hydrate dehydratase OS=Danio rerio GN=carkd PE=2 SV=1;>tr|F1QHV7|F1QHV7_DANRE ATP-dependent (S)-NAD(P)H-hydrate dehydratase OS=Danio rerio GN=carkd PE=1 SV=2;>tr|E7F490|E7F490_DANRE ATP-dependent (S)-NAD(P)	ATP-dependent (S)-NAD(P)H-hydrate dehydratase	carkd	6	25.0933	25.8625	25.1202	26.5861	25.3101	25.8977	23.9677	24.5532	25.598	25.8036	25.4464	25.0619	25.7349	25.8367	25.0405	24.7129	24.6304	25.0095	25.2436	24.8948	17.5	17.5	46.553	0	9.3045	5	5	3	3	2	4	2	3	1	3	3	4	25	4	2	2	6	3	1
E7FDP2;A0A0R4ITA8;F1R2A3	E7FDP2;A0A0R4ITA8	>tr|E7FDP2|E7FDP2_DANRE ATP-dependent 6-phosphofructokinase OS=Danio rerio GN=pfkpa PE=1 SV=1;>tr|A0A0R4ITA8|A0A0R4ITA8_DANRE ATP-dependent 6-phosphofructokinase OS=Danio rerio GN=pfkpa PE=1 SV=1	ATP-dependent 6-phosphofructokinase	pfkpa	3	32.3596	31.9225	32.3521	32.9021	32.2442	32.3778	31.9567	32.3145	32.3377	31.666	31.9032	31.6178	31.7785	32.0727	31.6948	32.3076	31.7358	32.0904	32.1831	31.6695	52.6	36.7	86.18	0	323.31	20	28	25	26	23	25	27	28	27	28	28	27	696	66	67	60	74	72	81
A0A0R4ITP0;A0A140LFZ3;A0A0R4ID68;Q568H4;F1R047;A4QNV1;Q66HV8	A0A0R4ITP0;A0A140LFZ3	>tr|A0A0R4ITP0|A0A0R4ITP0_DANRE ATP-dependent 6-phosphofructokinase OS=Danio rerio GN=pfklb PE=1 SV=1;>tr|A0A140LFZ3|A0A140LFZ3_DANRE ATP-dependent 6-phosphofructokinase OS=Danio rerio GN=pfklb PE=1 SV=1	ATP-dependent 6-phosphofructokinase	pfklb	7	31.4738	31.1353	30.7675	31.8519	31.3043	31.7684	31.2073	31.698	31.7571	31.0598	31.0231	30.8047	30.4424	31.0277	30.9131	31.645	31.0023	31.4489	31.5298	31.1965	61.9	54.8	85.019	0	323.31	27	33	27	27	24	29	28	32	26	31	30	30	384	35	31	21	39	37	56
A0A0R4IEX8;E7F9M6	A0A0R4IEX8;E7F9M6	>tr|A0A0R4IEX8|A0A0R4IEX8_DANRE ATP-dependent 6-phosphofructokinase OS=Danio rerio GN=pfkla PE=1 SV=1;>tr|E7F9M6|E7F9M6_DANRE ATP-dependent 6-phosphofructokinase OS=Danio rerio GN=pfkla PE=1 SV=1	ATP-dependent 6-phosphofructokinase	pfkla	2	28.4419	28.0619	28.2618	29.0339	28.2209	28.823	28.0398	28.5648	28.6872	27.6226	28.0536	27.8971	27.8824	28.1806	27.7938	28.5329	27.9023	28.2869	28.371	27.7948	32	26.3	84.391	0	61.833	14	14	10	11	10	12	12	14	12	12	13	10	85	6	5	3	7	6	16
X1WDM7;E9QFJ1;F1QQS5	X1WDM7;E9QFJ1	>tr|X1WDM7|X1WDM7_DANRE ATP-dependent 6-phosphofructokinase OS=Danio rerio GN=pfkpb PE=1 SV=2;>tr|E9QFJ1|E9QFJ1_DANRE ATP-dependent 6-phosphofructokinase OS=Danio rerio GN=pfkpb PE=1 SV=1	ATP-dependent 6-phosphofructokinase	pfkpb	3	27.3485	26.9153	26.8526	28.7976	26.9774	28.5399	26.7723	27.0732	28.3536	26.4101	27.3777	27.2011	27.3535	27.4084	27.0804	27.7609	26.9595	27.1055	27.4656	27.2833	29.7	16.1	85.474	0	22.39	10	10	5	6	4	7	6	9	7	6	9	5	25	2	1	3	2	3	5
Q5PNM4;Q502B9;A2BHT9	Q5PNM4;Q502B9	>tr|Q5PNM4|Q5PNM4_DANRE ATP-dependent Clp protease proteolytic subunit OS=Danio rerio GN=clpp PE=1 SV=1;>tr|Q502B9|Q502B9_DANRE ATP-dependent Clp protease proteolytic subunit OS=Danio rerio GN=clpp PE=2 SV=1	ATP-dependent Clp protease proteolytic subunit	clpp	3	27.4245	27.8965	26.8083	28.3402	28.3002	26.6451	27.3264	26.8533	26.8403	27.3528	27.0477	27.1856	27.2344	27.34	27.3498	26.8192	27.012	26.9028	27.0059	27.0374	24.8	24.8	28.955	0	24.137	5	5	5	5	3	4	5	5	5	5	4	5	59	5	7	5	6	8	5
A3QJU3	A3QJU3	>sp|A3QJU3|COQ8B_DANRE Atypical kinase COQ8B, mitochondrial OS=Danio rerio GN=coq8b PE=3 SV=2	Atypical kinase COQ8B, mitochondrial	coq8b	1	27.0852	27.1043	26.7305	27.26	27.0048	26.0691	26.607	26.2438	25.9702	26.4283	26.484	26.5078	26.1455	26.3403	26.5739	25.6882	26.3154	26.0261	26.0945	26.4558	12	12	69.46	0	49.4	6	6	4	4	5	4	4	4	4	4	3	5	47	5	4	5	3	6	3
Q6DC25;F1RDX1	Q6DC25;F1RDX1	>tr|Q6DC25|Q6DC25_DANRE AU RNA binding protein/enoyl-Coenzyme A hydratase OS=Danio rerio GN=auh PE=2 SV=1;>tr|F1RDX1|F1RDX1_DANRE AU RNA-binding protein/enoyl-CoA hydratase OS=Danio rerio GN=auh PE=1 SV=1	AU RNA binding protein/enoyl-Coenzyme A hydratase;AU RNA-binding protein/enoyl-CoA hydratase	auh	2	28.9172	28.9492	29.4678	29.4353	28.7767	28.3674	28.5693	28.4621	28.3672	27.8796	28.4861	28.454	28.5648	28.5575	28.452	28.3016	28.3641	28.2948	28.3512	28.1283	35.7	35.7	34.739	0	50.721	9	9	8	8	8	7	7	7	8	7	8	7	74	8	8	9	6	7	8
Q6DEM4;Q6TH46;F5ATB3;F1RDC0	Q6DEM4;Q6TH46;F5ATB3;F1RDC0	>tr|Q6DEM4|Q6DEM4_DANRE Autophagy protein 5 OS=Danio rerio GN=atg5 PE=2 SV=1;>tr|Q6TH46|Q6TH46_DANRE Autophagy protein 5 OS=Danio rerio GN=atg5 PE=2 SV=1;>tr|F5ATB3|F5ATB3_DANRE Autophagy protein 5 OS=Danio rerio GN=atg5 PE=2 SV=1;>tr|F1RDC0|F1RDC0_DANRE A	Autophagy protein 5	atg5	4	25.7078	24.746	25.1415	23.6282	24.9131	25.2043	24.7717	25.4627	24.3347	24.3324	24.4416	24.5116	24.5126	24.1064	24.2803	24.4746	24.8599	24.9014	24.5729	25.3163	21.2	21.2	31.871	0	7.2438	4	4	4	3	3	1	3	4	3	4	3	2	7	1	0	1	0	0	0
A0A0R4IRC7;Q0P409;F1R8S1;A0A0R4IXZ1	A0A0R4IRC7;Q0P409;F1R8S1;A0A0R4IXZ1	>tr|A0A0R4IRC7|A0A0R4IRC7_DANRE AVL9 homolog (S. cerevisiase) OS=Danio rerio GN=avl9 PE=4 SV=1;>tr|Q0P409|Q0P409_DANRE Zgc:153609 OS=Danio rerio GN=avl9 PE=2 SV=1;>tr|F1R8S1|F1R8S1_DANRE AVL9 homolog (S. cerevisiase) OS=Danio rerio GN=avl9 PE=4 SV=1;>tr|A0	AVL9 homolog (S. cerevisiase);Zgc:153609	avl9	4	25.6908	24.8504	17	24.2704	25.913	25.4172	25.5792	24.3561	25.4866	25.2001	25.0587	24.8529	17	17	25.211	25.3591	25.0642	25.2537	25.3359	25.092	13.7	13.7	69.727	0	2.6322	5	5	4	3	0	2	4	4	4	3	5	4	7	1	0	0	0	0	1
Q6PBN2	Q6PBN2	>sp|Q6PBN2|AIDA_DANRE Axin interactor, dorsalization-associated protein OS=Danio rerio GN=aida PE=1 SV=1	Axin interactor, dorsalization-associated protein	aida	1	25.1657	25.0682	24.4825	25.705	25.8974	25.6443	23.9539	24.4531	25.2919	25.0014	24.7228	24.7989	24.7299	24.3443	25.018	25.328	24.739	24.469	24.6649	25.3744	7.9	7.9	34.559	0	2.7136	2	2	1	1	1	2	2	2	1	1	2	1	4	0	0	0	0	2	1
B3DG37;Q90486;Q1RM32;Q8JJ15;Q7ZYZ5;O93548;F6NT71;Q7T1B0	B3DG37;Q90486;Q1RM32	>tr|B3DG37|B3DG37_DANRE Ba1 protein OS=Danio rerio GN=ba1 PE=2 SV=1;>sp|Q90486|HBB1_DANRE Hemoglobin subunit beta-1 OS=Danio rerio GN=ba1 PE=1 SV=3;>tr|Q1RM32|Q1RM32_DANRE Ba1 globin OS=Danio rerio GN=ba1 PE=2 SV=1	Ba1 protein;Hemoglobin subunit beta-1;Ba1 globin	ba1	8	31.7402	33.1543	33.178	33.1944	33.1107	32.3391	32.2955	32.1006	32.9642	33.059	31.1926	32.8732	32.6051	32.5334	32.6529	32.105	32.0146	31.8152	32.5911	32.9915	87.8	16.9	16.389	0	87.934	2	2	2	2	2	2	2	2	2	2	2	2	279	18	33	38	31	35	21
A8WG05;Q7ZVF9;B2GTB1;C5IG37;F1QC15;A0FKD7	A8WG05;Q7ZVF9;B2GTB1;C5IG37	>tr|A8WG05|A8WG05_DANRE Bactin2 protein OS=Danio rerio GN=actb2 PE=2 SV=1;>sp|Q7ZVF9|ACTB2_DANRE Actin, cytoplasmic 2 OS=Danio rerio GN=actbb PE=2 SV=2;>tr|B2GTB1|B2GTB1_DANRE Bactin2 protein OS=Danio rerio GN=actb2 PE=2 SV=1;>tr|C5IG37|C5IG37_DANRE Beta-a	Bactin2 protein;Actin, cytoplasmic 2	actb2;actbb	6	30.4494	30.5018	30.3408	30.7967	30.7225	29.8583	30.2286	30.195	30.3647	29.842	29.8037	30.1518	29.5271	29.8717	29.9755	29.6704	30.0258	29.8716	29.8148	29.8051	90.9	4.5	41.752	0	64.422	1	1	1	1	1	1	1	1	1	1	1	1	121	12	11	9	12	14	12
Q1RLU7;F1QB08;A0A0R4IB32	Q1RLU7;F1QB08;A0A0R4IB32	>tr|Q1RLU7|Q1RLU7_DANRE Zgc:136827 OS=Danio rerio GN=baiap2a PE=2 SV=1;>tr|F1QB08|F1QB08_DANRE BAI1-associated protein 2a OS=Danio rerio GN=baiap2a PE=4 SV=1;>tr|A0A0R4IB32|A0A0R4IB32_DANRE BAI1-associated protein 2a OS=Danio rerio GN=baiap2a PE=4 SV=1	BAI1-associated protein 2a	baiap2a	3	28.8872	28.8295	29.4928	29.3335	29.1798	28.7654	28.9994	28.5818	28.3489	28.0759	28.5247	28.4406	28.8158	28.494	28.597	28.5321	28.487	28.5204	28.2859	28.5652	38.1	26.7	56.219	0	35.163	11	17	10	11	11	11	11	14	14	13	12	9	99	8	9	11	8	11	11
A0A0R4IYZ8;A0A0R4IRY0;A0A0R4ICX5;A0A0R4IPI3	A0A0R4IYZ8;A0A0R4IRY0	>tr|A0A0R4IYZ8|A0A0R4IYZ8_DANRE BAI1-associated protein 2b OS=Danio rerio GN=baiap2b PE=4 SV=1;>tr|A0A0R4IRY0|A0A0R4IRY0_DANRE BAI1-associated protein 2b (Fragment) OS=Danio rerio GN=baiap2b PE=4 SV=1	BAI1-associated protein 2b;BAI1-associated protein 2b (Fragment)	baiap2b	4	17	31.5126	17	17	17	17	17	23.9157	17	23.5178	17	17	17	17	17	17	17	23.7661	17	23.6518	14.3	3.4	59.694	0.00024845	1.8251	2	2	0	2	0	0	0	0	1	1	0	1	5	0	2	0	0	0	0
Q6P026	Q6P026	>sp|Q6P026|BAF_DANRE Barrier-to-autointegration factor OS=Danio rerio GN=banf1 PE=1 SV=1	Barrier-to-autointegration factor	banf1	1	30.8046	30.4908	31.4356	31.3714	30.8463	30.0428	30.1913	30.2451	30.3218	30.0554	30.2749	30.0931	30.6691	30.4654	30.3745	29.9749	30.0557	30.1472	30.2782	30.1448	68.9	68.9	10.228	0	21.816	7	7	7	7	7	7	7	7	7	7	7	7	130	11	15	12	16	14	11
F1QN52;Q08BX5;F1QVA6;A0A0R4IPM3	F1QN52;Q08BX5	>tr|F1QN52|F1QN52_DANRE Basal cell adhesion molecule (Lutheran blood group) OS=Danio rerio GN=bcam PE=1 SV=2;>tr|Q08BX5|Q08BX5_DANRE Basal cell adhesion molecule (Lutheran blood group) OS=Danio rerio GN=bcam PE=1 SV=1	Basal cell adhesion molecule (Lutheran blood group)	bcam	4	29.3851	29.6309	28.9414	29.933	29.5495	29.3782	29.3547	29.2181	29.3187	29.365	28.9838	29.2187	28.5125	28.9154	29.1327	29.2312	29.1439	29.0825	29.1301	29.1602	42.1	42.1	66.416	0	72.2	18	18	12	14	9	13	14	14	16	15	14	15	122	13	15	5	10	14	12
Q6PD83	Q6PD83	>sp|Q6PD83|BZW1A_DANRE Basic leucine zipper and W2 domain-containing protein 1-A OS=Danio rerio GN=bzw1a PE=2 SV=1	Basic leucine zipper and W2 domain-containing protein 1-A	bzw1a	1	26.1732	26.9839	17	24.4522	26.6378	25.0679	26.1182	26.0055	26.1276	26.4946	25.6813	26.0803	17	26.0186	26.1409	25.8305	25.9688	25.8787	25.7324	25.9777	13.1	11.2	48.075	0	2.5501	5	6	4	4	0	2	3	2	3	3	3	5	4	0	0	0	1	0	0
Q1LUC1;A0A0R4IMX3;Q803N9	Q1LUC1;A0A0R4IMX3;Q803N9	>sp|Q1LUC1|BZW2_DANRE Basic leucine zipper and W2 domain-containing protein 2 OS=Danio rerio GN=bzw2 PE=2 SV=1;>tr|A0A0R4IMX3|A0A0R4IMX3_DANRE Basic leucine zipper and W2 domain-containing protein 1-B OS=Danio rerio GN=bzw1b PE=1 SV=1;>sp|Q803N9|BZW1B_DANR	Basic leucine zipper and W2 domain-containing protein 2;Basic leucine zipper and W2 domain-containing protein 1-B	bzw2;bzw1b	3	17	17	17	17	24.5376	23.3462	17	17	17	23.2694	17	17	17	17	24.0452	23.3155	17	17	17	23.3441	4.3	2.4	48.324	0.0083127	1.0826	1	1	0	1	0	0	1	1	1	0	0	1	3	0	1	0	0	1	0
A0A140LGP1	A0A140LGP1	>tr|A0A140LGP1|A0A140LGP1_DANRE Bassoon (presynaptic cytomatrix protein) b (Fragment) OS=Danio rerio GN=bsnb PE=4 SV=1	Bassoon (presynaptic cytomatrix protein) b (Fragment)	bsnb	1	17	17	26.2267	25.8162	25.3428	25.6291	25.2337	23.3857	22.8855	24.9535	17	17	24.2797	24.9551	24.0664	25.4834	24.3465	24.8634	24.4076	24.4119	25.7	25.7	20.394	0	42.935	3	3	1	0	2	2	2	2	2	2	2	1	14	1	0	1	2	2	3
F1Q6T0;F1QTK1	F1Q6T0;F1QTK1	>tr|F1Q6T0|F1Q6T0_DANRE Bassoon (presynaptic cytomatrix protein) b (Fragment) OS=Danio rerio GN=bsnb PE=1 SV=3;>tr|F1QTK1|F1QTK1_DANRE Bassoon (presynaptic cytomatrix protein) b OS=Danio rerio GN=bsnb PE=4 SV=2	Bassoon (presynaptic cytomatrix protein) b (Fragment);Bassoon (presynaptic cytomatrix protein) b	bsnb	2	30.7638	30.6057	31.7067	31.2981	30.6108	31.2613	30.8499	31.1621	31.1236	30.4658	30.434	30.2983	31.0289	30.5444	30.1274	31.1504	30.5802	30.9637	30.8483	30.6113	27.8	25.2	367.13	0	323.31	54	60	39	40	46	39	40	49	45	46	50	44	441	32	30	53	31	26	66
K7QPK9	K7QPK9	>tr|K7QPK9|K7QPK9_DANRE Bassoon b (Fragment) OS=Danio rerio GN=bsnb PE=2 SV=1	Bassoon b (Fragment)	bsnb	1	25.688	25.8453	27.5883	25.7876	26.3735	27.0788	26.6808	27.0011	26.4291	25.9505	25.7105	26.2484	26.9416	25.8692	25.7668	26.7836	25.9458	26.919	24.041	26.7025	50	24.1	36.207	0	17.191	4	4	2	2	3	2	3	4	4	3	3	2	9	0	1	3	1	0	2
A5PL88;A1L1Z6;Q566Y6;Q66IE0;A0A0J9YJB9;Q4V9B5;F1QD11	A5PL88;A1L1Z6;Q566Y6;Q66IE0;A0A0J9YJB9;Q4V9B5;F1QD11	>tr|A5PL88|A5PL88_DANRE Baz1a protein (Fragment) OS=Danio rerio GN=baz1a PE=2 SV=1;>tr|A1L1Z6|A1L1Z6_DANRE Baz1a protein (Fragment) OS=Danio rerio GN=baz1a PE=2 SV=1;>tr|Q566Y6|Q566Y6_DANRE Baz1a protein (Fragment) OS=Danio rerio GN=baz1a PE=2 SV=1;>tr|Q66	Baz1a protein (Fragment)	baz1a	7	27.0211	26.2079	25.7967	27.3758	26.9156	17	17	17	17	17	26.2707	25.9636	25.572	26.2564	26.5083	17	17	17	17	17	7.3	7.3	35.915	0.0076611	1.0998	1	1	1	1	1	1	1	0	0	0	0	0	1	0	0	0	0	1	0
B7ZV06;Q7ZW25;A7MCL9	B7ZV06;Q7ZW25	>tr|B7ZV06|B7ZV06_DANRE Bc2 protein OS=Danio rerio GN=bc2 PE=1 SV=1;>sp|Q7ZW25|CHM2A_DANRE Charged multivesicular body protein 2a OS=Danio rerio GN=chmp2a PE=2 SV=1	Bc2 protein;Charged multivesicular body protein 2a	bc2;chmp2a	3	24.583	26.9257	25.1377	17	25.7194	26.2647	26.4921	26.7566	25.8739	26.0477	25.1425	26.0955	25.4479	17	26.3166	26.4923	25.7174	26.0878	25.7552	25.6686	12.7	12.7	25.168	0	4.3056	3	3	1	3	1	0	1	2	2	2	1	2	6	0	2	0	0	1	1
A4JYN2;A0A0R4IXT8;Q75T40	A4JYN2;A0A0R4IXT8	>tr|A4JYN2|A4JYN2_DANRE Bcan OS=Danio rerio GN=bcan PE=2 SV=1;>tr|A0A0R4IXT8|A0A0R4IXT8_DANRE Brevican OS=Danio rerio GN=bcan PE=4 SV=1	Bcan;Brevican	bcan	3	30.0709	29.2829	30.6813	30.2614	30.3947	29.5689	29.5154	29.3548	29.4803	28.7489	29.5994	29.1748	29.7127	29.3455	29.7824	29.5977	29.3732	29.2547	29.4118	28.9879	22.9	22.9	143.84	0	157.96	22	22	17	15	21	17	18	18	16	19	17	15	177	21	16	16	16	22	19
F8W266	F8W266	>tr|F8W266|F8W266_DANRE B-cell CLL/lymphoma 2b OS=Danio rerio GN=bcl2b PE=4 SV=2	B-cell CLL/lymphoma 2b	bcl2b	1	22.5852	21.8896	17	17	22.0911	17	22.2368	22.329	21.7282	21.4317	22.07	21.5734	17	17	21.5203	17	22.0956	22.1882	21.5881	21.5745	4.8	4.8	23.433	0.0044022	1.3132	1	1	1	1	0	0	1	0	1	1	1	1	5	1	1	0	0	0	0
Q5RIX5;Q4VBR6;REV__E7EXN2	Q5RIX5;Q4VBR6;REV__E7EXN2	>tr|Q5RIX5|Q5RIX5_DANRE B-cell receptor-associated protein 29 OS=Danio rerio GN=bcap29 PE=1 SV=1;>tr|Q4VBR6|Q4VBR6_DANRE Zgc:110731 OS=Danio rerio GN=bcap29 PE=2 SV=1;>tr|E7EXN2|E7EXN2_DANRE Myb/SANT-like DNA-binding domain-containing 4 with coiled-coils O	B-cell receptor-associated protein 29;Zgc:110731	bcap29	3	26.0896	26.3607	17	25.7594	26.3297	26.0629	25.8582	25.2002	26.126	25.7951	25.4442	25.899	17	25.4646	25.655	25.9601	25.6061	25.6681	25.8852	25.8136	11.2	11.2	28.032	0	2.3893	2	2	2	2	0	1	2	2	2	1	2	2	13	1	2	0	1	0	4
Q8JFW7;Q7ZUJ4	Q8JFW7;Q7ZUJ4	>tr|Q8JFW7|Q8JFW7_DANRE B-cell receptor-associated protein 31 OS=Danio rerio GN=bcap31 PE=1 SV=1;>tr|Q7ZUJ4|Q7ZUJ4_DANRE B-cell receptor-associated protein 31 OS=Danio rerio GN=bcap31 PE=2 SV=1	B-cell receptor-associated protein 31	bcap31	2	29.366	28.8947	27.9087	29.7187	29.1329	28.7441	29.1118	28.9211	28.6165	28.7899	28.4301	28.787	27.2784	28.6308	28.8085	28.7696	29.0028	28.5834	28.6372	29.0139	28.7	28.7	28.041	0	50.963	7	7	5	4	4	6	5	5	6	5	5	5	67	7	5	3	10	4	8
Q4VBU0	Q4VBU0	>tr|Q4VBU0|Q4VBU0_DANRE Bckdha protein OS=Danio rerio GN=bckdha PE=1 SV=1	Bckdha protein	bckdha	1	30.4531	30.3264	30.9804	30.7238	30.3139	29.9796	30.2229	29.9983	30.2446	30.2171	29.9306	30.1163	30.1069	29.8167	30.0333	29.8079	30.053	29.9002	29.9669	30.1958	49.1	49.1	50.779	0	76.589	17	17	17	17	17	17	13	17	16	16	17	16	223	22	23	23	28	24	16
Q5VK50;B7ZVR4;A0A0R4IXM9	Q5VK50;B7ZVR4;A0A0R4IXM9	>tr|Q5VK50|Q5VK50_DANRE Bcl-2/adenovirus E1B 19kD interaction protein 3C OS=Danio rerio GN=bnip3 PE=2 SV=1;>tr|B7ZVR4|B7ZVR4_DANRE Wu:fj49c01 OS=Danio rerio GN=bnip3 PE=2 SV=1;>tr|A0A0R4IXM9|A0A0R4IXM9_DANRE BCL2/adenovirus E1B-interacting protein 3 OS=Dan	Bcl-2/adenovirus E1B 19kD interaction protein 3C;Wu:fj49c01;BCL2/adenovirus E1B-interacting protein 3	bnip3	3	17	17	17	17	17	17	17	17	17	17	17	17	17	17	17	17	17	17	17	17	9.8	9.8	20.276	0	13.661	1	1	1	1	0	0	0	0	0	1	0	0	3	1	1	0	0	0	0
A5PLC6	A5PLC6	>tr|A5PLC6|A5PLC6_DANRE BCL2-associated athanogene 1 OS=Danio rerio GN=bag1 PE=1 SV=1	BCL2-associated athanogene 1	bag1	1	27.7813	26.9529	27.9432	28.3339	26.7361	27.1757	27.8637	27.4495	26.8983	26.8838	27.2257	26.3559	27.7275	27.7612	27.0051	26.9987	27.0288	26.6572	26.5883	27.0333	51.5	51.5	22.594	0	32.219	8	8	5	3	2	4	2	3	5	5	4	3	30	4	4	1	3	1	3
B8JJ17	B8JJ17	>tr|B8JJ17|B8JJ17_DANRE BCL2-associated athanogene 4 OS=Danio rerio GN=bag4 PE=4 SV=1	BCL2-associated athanogene 4	bag4	1	17	17	17	27.1093	17	17	17	17	17	17	17	17	17	26.2019	17	17	17	17	17	17	2.8	2.8	44.254	0.0052644	1.2302	1	1	0	0	0	1	0	0	0	0	0	0	2	0	0	0	2	0	0
Q4V8W0;F1RCU0;B8A5N0;F1QGM6	Q4V8W0;F1RCU0;B8A5N0;F1QGM6	>tr|Q4V8W0|Q4V8W0_DANRE BCL2-associated athanogene 5 OS=Danio rerio GN=bag5 PE=2 SV=1;>tr|F1RCU0|F1RCU0_DANRE BCL2-associated athanogene 5 OS=Danio rerio GN=bag5 PE=1 SV=1;>tr|B8A5N0|B8A5N0_DANRE BCL2-associated athanogene 5 OS=Danio rerio GN=bag5 PE=1 SV=	BCL2-associated athanogene 5	bag5	4	25.6167	24.6526	26.2363	26.3141	25.497	24.3903	23.8447	24.3305	24.9669	24.125	24.7641	24.2551	25.3402	25.1037	24.35	25.0353	24.4492	24.2101	24.6381	24.7061	15.5	15.5	52.356	0	11.341	5	5	3	2	3	3	3	3	2	3	3	2	18	2	1	4	3	1	1
Q1LX53;K7DYE9	Q1LX53;K7DYE9	>tr|Q1LX53|Q1LX53_DANRE BCL2-like 13 (apoptosis facilitator) OS=Danio rerio GN=bcl2l13 PE=1 SV=1;>tr|K7DYE9|K7DYE9_DANRE BCL2-like 13 (apoptosis facilitator) (Fragment) OS=Danio rerio GN=bcl2l13 PE=1 SV=1	BCL2-like 13 (apoptosis facilitator);BCL2-like 13 (apoptosis facilitator) (Fragment)	bcl2l13	2	25.3757	24.6181	25.7257	25.9012	24.8255	23.361	24.6405	25.4193	25.2661	22.844	24.6481	24.2292	24.7809	24.5837	24.2163	23.5302	24.7599	25.5392	25.2793	23.2428	9.7	9.7	51.644	0	4.6178	3	3	1	1	1	2	1	2	1	1	2	2	5	0	0	0	0	0	1
Q90Z98	Q90Z98	>tr|Q90Z98|Q90Z98_DANRE Bcl-XL-like protein 1 OS=Danio rerio GN=bcl2l1 PE=1 SV=1	Bcl-XL-like protein 1	bcl2l1	1	25.8699	26.0673	25.2214	26.3014	26.19	25.3752	25.5333	25.3963	25.4715	25.5014	25.4871	25.5755	24.5481	25.3164	25.6229	25.3894	25.3563	25.2628	25.5025	25.6333	10.1	10.1	26.253	0	2.4606	3	3	2	2	2	2	3	3	3	2	2	3	32	4	3	1	3	4	4
F1Q7I4;A0A068F9P7	F1Q7I4;A0A068F9P7	>tr|F1Q7I4|F1Q7I4_DANRE Beta 3-glucosyltransferase a (Fragment) OS=Danio rerio GN=b3glcta PE=4 SV=2;>tr|A0A068F9P7|A0A068F9P7_DANRE Beta 3-glucosyltransferase a OS=Danio rerio GN=b3glcta PE=2 SV=1	Beta 3-glucosyltransferase a (Fragment);Beta 3-glucosyltransferase a	b3glcta	2	25.197	24.8829	25.3857	24.8361	24.4413	24.5331	24.1349	22.4768	24.7891	17	24.1746	24.488	17	17	17	24.1914	23.9229	24.6277	24.3299	17	10.3	10.3	33.709	0.0024004	1.5731	2	2	2	2	1	1	1	2	2	1	2	0	2	0	0	0	0	0	0
A0A097;A0A0R4IPR9	A0A097	>tr|A0A097|A0A097_DANRE Beta thymosin-like protein 2 OS=Danio rerio GN=si:dkey-152p16.6 PE=1 SV=1	Beta thymosin-like protein 2	si:dkey-152p16.6	2	28.3132	28.09	30.5056	30.6018	29.1418	29.0409	29.0593	27.8882	26.9192	27.7572	28.6164	28.3583	29.3323	29.2474	28.5619	28.2621	28.3607	28.2607	28.8575	28.5065	63	63	5.1918	0	15.203	5	5	2	3	5	3	4	4	4	4	3	4	20	1	1	5	4	3	2
Q45QT2;C7G095	Q45QT2;C7G095	>tr|Q45QT2|Q45QT2_DANRE Beta thymosin-like protein OS=Danio rerio GN=tmsb4x PE=1 SV=1;>tr|C7G095|C7G095_DANRE Thymosin beta-11 OS=Danio rerio GN=tmsb4x PE=2 SV=1	Beta thymosin-like protein;Thymosin beta-11	tmsb4x	2	33.1303	33.1665	34.0284	33.5712	33.1174	32.5085	32.9076	32.8271	32.5143	32.5042	32.7036	32.494	33.3633	32.6125	32.5254	32.5198	32.5833	32.4444	32.3517	32.7963	88.6	88.6	4.9805	0	171.98	7	7	5	5	7	5	4	5	5	3	5	4	268	28	26	37	28	21	26
H0WF44;B0UYS1;Q04475;C5IG52	H0WF44;B0UYS1;Q04475;C5IG52	>tr|H0WF44|H0WF44_DANRE Beta-2-microglobulin OS=Danio rerio GN=b2m PE=1 SV=1;>tr|B0UYS1|B0UYS1_DANRE Beta-2-microglobulin OS=Danio rerio GN=b2m PE=2 SV=1;>sp|Q04475|B2MG_DANRE Beta-2-microglobulin OS=Danio rerio GN=b2m PE=1 SV=1;>tr|C5IG52|C5IG52_DANRE Bet	Beta-2-microglobulin	b2m	4	27.3641	26.9326	29.1285	28.1563	27.7374	26.1091	26.4475	27.1578	27.8304	27.5104	26.676	27.3155	28.0948	27.3209	27.1851	26.704	26.7506	27.0763	27.5184	27.3894	67.9	67.9	13.107	0	14.268	6	6	4	4	5	4	4	3	4	4	5	6	56	3	7	10	5	7	3
F1R1W4;E7F1G6;Q6PFS6	F1R1W4;E7F1G6;Q6PFS6	>tr|F1R1W4|F1R1W4_DANRE Beta-2-microglobulin (Fragment) OS=Danio rerio GN=b2ml PE=3 SV=1;>tr|E7F1G6|E7F1G6_DANRE Beta-2-microglobulin OS=Danio rerio GN=b2ml PE=3 SV=2;>tr|Q6PFS6|Q6PFS6_DANRE Beta-2-microglobulin OS=Danio rerio GN=b2ml PE=2 SV=1	Beta-2-microglobulin (Fragment);Beta-2-microglobulin	b2ml	3	27.2629	26.866	28.111	28.6634	28.2415	27.1299	26.3877	27.3979	26.5655	26.8693	26.9595	26.6566	26.1188	28.0823	27.6193	27.0054	26.5522	27.1474	26.8168	26.9453	60	60	10.966	0	24.324	3	3	3	3	3	2	3	3	2	3	2	3	54	5	4	3	8	7	6
Q9I903	Q9I903	>tr|Q9I903|Q9I903_DANRE Beta-catenin-interacting protein OS=Danio rerio GN=ctnnbip1 PE=1 SV=1	Beta-catenin-interacting protein	ctnnbip1	1	24.0568	23.9472	24.9333	25.0645	24.9589	17	24.0714	17	23.5989	23.6165	23.5698	23.6388	24.253	24.1738	24.3003	17	23.9381	17	23.5372	23.7671	38.3	38.3	9.3045	0	9.6778	1	1	1	1	1	1	1	0	1	0	1	1	5	0	1	1	1	0	0
A2CJ04;A0A0R4IML3;Q6TEM3;F1RBV6;A0A0R4IMY9;A2CJ05;A0A0R4IKA4;F1QX43;A2CJ02;A0A0R4ILH9;A2CJ03;A0A0R4ID70	A2CJ04;A0A0R4IML3	>tr|A2CJ04|A2CJ04_DANRE Beta-dystrobrevin OS=Danio rerio GN=dtnbb PE=2 SV=1;>tr|A0A0R4IML3|A0A0R4IML3_DANRE Dystrobrevin, beta b OS=Danio rerio GN=dtnbb PE=4 SV=1	Beta-dystrobrevin;Dystrobrevin, beta b	dtnbb	12	28.4413	28.0794	27.0778	28.4524	28.7331	27.5831	28.2275	27.6466	28.2294	27.7999	28.0498	27.6745	27.5815	27.7986	27.7207	27.6234	27.922	27.7259	27.6895	27.725	23.1	23.1	64.422	0	51.229	10	10	7	6	3	6	8	6	8	7	7	8	63	5	6	3	7	6	6
A2BIK1;A2BIK2	A2BIK1	>tr|A2BIK1|A2BIK1_DANRE Beta-galactosidase OS=Danio rerio GN=si:dkey-224e22.2 PE=1 SV=1	Beta-galactosidase	si:dkey-224e22.2	2	25.3241	25.062	24.2544	24.8605	25.3527	24.8664	24.8431	24.1834	24.909	24.3367	24.6528	24.3601	24.0818	24.733	24.4476	24.7525	24.9784	24.2346	24.5515	24.2797	6.6	6.6	68.461	0.0023918	1.5455	4	4	3	3	2	1	4	3	3	2	3	3	5	1	0	0	1	1	1
Q567F4;F1RDQ5;A7YYC1	Q567F4;F1RDQ5;A7YYC1	>tr|Q567F4|Q567F4_DANRE Beta-hexosaminidase OS=Danio rerio GN=hexa PE=2 SV=1;>tr|F1RDQ5|F1RDQ5_DANRE Beta-hexosaminidase OS=Danio rerio GN=hexa PE=1 SV=1;>tr|A7YYC1|A7YYC1_DANRE Beta-hexosaminidase OS=Danio rerio GN=hexa PE=2 SV=1	Beta-hexosaminidase	hexa	3	26.0362	24.6675	17	26.4972	24.9242	22.2437	23.6639	17	24.1372	24.5427	25.2205	24.7985	17	24.8401	24.6647	23.379	23.8856	17	24.4093	24.7746	11.5	11.5	60.726	0	5.2913	5	5	4	2	0	4	2	1	2	0	2	3	10	4	1	0	2	0	0
A2BHD8;A0A0R4IQN2;F1QUU0;F1QTE2;A2BHD9	A2BHD8;A0A0R4IQN2;F1QUU0	>tr|A2BHD8|A2BHD8_DANRE Beta-hexosaminidase OS=Danio rerio GN=hexb PE=1 SV=1;>tr|A0A0R4IQN2|A0A0R4IQN2_DANRE Beta-hexosaminidase OS=Danio rerio GN=hexb PE=1 SV=1;>tr|F1QUU0|F1QUU0_DANRE Hexosaminidase B (beta polypeptide) OS=Danio rerio GN=hexb PE=1 SV=1	Beta-hexosaminidase;Hexosaminidase B (beta polypeptide)	hexb	5	29.8615	29.0642	29.7599	30.3511	29.4655	28.6571	28.3817	29.1499	28.821	28.7882	28.8705	28.7382	28.9415	29.0864	28.9084	28.7554	28.5464	28.855	28.8423	28.8743	43.4	11.6	61.532	0	88.278	5	19	15	15	15	18	13	14	14	14	14	14	169	19	20	15	16	20	13
F1QU55;Q32LQ4	F1QU55;Q32LQ4	>tr|F1QU55|F1QU55_DANRE Betaine--homocysteine S-methyltransferase 1 OS=Danio rerio GN=bhmt PE=1 SV=1;>sp|Q32LQ4|BHMT1_DANRE Betaine--homocysteine S-methyltransferase 1 OS=Danio rerio GN=bhmt PE=2 SV=1	Betaine--homocysteine S-methyltransferase 1	bhmt	2	29.1683	28.9693	29.1081	28.9742	28.9082	28.4214	28.017	28.558	28.5837	28.5022	28.5018	28.5606	28.412	28.3532	28.338	28.4064	28.0438	28.4164	28.419	28.4285	45.8	45.8	44.082	0	57.546	12	12	11	10	9	9	11	11	10	10	12	11	141	15	16	15	11	14	13
Q7SX92	Q7SX92	>tr|Q7SX92|Q7SX92_DANRE Beta-synuclein OS=Danio rerio GN=sncb PE=1 SV=1	Beta-synuclein	sncb	1	35.3531	35.1838	35.7602	35.6607	35.2909	34.6765	34.8863	35.0085	34.5641	34.7303	34.9011	34.8026	35.3864	34.9269	34.7228	34.5091	34.6219	34.6047	34.4138	34.637	55.9	55.9	13.341	0	298.32	10	10	10	10	10	10	10	10	10	10	10	10	412	41	42	46	39	39	39
B0S5N7;Q08CI5	B0S5N7;Q08CI5	>tr|B0S5N7|B0S5N7_DANRE Biliverdin reductase A OS=Danio rerio GN=blvra PE=1 SV=1;>tr|Q08CI5|Q08CI5_DANRE Biliverdin reductase A OS=Danio rerio GN=blvra PE=2 SV=1	Biliverdin reductase A	blvra	2	29.42	29.4533	28.7646	29.6719	29.1339	29.2247	29.385	28.9215	28.8667	28.5798	28.9121	28.9901	28.3156	28.8481	28.7538	29.1949	28.8546	28.5932	28.848	28.8038	64	64	32.83	0	120.41	14	14	11	12	11	10	11	13	13	14	13	12	163	19	17	10	20	15	22
Q6DGA0;B8JMC1;E9QCF1;B8JMC0	Q6DGA0;B8JMC1;E9QCF1	>tr|Q6DGA0|Q6DGA0_DANRE Zgc:91854 OS=Danio rerio GN=blvrb PE=2 SV=1;>tr|B8JMC1|B8JMC1_DANRE Biliverdin reductase B OS=Danio rerio GN=blvrb PE=1 SV=1;>tr|E9QCF1|E9QCF1_DANRE Uncharacterized protein OS=Danio rerio GN=blvrb PE=1 SV=2	Biliverdin reductase B	blvrb	4	29.515	29.272	29.2785	29.4331	29.3814	28.7006	28.6868	28.541	28.6504	28.2094	28.895	28.951	28.6338	28.6047	28.778	28.5771	28.4638	28.2128	28.589	28.3583	46.9	46.9	21.13	0	14.824	7	7	5	6	6	6	6	6	6	7	6	6	99	10	15	10	8	13	13
Q6DHR4;Q5RGA7;A0A0R4IHR0;E9QE61	Q6DHR4;Q5RGA7;A0A0R4IHR0	>tr|Q6DHR4|Q6DHR4_DANRE Bisphosphate nucleotidase 1 OS=Danio rerio GN=bpnt1 PE=2 SV=1;>tr|Q5RGA7|Q5RGA7_DANRE Bisphosphate nucleotidase 1 OS=Danio rerio GN=bpnt1 PE=1 SV=1;>tr|A0A0R4IHR0|A0A0R4IHR0_DANRE Bisphosphate nucleotidase 1 OS=Danio rerio GN=bpnt1	Bisphosphate nucleotidase 1	bpnt1	4	27.4422	27.3089	28.5245	28.6344	27.6777	27.3551	27.3536	26.9883	27.4159	27.8135	27.2889	27.3168	27.573	27.4265	27.4503	27.1665	27.5774	27.3081	27.0369	27.4916	14.6	14.6	33.129	0	7.586	4	4	3	3	3	3	3	3	3	3	3	4	42	3	5	4	4	5	3
Q7SXJ5;F1R4G2;R4GDM6	Q7SXJ5;F1R4G2	>tr|Q7SXJ5|Q7SXJ5_DANRE Bleomycin hydrolase OS=Danio rerio GN=blmh PE=2 SV=1;>tr|F1R4G2|F1R4G2_DANRE Bleomycin hydrolase OS=Danio rerio GN=blmh PE=1 SV=1	Bleomycin hydrolase	blmh	3	27.2075	26.2147	26.7808	27.4372	27.0531	26.3623	26.8259	26.5952	26.4626	25.8325	26.6937	25.9928	26.9464	26.7029	26.7742	26.1505	26.0596	26.2443	26.2943	25.0461	21.4	21.4	52.219	0	25.79	6	6	4	3	3	4	4	4	5	4	4	3	30	2	2	2	4	2	5
A0A0M3HEL1;Q5XIX8	A0A0M3HEL1;Q5XIX8	>tr|A0A0M3HEL1|A0A0M3HEL1_DANRE BLOC-1-related complex subunit 5 OS=Danio rerio GN=borcs5 PE=1 SV=1;>sp|Q5XIX8|BORC5_DANRE BLOC-1-related complex subunit 5 OS=Danio rerio GN=borcs5 PE=2 SV=1	BLOC-1-related complex subunit 5	borcs5	2	17	23.1901	17	24.9207	23.6401	23.3869	22.7144	22.9121	17	24.6173	17	23.0865	17	23.6606	23.1992	17	22.9361	22.7386	17	17	15.4	15.4	21.988	0	2.602	2	2	1	2	0	1	1	1	1	1	0	1	5	1	1	0	0	0	1
Q4V8S9	Q4V8S9	>sp|Q4V8S9|BORC7_DANRE BLOC-1-related complex subunit 7 OS=Danio rerio GN=borcs7 PE=3 SV=1	BLOC-1-related complex subunit 7	borcs7	1	17	17	17	17	17	17	17	17	17	17	17	17	17	17	17	17	17	17	17	17	16.5	16.5	11.59	0.00026015	2.2121	1	1	0	1	0	0	0	0	0	0	0	0	1	0	1	0	0	0	0
Q08C26	Q08C26	>tr|Q08C26|Q08C26_DANRE Bloodthirsty-related gene family, member 12 OS=Danio rerio GN=btr12 PE=1 SV=1	Bloodthirsty-related gene family, member 12	btr12	1	17	17	17	17	17	17	17	17	17	17	17	17	17	17	17	17	17	17	17	17	2.1	2.1	63.494	0.0095154	0.98374	1	1	0	0	0	0	0	0	0	0	0	1	1	0	0	0	0	0	0
F1R2T4;Q6DEL5	F1R2T4;Q6DEL5	>tr|F1R2T4|F1R2T4_DANRE BolA family member 1 OS=Danio rerio GN=bola1 PE=1 SV=2;>tr|Q6DEL5|Q6DEL5_DANRE Zgc:101119 OS=Danio rerio GN=bola1 PE=2 SV=1	BolA family member 1;Zgc:101119	bola1	2	26.3251	26.3217	27.2619	26.9115	26.4323	24.2019	26.1111	26.1311	25.3961	25.1105	25.8324	25.7417	26.4775	25.6485	25.7275	25.1176	25.8669	25.8589	25.4998	25.5481	34.7	34.7	16.259	0	20.391	3	3	3	3	3	3	3	2	3	3	2	3	35	5	2	8	6	4	0
Q6DC87	Q6DC87	>tr|Q6DC87|Q6DC87_DANRE BolA family member 3 OS=Danio rerio GN=bola3 PE=1 SV=1	BolA family member 3	bola3	1	26.7234	26.6724	25.7599	23.4561	27.0763	26.0127	26.1738	25.8616	25.6922	25.6533	25.9874	26.0822	25.6193	24.3623	26.7457	25.8541	25.7787	25.6435	25.589	25.7175	16.3	16.3	11.723	0	7.6036	1	1	1	1	1	1	1	1	1	1	1	1	2	0	0	0	0	1	0
E7FFP8;F1Q7Y2;A9JTF7	E7FFP8	>tr|E7FFP8|E7FFP8_DANRE Bone morphogenetic protein/retinoic acid-inducible neural-specific 1 OS=Danio rerio GN=brinp1 PE=2 SV=1	Bone morphogenetic protein/retinoic acid-inducible neural-specific 1	brinp1	3	25.4569	23.3564	17	24.8075	25.02	23.855	23.9512	23.6539	23.821	22.9589	24.2565	23.6408	17	24.1073	24.2188	23.3867	23.5464	23.5716	24.3251	23.4223	9.6	9.6	88.393	0	2.9031	7	7	3	1	0	2	2	5	5	2	3	3	19	4	1	0	1	3	2
B0S6I3;A0A0G2UMG0;F1QYG6	B0S6I3;A0A0G2UMG0;F1QYG6	>tr|B0S6I3|B0S6I3_DANRE Bone morphogenetic protein/retinoic acid-inducible neural-specific 2 OS=Danio rerio GN=brinp2 PE=4 SV=1;>tr|A0A0G2UMG0|A0A0G2UMG0_DANRE Bone morphogenetic/retinoic acid-inducible neural specific protein 2 OS=Danio rerio GN=brinp2 PE	Bone morphogenetic protein/retinoic acid-inducible neural-specific 2;Bone morphogenetic/retinoic acid-inducible neural specific protein 2	brinp2	3	23.1063	22.4402	17	17	17	21.7889	21.0037	17	17	21.4082	22.2593	22.0257	17	17	17	21.8752	21.395	17	17	21.7392	1.4	1.4	88.653	0.0032833	1.404	1	1	1	1	0	0	0	1	1	0	0	1	2	0	0	0	0	0	1
F1Q7B5;A0A1L1QZV4	F1Q7B5;A0A1L1QZV4	>tr|F1Q7B5|F1Q7B5_DANRE BR serine/threonine kinase 2b OS=Danio rerio GN=brsk2b PE=4 SV=2;>tr|A0A1L1QZV4|A0A1L1QZV4_DANRE BR serine/threonine kinase 2b OS=Danio rerio GN=brsk2b PE=4 SV=1	BR serine/threonine kinase 2b	brsk2b	2	25.3823	25.2922	25.2035	25.1946	25.4654	24.7453	24.7592	24.9777	25.51	26.0116	24.8909	25.0714	24.8758	25.0035	25.1503	25.035	24.8812	24.8482	24.8759	25.4868	16.3	5.2	89.428	0	4.3234	3	4	2	3	1	1	3	2	3	2	3	4	15	0	2	0	1	2	1
Q1RM09	Q1RM09	>sp|Q1RM09|BASP1_DANRE Brain acid soluble protein 1 homolog OS=Danio rerio GN=basp1 PE=2 SV=2	Brain acid soluble protein 1 homolog	basp1	1	35.2763	35.1658	35.8612	35.6526	35.3857	34.8547	35.0228	35.1125	34.8328	34.9937	34.7533	34.8808	35.0498	34.7515	34.8624	34.9081	34.8419	34.9519	34.7396	35.0556	86.8	86.8	19.996	0	323.31	27	27	26	25	27	25	24	26	25	25	23	24	998	108	105	109	95	97	104
Q8AY63;Q7ZU04;R4GE87;F6NIF4;R4GEP9;R4GDX0	Q8AY63;Q7ZU04;R4GE87;F6NIF4	>tr|Q8AY63|Q8AY63_DANRE Brain-subtype creatine kinase OS=Danio rerio GN=ckbb PE=1 SV=1;>tr|Q7ZU04|Q7ZU04_DANRE Creatine kinase, brain b OS=Danio rerio GN=ckbb PE=2 SV=1;>tr|R4GE87|R4GE87_DANRE Creatine kinase, brain b OS=Danio rerio GN=ckbb PE=1 SV=1;>tr|F	Brain-subtype creatine kinase;Creatine kinase, brain b	ckbb	6	37.3844	36.9596	37.7651	37.4702	37.3502	36.6145	37.1663	36.761	36.8821	36.5534	36.8069	36.6371	37.0091	36.647	36.7216	36.5573	36.6911	36.464	36.5199	36.5463	86.9	64.3	42.883	0	323.31	26	36	34	35	35	35	34	34	35	34	33	35	4315	485	398	575	504	445	377
Q9I8N9;F8W3N3;Q90ZG6;F8W4L9	Q9I8N9;F8W3N3;Q90ZG6;F8W4L9	>tr|Q9I8N9|Q9I8N9_DANRE Brain-type fatty acid binding protein OS=Danio rerio GN=fabp7a PE=1 SV=1;>tr|F8W3N3|F8W3N3_DANRE Fatty acid-binding protein 7, brain, a OS=Danio rerio GN=fabp7a PE=1 SV=1;>tr|Q90ZG6|Q90ZG6_DANRE D168 protein (Fragment) OS=Danio reri	Brain-type fatty acid binding protein;Fatty acid-binding protein 7, brain, a;D168 protein (Fragment)	fabp7a	4	35.9019	35.7826	36.1459	36.0865	35.8783	35.4466	35.4745	35.7679	35.4411	35.3111	35.2255	35.3146	35.3509	34.9745	35.2042	35.3826	35.2157	35.3679	35.2483	35.3921	78.8	78.8	14.918	0	323.31	11	12	12	12	11	11	11	12	12	12	12	11	2206	241	203	299	243	252	184
Q6U1J7	Q6U1J7	>tr|Q6U1J7|Q6U1J7_DANRE Brain-type fatty acid-binding protein b OS=Danio rerio GN=fabp7b PE=2 SV=1	Brain-type fatty acid-binding protein b	fabp7b	1	26.3194	27.5516	26.9558	24.2646	24.8529	26.8721	17	23.9441	24.2142	24.0595	26.3488	27.0521	26.0082	24.5619	24.9904	26.6807	17	24.4985	23.7983	22.4194	37.1	37.1	14.922	0	4.4436	5	5	3	5	4	1	2	4	2	1	1	4	21	1	7	3	1	2	4
E7FDU0;A1L2C0	E7FDU0;A1L2C0	>tr|E7FDU0|E7FDU0_DANRE Branched chain keto acid dehydrogenase E1, beta polypeptide OS=Danio rerio GN=bckdhb PE=1 SV=2;>tr|A1L2C0|A1L2C0_DANRE Branched chain ketoacid dehydrogenase E1, beta polypeptide OS=Danio rerio GN=bckdhb PE=2 SV=1	Branched chain keto acid dehydrogenase E1, beta polypeptide;Branched chain ketoacid dehydrogenase E1, beta polypeptide	bckdhb	2	28.5214	28.2375	28.9663	28.8458	28.3436	27.6216	28.07	28.0704	28.2185	27.8146	27.9916	27.8086	28.3991	28.0577	27.7789	27.6178	27.9205	27.8574	28.077	27.874	21	21	36.231	0	85.099	4	4	3	4	3	3	4	3	3	4	3	4	48	5	5	5	5	4	4
F1Q632;F1QP93	F1Q632;F1QP93	>tr|F1Q632|F1Q632_DANRE Neural precursor cell-expressed, developmentally down-regulated 4-like OS=Danio rerio GN=nedd4l PE=1 SV=1;>tr|F1QP93|F1QP93_DANRE Neural precursor cell-expressed, developmentally down-regulated 4-like OS=Danio rerio GN=nedd4l PE=1 S	Neural precursor cell-expressed, developmentally down-regulated 4-like	nedd4l	2	21.8534	22.0247	17	17	17	24.6538	23.6323	24.4452	22.1483	21.9566	23.0201	23.2052	17	17	17	23.6994	22.9509	23.4749	23.3769	23.4007	2.6	2.6	115.65	0	2.5904	2	2	1	1	0	0	0	2	1	2	2	1	4	0	0	0	0	0	2
E9QFU8;E9QCQ6;F1QLF8;Q6DG83	E9QFU8;E9QCQ6;F1QLF8;Q6DG83	>tr|E9QFU8|E9QFU8_DANRE Branched-chain-amino-acid aminotransferase OS=Danio rerio GN=bcat2 PE=1 SV=1;>tr|E9QCQ6|E9QCQ6_DANRE Branched-chain-amino-acid aminotransferase OS=Danio rerio GN=bcat2 PE=1 SV=1;>tr|F1QLF8|F1QLF8_DANRE Branched-chain-amino-acid amin	Branched-chain-amino-acid aminotransferase	bcat2	4	31.4221	30.9659	31.5846	31.7984	31.1161	30.8743	30.9828	30.9199	31.0707	30.7028	30.8574	30.5859	30.9367	30.8605	30.8011	30.8121	30.7488	30.8791	30.9642	30.7048	54.7	52.4	43.515	0	235.74	18	19	18	18	16	18	16	18	18	17	18	18	375	40	37	35	39	40	35
Q6PC10;Q5RHB8;A5PML5;A5PML4	Q6PC10;Q5RHB8	>tr|Q6PC10|Q6PC10_DANRE Branched-chain-amino-acid aminotransferase OS=Danio rerio GN=bcat1 PE=2 SV=1;>tr|Q5RHB8|Q5RHB8_DANRE Branched-chain-amino-acid aminotransferase OS=Danio rerio GN=bcat1 PE=1 SV=1	Branched-chain-amino-acid aminotransferase	bcat1	4	29.3665	29.4246	29.5405	30.2841	29.7209	29.3036	29.2095	29.0284	29.3897	28.3497	28.8997	29.1184	28.8881	29.2055	29.1805	28.9358	29.02	28.9382	29.205	28.7987	55.3	53	42.692	0	97.299	16	16	14	14	13	12	13	15	13	14	15	13	222	22	24	14	21	23	23
A0A0R4ICH2;A0A0M3KL72;A0A0R4IER2	A0A0R4ICH2;A0A0M3KL72;A0A0R4IER2	>tr|A0A0R4ICH2|A0A0R4ICH2_DANRE BRCA1/BRCA2-containing complex, subunit 3 OS=Danio rerio GN=brcc3 PE=1 SV=1;>tr|A0A0M3KL72|A0A0M3KL72_DANRE DrBRCC36 OS=Danio rerio PE=1 SV=1;>tr|A0A0R4IER2|A0A0R4IER2_DANRE BRCA1/BRCA2-containing complex, subunit 3 OS=Danio	BRCA1/BRCA2-containing complex, subunit 3;DrBRCC36	brcc3	3	24.7056	17	17	25.0067	17	24.3153	17	24.2148	24.0396	17	23.3839	17	17	24.1727	17	23.4378	17	24.1385	23.7592	17	6	6	28.688	0.00024777	1.811	1	1	1	0	0	1	0	1	0	1	1	0	3	1	0	0	1	0	0
F1Q8W2;B2GRX8;A0A0R4IU34;Q7ZUV7	F1Q8W2;B2GRX8;A0A0R4IU34;Q7ZUV7	>tr|F1Q8W2|F1Q8W2_DANRE BRCA2-interacting transcriptional repressor EMSY (Fragment) OS=Danio rerio GN=emsy PE=1 SV=1;>tr|B2GRX8|B2GRX8_DANRE Zgc:56039 protein OS=Danio rerio GN=emsy PE=2 SV=1;>tr|A0A0R4IU34|A0A0R4IU34_DANRE BRCA2-interacting transcriptiona	BRCA2-interacting transcriptional repressor EMSY (Fragment);Zgc:56039 protein	emsy	4	17	17	17	17	17	17	17	17	17	17	17	17	17	17	17	17	17	17	17	17	2.2	2.2	119.3	0.0037418	1.3876	1	1	0	1	0	0	0	0	0	0	1	0	2	0	1	0	0	0	0
F1QA02;Q6PGV4;E7FFP1	F1QA02;Q6PGV4;E7FFP1	>tr|F1QA02|F1QA02_DANRE Breast carcinoma-amplified sequence 3 OS=Danio rerio GN=bcas3 PE=1 SV=2;>tr|Q6PGV4|Q6PGV4_DANRE Breast carcinoma amplified sequence 3 OS=Danio rerio GN=bcas3 PE=2 SV=1;>tr|E7FFP1|E7FFP1_DANRE Breast carcinoma-amplified sequence 3 OS	Breast carcinoma-amplified sequence 3;Breast carcinoma amplified sequence 3	bcas3	3	17	17	17	17	17	17	17	17	23.852	17	17	17	17	17	17	17	17	17	23.7467	17	3.1	3.1	88.063	0	3.0678	1	1	0	0	0	0	0	1	0	0	1	0	2	0	0	0	0	0	1
A2CEA9;Q4V8R8	A2CEA9;Q4V8R8	>tr|A2CEA9|A2CEA9_DANRE Bri3-binding protein OS=Danio rerio GN=bri3bp PE=1 SV=1;>tr|Q4V8R8|Q4V8R8_DANRE Bri3bp protein (Fragment) OS=Danio rerio GN=bri3bp PE=2 SV=1	Bri3-binding protein;Bri3bp protein (Fragment)	bri3bp	2	29.5342	29.6455	25.9981	29.4813	29.4981	28.6795	29.3149	28.6571	29.5914	29.5495	28.9245	29.3014	26.956	28.2767	28.9035	29.1002	29.364	29.1687	28.9688	29.3223	28.6	28.6	26.312	0	48.615	7	7	6	6	3	6	6	4	5	4	7	7	79	7	7	1	8	11	8
A0A0R4IN54;E7FD40	A0A0R4IN54;E7FD40	>tr|A0A0R4IN54|A0A0R4IN54_DANRE Bridging integrator 1a OS=Danio rerio GN=bin1a PE=1 SV=1;>tr|E7FD40|E7FD40_DANRE Bridging integrator 1a OS=Danio rerio GN=bin1a PE=1 SV=2	Bridging integrator 1a	bin1a	2	32.2896	32.0973	32.7118	32.3126	32.6131	31.6739	31.864	31.9046	31.9719	31.5858	31.7952	31.7306	32.0691	31.8338	31.8361	31.6787	31.7054	31.7542	31.6509	31.7182	48.2	0	56.603	0	249.37	0	22	18	19	20	17	18	19	19	20	20	20	388	35	34	49	33	46	38
I3QIA4;I3QIA3	I3QIA4;I3QIA3	>tr|I3QIA4|I3QIA4_DANRE Oxidation resistance protein 2 variant B OS=Danio rerio GN=oxr1a PE=2 SV=1;>tr|I3QIA3|I3QIA3_DANRE Oxidation resistance protein 2 variant A (Fragment) OS=Danio rerio GN=oxr1a PE=2 SV=1	Oxidation resistance protein 2 variant B;Oxidation resistance protein 2 variant A (Fragment)	oxr1a	2	25.0128	24.7985	17	17	25.0764	25.9826	25.9194	25.6723	23.772	25.1922	17	17	17	17	17	25.9922	25.5147	25.1622	17	25.8749	37.2	3.1	89.705	0	10.297	1	2	1	1	0	0	1	2	2	2	1	2	4	0	0	0	0	0	1
F1QDZ6	F1QDZ6	>tr|F1QDZ6|F1QDZ6_DANRE Bridging integrator 1a (Fragment) OS=Danio rerio GN=bin1a PE=4 SV=1	Bridging integrator 1a (Fragment)	bin1a	1	25.3399	25.5005	24.4453	17	25.9753	23.6454	24.919	25.4001	25.7862	25.2351	24.9071	25.0682	25.2771	17	25.0464	24.0732	17	25.272	25.1125	25.2663	51	19.8	21.176	0	142.66	2	2	1	2	1	1	2	1	1	2	2	2	17	1	3	3	1	3	1
Q90434;Q6NW84;A2VD21;Q7ZU11;A0A0R4I9C7;Q90482;P79746;P56224;P79745;Q90270	Q90434;Q6NW84;A2VD21;Q7ZU11;A0A0R4I9C7;Q90482;P79746;P56224;P79745;Q90270	>tr|Q90434|Q90434_DANRE Brn-1.2 POU domain (Fragment) OS=Danio rerio GN=pou3f2a PE=4 SV=1;>tr|Q6NW84|Q6NW84_DANRE POU domain protein (Fragment) OS=Danio rerio GN=pou3f2a PE=2 SV=1;>tr|A2VD21|A2VD21_DANRE POU domain protein OS=Danio rerio GN=pou3f2a PE=2 SV	Brn-1.2 POU domain (Fragment);POU domain protein (Fragment);POU domain protein	pou3f2a	10	22.6652	22.8203	22.9784	23.2565	17	22.0377	22.2629	17	22.6466	22.6739	22.1411	22.4952	22.2814	22.3492	17	22.0377	22.1128	17	22.5413	22.8078	8	8	12.359	0.003281	1.3987	1	1	1	1	1	1	1	1	1	1	1	1	14	1	1	2	1	1	1
A3KQV2	A3KQV2	>sp|A3KQV2|BROX_DANRE BRO1 domain-containing protein BROX OS=Danio rerio GN=brox PE=2 SV=1	BRO1 domain-containing protein BROX	brox	1	26.4583	26.6178	25.2237	27.2272	26.3599	25.9072	26.9277	27.0223	26.2952	26.5667	26.0512	26.3788	25.6701	25.9994	26.0958	26.2725	26.4042	26.5611	26.2183	26.6269	19	19	46.124	0	12.26	5	5	3	3	1	3	2	3	5	4	4	4	19	3	2	1	1	2	2
E7F5R0	E7F5R0	>tr|E7F5R0|E7F5R0_DANRE Bromodomain and PHD finger-containing, 3a OS=Danio rerio GN=brpf3a PE=4 SV=1	Bromodomain and PHD finger-containing, 3a	brpf3a	1	28.1161	27.0693	28.7582	28.6609	27.521	26.8992	26.4712	27.3013	26.5776	26.4466	27.592	26.7443	28.0612	27.7537	26.9714	26.8992	26.3211	27.1517	26.4723	26.5805	0.7	0.7	136.48	0.0054782	1.202	1	1	1	1	1	1	1	1	1	1	1	1	10	1	1	1	1	1	1
F1QQP6;Q504H0;E7F3R5;Q7SXL8;Q6NZW1;A5PN48;A0A0R4IPJ3;A5PN47;A0A0J9YJN1;A0A0R4IRB1;A7YYF8;Q7SXM5;A7MBR7;Q8AWX9;Q1LWX7;A8CYR1;A8CYQ7;Q7SXP6;Q7ZVG9;Q504G9;F1RBU8;F8W3C9;I3IS77;F1QW93	F1QQP6;Q504H0;E7F3R5;Q7SXL8;Q6NZW1;A5PN48;A0A0R4IPJ3;A5PN47	>tr|F1QQP6|F1QQP6_DANRE Bromodomain-containing 3a OS=Danio rerio GN=brd3a PE=4 SV=1;>tr|Q504H0|Q504H0_DANRE Brd3a protein (Fragment) OS=Danio rerio GN=brd3a PE=2 SV=1;>tr|E7F3R5|E7F3R5_DANRE Bromodomain-containing 3a (Fragment) OS=Danio rerio GN=brd3a PE=1	Bromodomain-containing 3a;Brd3a protein (Fragment);Bromodomain-containing 3a (Fragment)	brd3a	24	26.6525	26.5895	26.5441	27.1222	26.6449	26.0854	26.5686	26.4273	26.7388	25.798	26.1466	26.4193	26.276	26.5466	26.4077	26.0739	26.3509	25.987	25.9344	25.4873	12.9	9.8	74.566	0	9.9068	5	7	5	5	4	4	4	5	6	5	6	5	17	2	2	1	2	2	1
Q6P0H1;Q6PH44;A0A0R4ICR8;F1R8Z4;Q1LVH2;Q1LVH3;Q7T1J4	Q6P0H1;Q6PH44;A0A0R4ICR8;F1R8Z4;Q1LVH2;Q1LVH3	>tr|Q6P0H1|Q6P0H1_DANRE Bsg protein OS=Danio rerio GN=bsg PE=2 SV=1;>tr|Q6PH44|Q6PH44_DANRE Basigin OS=Danio rerio GN=bsg PE=1 SV=1;>tr|A0A0R4ICR8|A0A0R4ICR8_DANRE Basigin OS=Danio rerio GN=bsg PE=1 SV=1;>tr|F1R8Z4|F1R8Z4_DANRE Basigin (Fragment) OS=Danio	Bsg protein;Basigin;Basigin (Fragment)	bsg	7	29.5919	29.1171	29.3676	29.9204	30.2833	29.6545	29.5903	29.5549	29.7642	29.2105	28.8688	28.7434	28.8346	29.1333	29.6571	29.529	29.2963	29.1622	29.4358	29.1094	23.4	7.3	27.618	0	248.1	2	5	5	5	4	5	5	5	5	5	5	5	135	13	13	9	11	19	14
A0A0R4ICD8;A0A0R4IH48	A0A0R4ICD8;A0A0R4IH48	>tr|A0A0R4ICD8|A0A0R4ICD8_DANRE BTB (POZ) domain-containing 17b (Fragment) OS=Danio rerio GN=btbd17b PE=1 SV=1;>tr|A0A0R4IH48|A0A0R4IH48_DANRE BTB (POZ) domain-containing 17b OS=Danio rerio GN=btbd17b PE=1 SV=1	BTB (POZ) domain-containing 17b (Fragment);BTB (POZ) domain-containing 17b	btbd17b	2	29.8818	29.7744	28.2209	30.2297	30.1802	28.9137	29.3456	29.494	29.2258	28.7461	29.3402	29.3214	27.807	29.341	29.4322	29.0115	29.1386	29.3165	29.11	29.1667	31.7	31.7	53.455	0	47.679	12	12	10	11	7	11	11	8	9	10	10	7	177	19	20	5	18	25	12
Q6TNV6;U3JAH9;Q5XJU0	Q6TNV6;U3JAH9;Q5XJU0	>tr|Q6TNV6|Q6TNV6_DANRE BUB3 budding uninhibited by benzimidazoles 3-like protein OS=Danio rerio GN=bub3 PE=2 SV=1;>tr|U3JAH9|U3JAH9_DANRE BUB3 mitotic checkpoint protein OS=Danio rerio GN=bub3 PE=1 SV=1;>tr|Q5XJU0|Q5XJU0_DANRE Bub3 protein OS=Danio rerio	BUB3 budding uninhibited by benzimidazoles 3-like protein;BUB3 mitotic checkpoint protein;Bub3 protein	bub3	3	27.5447	26.74	27.4488	27.8837	27.5229	26.0543	27.1362	26.6925	26.5296	26.3555	26.8785	26.8567	26.9942	25.8865	26.7291	26.5548	26.6887	26.6274	26.6746	26.8103	27.3	27.3	36.274	0	60.62	6	6	5	3	5	5	4	3	5	3	4	4	35	6	2	6	2	3	2
F1QFG4;A0A0R4IQ88;Q08C44;A9JRU8;E9QHY1;E9QDC8	F1QFG4;A0A0R4IQ88;Q08C44;A9JRU8	>tr|F1QFG4|F1QFG4_DANRE C17h14orf159 homolog (H. sapiens) OS=Danio rerio GN=c17h14orf159 PE=1 SV=1;>tr|A0A0R4IQ88|A0A0R4IQ88_DANRE C17h14orf159 homolog (H. sapiens) OS=Danio rerio GN=c17h14orf159 PE=1 SV=1;>tr|Q08C44|Q08C44_DANRE C14orf159 protein (Fragmen	C17h14orf159 homolog (H. sapiens)	c17h14orf159	6	27.7887	27.6133	28.2381	28.3286	27.3576	27.6347	27.3743	27.6127	27.5835	27.0472	27.3044	27.0935	27.8631	27.4898	27.0661	27.4917	27.1279	27.3537	27.3348	27.148	19.6	19.6	66.824	0	12.497	9	9	7	8	8	8	6	7	7	7	8	7	58	4	6	8	6	5	6
Q566Z3;A0A1D5NSZ4;F1QBL3	Q566Z3;A0A1D5NSZ4;F1QBL3	>tr|Q566Z3|Q566Z3_DANRE C1q and tumor necrosis factor related protein 4 OS=Danio rerio GN=c1qtnf4 PE=2 SV=1;>tr|A0A1D5NSZ4|A0A1D5NSZ4_DANRE C1q and tumor necrosis factor-related protein 4 OS=Danio rerio GN=c1qtnf4 PE=4 SV=1;>tr|F1QBL3|F1QBL3_DANRE C1q and	C1q and tumor necrosis factor related protein 4;C1q and tumor necrosis factor-related protein 4	c1qtnf4	3	17	17	25.8354	26.2783	24.8663	17	24.3298	23.9805	17	17	17	17	24.6621	25.0273	24.6231	17	23.5335	24.3802	17	17	15	15	38.798	0	4.3759	3	3	0	0	2	2	1	0	2	1	0	0	4	0	0	1	2	0	0
Q6PH55;Q6NYK7;F1QY65	Q6PH55;Q6NYK7;F1QY65	>tr|Q6PH55|Q6PH55_DANRE C20orf14 homolog (H. sapiens) OS=Danio rerio GN=prpf6 PE=2 SV=1;>tr|Q6NYK7|Q6NYK7_DANRE C20orf14 homolog (H. sapiens) OS=Danio rerio GN=prpf6 PE=2 SV=1;>tr|F1QY65|F1QY65_DANRE PRP6 pre-mRNA-processing factor 6 homolog (S. cerevisiae	C20orf14 homolog (H. sapiens)	prpf6	3	17	22.594	22.8646	23.9121	17	24.9012	24.233	22.5483	23.0868	24.325	17	17	23.9271	23.3442	17	24.7321	23.8833	17	17	23.8717	7.6	7.6	106.88	0	5.1371	6	6	0	1	1	1	0	3	2	3	2	3	9	0	0	0	0	0	3
Q08BC9;A2BFN9	Q08BC9;A2BFN9	>tr|Q08BC9|Q08BC9_DANRE C2cd2-like OS=Danio rerio GN=c2cd2l PE=1 SV=1;>tr|A2BFN9|A2BFN9_DANRE C2cd2-like OS=Danio rerio GN=c2cd2l PE=1 SV=1	C2cd2-like	c2cd2l	2	17	24.6224	17	17	23.8352	24.9475	24.6209	24.3292	22.8286	24.345	17	17	17	17	23.2856	17	17	17	22.7232	17	3.4	3.4	76.509	0	4.5286	2	2	0	1	0	0	1	2	2	1	1	2	6	0	0	0	0	1	2
Q53VM6;A2BE49	Q53VM6;A2BE49	>tr|Q53VM6|Q53VM6_DANRE Ca/calmodulin-dependent protein kinase phosphatase OS=Danio rerio GN=ppm1f PE=2 SV=1;>tr|A2BE49|A2BE49_DANRE Protein phosphatase, Mg2+/Mn2+-dependent, 1F OS=Danio rerio GN=ppm1f PE=1 SV=1	Ca/calmodulin-dependent protein kinase phosphatase;Protein phosphatase, Mg2+/Mn2+-dependent, 1F	ppm1f	2	27.7725	27.6968	28.1997	28.4388	28.0187	27.3723	27.2121	27.6089	26.8628	27.0812	27.4064	27.4141	27.2531	27.172	27.1498	27.4427	27.1089	27.2691	27.3859	27.4985	23.3	23.3	46.414	0	35.998	7	7	5	6	5	5	6	5	6	6	4	6	56	3	6	7	4	7	5
Q53VM5;F1R3T2;B3DGT0	Q53VM5;F1R3T2;B3DGT0	>tr|Q53VM5|Q53VM5_DANRE Ca/calmodulin-dependent protein kinase phosphatase-N OS=Danio rerio GN=ppm1e PE=2 SV=1;>tr|F1R3T2|F1R3T2_DANRE Protein phosphatase, Mg2+/Mn2+-dependent, 1E OS=Danio rerio GN=ppm1e PE=1 SV=1;>tr|B3DGT0|B3DGT0_DANRE Protein phosphatas	Ca/calmodulin-dependent protein kinase phosphatase-N;Protein phosphatase, Mg2+/Mn2+-dependent, 1E	ppm1e	3	28.5516	28.0882	28.7357	28.5758	28.6799	27.3228	27.9211	28.4666	27.5246	27.5086	27.8169	27.8049	27.95	27.9102	27.7692	27.6897	27.8062	27.9903	27.8039	27.8461	21.8	21.8	71.039	0	68.28	8	8	7	6	6	6	7	4	6	7	6	5	97	9	10	10	9	13	7
F1RCD5;A9JTG6	F1RCD5	>tr|F1RCD5|F1RCD5_DANRE Ca2+-dependent activator protein for secretion b OS=Danio rerio GN=cadpsb PE=1 SV=1	Ca2+-dependent activator protein for secretion b	cadpsb	2	31.0198	30.3524	30.4812	31.3608	30.736	31.2987	30.3905	31.1264	31.0422	30.3658	30.4337	30.0345	29.987	30.4505	30.2518	31.1678	30.3004	30.8904	31.021	30.3666	44.6	29.1	151.26	0	213.93	31	47	37	36	32	41	39	44	38	39	40	39	388	39	30	24	41	33	62
A8KB74;A0A0J9YJ49	A8KB74;A0A0J9YJ49	>tr|A8KB74|A8KB74_DANRE Ca5 protein OS=Danio rerio GN=ca5a PE=2 SV=1;>tr|A0A0J9YJ49|A0A0J9YJ49_DANRE Carbonic anhydrase Va (Fragment) OS=Danio rerio GN=ca5a PE=4 SV=3	Ca5 protein;Carbonic anhydrase Va (Fragment)	ca5a	2	25.3395	17	17	24.9925	25.3816	22.9172	23.1646	24.278	23.4594	23.7434	24.0837	17	17	23.7454	24.6654	23.5734	23.6707	23.8572	23.9458	23.6949	7.1	7.1	35.61	0	3.2372	2	2	2	2	0	2	2	1	1	2	1	2	11	2	2	0	1	2	1
Q568S6;B0V1F9	Q568S6;B0V1F9	>tr|Q568S6|Q568S6_DANRE Ca8 protein OS=Danio rerio GN=ca8 PE=2 SV=1;>tr|B0V1F9|B0V1F9_DANRE Carbonic anhydrase VIII OS=Danio rerio GN=ca8 PE=4 SV=1	Ca8 protein;Carbonic anhydrase VIII	ca8	2	30.0938	29.7498	30.1634	29.6601	30.2441	29.8162	29.5287	29.1836	29.2064	28.737	29.6647	29.2515	29.2818	29.0627	29.5653	29.5957	29.4164	29.143	29.0772	29.1583	54.4	54.4	32.088	0	78.753	10	10	6	8	8	7	9	9	9	7	9	8	103	9	11	7	9	13	13
A0A1D5NSW2;F1QJZ0	A0A1D5NSW2;F1QJZ0	>tr|A0A1D5NSW2|A0A1D5NSW2_DANRE Cabz01076234.2 (Fragment) OS=Danio rerio GN=cabz01076234.2 PE=4 SV=1;>tr|F1QJZ0|F1QJZ0_DANRE Cabz01076234.2 OS=Danio rerio GN=cabz01076234.2 PE=4 SV=2	Cabz01076234.2 (Fragment);Cabz01076234.2	cabz01076234.2	2	27.4202	27.9134	17	26.6398	26.6943	26.0569	25.4798	27.5666	26.942	25.9883	26.2945	27.0563	17	26.1435	26.6826	26.5045	25.873	26.8317	26.9919	26.8249	22.4	9.5	56.882	0	18.875	4	8	4	7	1	4	5	4	5	7	4	6	52	5	11	1	4	4	3
B3DGG4	B3DGG4	>tr|B3DGG4|B3DGG4_DANRE Cadherin 11, osteoblast OS=Danio rerio GN=cdh11 PE=2 SV=1	Cadherin 11, osteoblast	cdh11	1	17	17	17	17	17	17	17	17	17	17	17	17	17	17	17	17	17	17	17	17	1.6	1.6	88.932	0.0002482	1.8206	1	1	0	0	0	1	0	0	0	1	0	0	2	0	0	0	1	0	0
F1R6D1;A0A0R4I9W0	F1R6D1;A0A0R4I9W0	>tr|F1R6D1|F1R6D1_DANRE Cadherin 13, H-cadherin (heart) (Fragment) OS=Danio rerio GN=cdh13 PE=1 SV=1;>tr|A0A0R4I9W0|A0A0R4I9W0_DANRE Cadherin 13, H-cadherin (heart) OS=Danio rerio GN=cdh13 PE=1 SV=1	Cadherin 13, H-cadherin (heart) (Fragment);Cadherin 13, H-cadherin (heart)	cdh13	2	29.7581	29.6819	29.9119	30.227	30.0548	29.2074	29.9299	29.4654	29.5115	29.7289	29.4613	29.4093	29.3062	29.4749	29.3439	29.3927	29.5944	29.3083	29.4868	29.5281	24.7	24.7	72.906	0	26.174	12	12	8	10	10	9	10	9	9	9	9	9	125	8	16	12	14	13	10
Q60I64;A0A0R4IMS0;A0A0R4I9U6	Q60I64;A0A0R4IMS0;A0A0R4I9U6	>tr|Q60I64|Q60I64_DANRE Cadherin-related neuronal receptor constant OS=Danio rerio GN=pcdh2ac PE=2 SV=1;>tr|A0A0R4IMS0|A0A0R4IMS0_DANRE Protocadherin 2 alpha c OS=Danio rerio GN=pcdh2ac PE=4 SV=1;>tr|A0A0R4I9U6|A0A0R4I9U6_DANRE Protocadherin 2 alpha c OS=D	Cadherin-related neuronal receptor constant;Protocadherin 2 alpha c	pcdh2ac	3	28.0737	28.2366	27.6159	28.5116	28.5363	27.6041	28.1728	28.3811	27.8879	28.1667	27.8273	27.9213	27.4413	27.9179	27.9231	27.758	27.791	27.9664	27.8582	27.9077	24.9	20	110.03	0	47.011	14	16	8	12	6	10	12	10	11	13	9	12	96	3	15	6	7	8	8
A0A0R4IKH2;Q60I82;Q60I86;Q60I69;F1QSZ3;Q60I85;Q60I74;Q60I73;Q60I71;F1QWK1;B3DJ00;B3DIY2;A0A0R4IAV5;Q60I68;Q60I67;Q60I66;Q60I65;F1QUV5;F1QHH7;A0A0N4STY3;Q60I76;Q60I72;F1RC97;F1QWR8;B3DH07;Q60I75;I6LCE1;B3DIX6;A0A0N4SU21;A0A0N4STQ6;Q60I70;E7F4M6;F1QWR6	A0A0R4IKH2;Q60I82;Q60I86;Q60I69;F1QSZ3;Q60I85;Q60I74;Q60I73;Q60I71;F1QWK1;B3DJ00;B3DIY2;A0A0R4IAV5;Q60I68;Q60I67;Q60I66;Q60I65;F1QUV5;F1QHH7;A0A0N4STY3;Q60I76;Q60I72;F1RC97;F1QWR8;B3DH07;Q60I75;I6LCE1;B3DIX6;A0A0N4SU21;A0A0N4STQ6;Q60I70	>tr|A0A0R4IKH2|A0A0R4IKH2_DANRE Si:dkey-262j3.7 (Fragment) OS=Danio rerio GN=si:dkey-262j3.7 PE=4 SV=1;>tr|Q60I82|Q60I82_DANRE Cadherin-related neuronal receptor variable 8 OS=Danio rerio GN=pcdh2ab8 PE=4 SV=1;>tr|Q60I86|Q60I86_DANRE Cadherin-related neuro	Cadherin-related neuronal receptor variable 8	pcdh2ab8	33	17	25.3841	24.0655	17	25.4146	24.604	24.5829	23.7323	24.9047	24.91	17	24.8705	24.3404	17	24.7415	24.4483	24.3358	24.2701	24.5839	24.9057	11.1	4.9	84.299	0	4.9478	2	2	0	2	1	0	2	2	2	1	2	2	10	0	2	1	0	0	2
Q5U3R8	Q5U3R8	>tr|Q5U3R8|Q5U3R8_DANRE Cadm4 protein OS=Danio rerio GN=cadm4 PE=2 SV=1	Cadm4 protein	cadm4	1	29.1263	28.8307	27.9896	29.3737	29.3416	28.8288	29.0319	28.8778	28.654	28.216	28.6987	28.6591	28.062	28.4282	28.6748	28.6668	28.4556	28.5312	28.5857	28.4454	31.6	5.1	42.939	0	125.96	2	10	8	7	5	7	8	9	10	8	8	9	147	17	14	8	12	15	14
E9QJF8	E9QJF8	>tr|E9QJF8|E9QJF8_DANRE Calbindin 1 OS=Danio rerio GN=calb1 PE=4 SV=1	Calbindin 1	calb1	1	28.3049	28.2121	28.8855	28.641	28.1919	28.2658	28.3001	27.2317	28.2298	28.2104	27.884	27.897	28.015	27.8054	27.7094	28.271	28.0242	27.6811	27.9374	28.0443	40	40	30.169	0	11.496	9	9	6	6	8	7	8	7	8	5	8	8	49	3	3	8	4	5	6
Q6PC56;F1QUS0;C5IG40	Q6PC56;F1QUS0	>tr|Q6PC56|Q6PC56_DANRE Calbindin 2, (Calretinin) OS=Danio rerio GN=calb2b PE=2 SV=1;>tr|F1QUS0|F1QUS0_DANRE Calbindin 2b OS=Danio rerio GN=calb2b PE=1 SV=1	Calbindin 2, (Calretinin);Calbindin 2b	calb2b	3	30.8895	30.7738	30.9828	31.4242	31.0897	29.7115	30.4287	30.1708	30.4435	30.3156	30.3385	30.4728	30.3748	30.3827	30.3904	29.9376	30.3016	30.088	30.2422	30.4871	77.3	59.9	30.901	0	137.35	14	14	12	12	11	13	13	11	12	12	14	13	164	19	17	17	21	18	10
Q6PC44	Q6PC44	>tr|Q6PC44|Q6PC44_DANRE Calbindin 2, like OS=Danio rerio GN=calb2a PE=1 SV=1	Calbindin 2, like	calb2a	1	32.8022	32.5023	32.8717	33.2128	32.9287	32.1594	32.3523	32.2065	32.3346	32.0994	32.1698	32.1987	32.1669	32.3137	32.4101	32.1748	32.1185	32.0406	32.1985	32.3039	83.4	66.1	31.125	0	203.84	17	22	21	19	19	22	20	20	19	19	21	20	551	60	54	46	50	60	57
Q6TH29;Q7T2F7;A2CE70	Q6TH29;Q7T2F7;A2CE70	>tr|Q6TH29|Q6TH29_DANRE Calcineurin-like EF-hand protein 1 OS=Danio rerio GN=chp1 PE=1 SV=1;>tr|Q7T2F7|Q7T2F7_DANRE Calcineurin-like EF-hand protein 1 OS=Danio rerio GN=chp1 PE=1 SV=1;>tr|A2CE70|A2CE70_DANRE Calcineurin-like EF-hand protein 1 OS=Danio reri	Calcineurin-like EF-hand protein 1	chp1	3	26.0686	25.8317	26.7081	25.8752	25.3712	25.1137	24.8501	24.7976	24.5162	24.8938	25.0082	25.1637	25.3576	25.3748	25.1924	24.7493	24.969	24.9231	25.2297	25.4135	18.7	18.7	21.561	0	4.4816	3	3	3	3	3	2	2	3	2	2	1	2	13	3	1	1	2	3	0
A0A0R4IBF2;A0A0R4ITL7;A0A0R4IEG3;Q567I6	A0A0R4IBF2;A0A0R4ITL7;A0A0R4IEG3;Q567I6	>tr|A0A0R4IBF2|A0A0R4IBF2_DANRE Calcium and integrin-binding 1 (calmyrin) (Fragment) OS=Danio rerio GN=cib1 PE=4 SV=1;>tr|A0A0R4ITL7|A0A0R4ITL7_DANRE Calcium and integrin-binding 1 (calmyrin) OS=Danio rerio GN=cib1 PE=4 SV=1;>tr|A0A0R4IEG3|A0A0R4IEG3_DANRE	Calcium and integrin-binding 1 (calmyrin) (Fragment);Calcium and integrin-binding 1 (calmyrin)	cib1	4	17	25.7462	23.8658	17	25.3796	25.3874	17	24.8338	24.9961	17	17	25.596	24.1102	17	24.8888	25.2962	17	24.5041	24.3412	17	32.5	32.5	17.513	0	22.496	3	3	0	3	1	0	3	3	0	3	3	0	5	0	1	1	0	1	1
Q5U373;B8A4Q7	Q5U373	>tr|Q5U373|Q5U373_DANRE Calcium binding protein 39-like OS=Danio rerio GN=cab39l PE=1 SV=1	Calcium binding protein 39-like	cab39l	2	29.8132	30.9893	31.8783	30.4936	29.9716	29.9139	29.6405	30.8326	29.9183	29.3853	30.2263	30.2344	29.2662	30.1657	30.216	30.149	30.1854	30.0977	29.9528	30.225	42.5	31.7	38.806	0	43.919	11	15	10	13	8	12	12	13	12	14	15	12	164	16	21	8	16	21	12
A0A0R4IGN8;Q5BLH3;F1QDC0;A0A1D5NSP7;Q5TZ68;E7F4T2	A0A0R4IGN8;Q5BLH3;F1QDC0;A0A1D5NSP7	>tr|A0A0R4IGN8|A0A0R4IGN8_DANRE Calcium channel, voltage-dependent, alpha 2/delta subunit 2a OS=Danio rerio GN=cacna2d2a PE=1 SV=2;>tr|Q5BLH3|Q5BLH3_DANRE Zgc:113325 OS=Danio rerio GN=cacna2d2a PE=2 SV=1;>tr|F1QDC0|F1QDC0_DANRE Calcium channel, voltage-dep	Calcium channel, voltage-dependent, alpha 2/delta subunit 2a;Zgc:113325	cacna2d2a	6	30.7928	30.8193	30.2342	30.8636	31.3345	30.4504	30.8673	30.7265	30.6129	30.3259	30.3162	30.1724	29.7223	30.1262	30.7293	30.4791	30.5359	30.4018	30.5069	30.3696	26.7	24.3	126.18	0	60.317	24	27	22	24	19	23	24	22	20	23	23	22	232	22	18	13	22	29	25
F1R7M3;Q1MTF2	F1R7M3;Q1MTF2	>tr|F1R7M3|F1R7M3_DANRE Calcium channel, voltage-dependent, alpha 2/delta subunit 2b OS=Danio rerio GN=cacna2d2b PE=1 SV=2;>tr|Q1MTF2|Q1MTF2_DANRE Calcium channel, voltage-dependent, alpha 2/delta subunit 2b (Fragment) OS=Danio rerio GN=cacna2d2b PE=1 SV=1	Calcium channel, voltage-dependent, alpha 2/delta subunit 2b;Calcium channel, voltage-dependent, alpha 2/delta subunit 2b (Fragment)	cacna2d2b	2	27.7296	27.8443	27.2222	28.0409	28.172	28.0814	27.8003	27.5886	28.0668	26.7313	27.3624	27.5353	26.8986	27.1897	27.8195	27.7431	27.5761	27.7145	27.5179	27.045	14.4	12.6	119.28	0	76.235	9	9	7	7	6	7	7	8	7	6	8	7	49	4	3	3	4	8	6
Q2Q551;Q6DG31;Q2Q552;E7F185;Q4KPD0;F1R605;A0A0R4INX9	Q2Q551;Q6DG31;Q2Q552;E7F185;Q4KPD0;F1R605;A0A0R4INX9	>tr|Q2Q551|Q2Q551_DANRE Calcium channel, voltage-dependent, beta 1 subunit OS=Danio rerio GN=cacnb1 PE=2 SV=1;>tr|Q6DG31|Q6DG31_DANRE Calcium channel, voltage-dependent, beta 1 subunit OS=Danio rerio GN=cacnb1 PE=2 SV=1;>tr|Q2Q552|Q2Q552_DANRE Calcium chan	Calcium channel, voltage-dependent, beta 1 subunit	cacnb1	7	24.7899	25.0816	25.6636	25.9786	25.2743	24.865	24.6174	24.4599	24.3934	24.6249	24.2999	24.7406	24.83	24.8768	24.8098	24.738	24.5054	24.4118	24.3748	24.9806	12.6	7.5	67.196	0	8.8671	3	4	2	2	3	3	2	2	3	3	3	2	21	1	2	0	3	1	1
T2B3N4;A0A0R4IEL6;B0F0C6;B0F0D1;A2SZ58;B0UXW5;B0UXW6;B0F0C8;B0F0C7;Q1RM19;B2XY73;A0A0R4IXU9;A2SZ54;A0A0R4IWG7;B2XY77;B2XY72;A0A0R4IK22;A0A0R4IFE8;B2XY76;F1R3W6;A2SZ53;E7EYY0;C9VXY1;B2XY80	T2B3N4;A0A0R4IEL6;B0F0C6;B0F0D1;A2SZ58;B0UXW5;B0UXW6	>tr|T2B3N4|T2B3N4_DANRE Calcium channel, voltage-dependent, beta 4b subunit OS=Danio rerio GN=cacnb4b PE=2 SV=1;>tr|A0A0R4IEL6|A0A0R4IEL6_DANRE Calcium channel, voltage-dependent, beta 4b subunit OS=Danio rerio GN=cacnb4b PE=4 SV=1;>tr|B0F0C6|B0F0C6_DANRE	Calcium channel, voltage-dependent, beta 4b subunit	cacnb4b	24	28.2975	27.9005	28.5386	28.7325	28.3223	27.4376	27.6538	28.2504	27.7384	27.3019	27.8244	27.895	27.8611	27.8649	27.6127	27.4343	27.5816	27.7369	27.3142	27.5702	34.3	25	52.984	0	29.3	8	13	9	8	8	9	10	9	9	11	10	9	79	7	9	5	8	8	7
Q1LVG8;F1R6L5	Q1LVG8;F1R6L5	>tr|Q1LVG8|Q1LVG8_DANRE Calcium channel, voltage-dependent, beta subunit-associated regulatory protein b (Fragment) OS=Danio rerio GN=cbarpb PE=4 SV=2;>tr|F1R6L5|F1R6L5_DANRE Calcium channel, voltage-dependent, beta subunit-associated regulatory protein b	Calcium channel, voltage-dependent, beta subunit-associated regulatory protein b (Fragment)	cbarpb	2	17	17	17	17	24.5767	17	17	17	17	17	17	17	17	17	24.0271	17	17	17	17	17	7.3	7.3	26.973	0.00025044	1.9041	1	1	1	1	0	1	1	0	0	0	0	0	4	1	1	0	1	1	0
Q6DBR8	Q6DBR8	>tr|Q6DBR8|Q6DBR8_DANRE Calcium homeostasis modulator 2 OS=Danio rerio GN=calhm2 PE=2 SV=1	Calcium homeostasis modulator 2	calhm2	1	27.966	17	28.1407	28.7671	28.4211	17	17	27.8044	27.6321	27.7142	27.442	17	27.4437	27.8597	27.8714	17	17	27.6548	27.5267	27.8481	2.6	2.6	34.923	0.0093147	0.99329	1	1	1	0	1	1	1	0	0	1	1	1	14	2	0	2	1	2	0
Q6DGW9	Q6DGW9	>sp|Q6DGW9|TMCO1_DANRE Calcium load-activated calcium channel OS=Danio rerio GN=tmco1 PE=2 SV=1	Calcium load-activated calcium channel	tmco1	1	24.7657	24.4204	23.3495	24.9145	24.6415	25.9457	25.7157	24.1359	25.5964	25.6067	25.1865	25.0402	23.5974	24.9521	25.0367	24.9992	24.934	24.9312	24.9437	24.8915	12.8	12.8	21.31	0	5.5022	2	2	1	1	1	1	1	2	2	1	2	2	32	3	3	3	3	3	3
Q6PHF1	Q6PHF1	>tr|Q6PHF1|Q6PHF1_DANRE Calcium regulated heat stable protein 1 OS=Danio rerio GN=carhsp1 PE=1 SV=1	Calcium regulated heat stable protein 1	carhsp1	1	27.7164	27.1577	28.5978	27.8238	27.6449	26.4992	26.4741	26.7376	26.517	26.4024	26.9902	26.851	27.6246	26.9225	26.9925	26.6851	26.4507	26.7234	26.396	26.7544	41.3	41.3	16.521	0	22.868	3	3	3	3	3	3	3	2	2	3	3	2	41	5	5	5	5	4	4
A0A0R4IM35;A0A0R4ING6;A9JT35;Q6NZ16	A0A0R4IM35;A0A0R4ING6;A9JT35;Q6NZ16	>tr|A0A0R4IM35|A0A0R4IM35_DANRE Calcium signal-modulating cyclophilin ligand OS=Danio rerio GN=camlg PE=1 SV=1;>tr|A0A0R4ING6|A0A0R4ING6_DANRE Calcium signal-modulating cyclophilin ligand OS=Danio rerio GN=camlg PE=1 SV=1;>tr|A9JT35|A9JT35_DANRE Uncharacte	Calcium signal-modulating cyclophilin ligand	camlg	4	26.9621	27.0708	26.2468	27.1963	27.102	26.8533	26.5113	26.9838	27.2557	26.2839	25.8439	25.8595	25.8944	26.9736	26.5204	26.9397	26.9685	26.8608	26.5575	26.6661	32.1	32.1	27.962	0	22.987	5	5	4	4	3	2	5	5	4	3	4	4	21	2	2	0	0	3	3
Q32PV2;E7F2G0;I3IT67	Q32PV2;E7F2G0;I3IT67	>tr|Q32PV2|Q32PV2_DANRE Calcium/calmodulin-dependent protein kinase (CaM kinase) II alpha OS=Danio rerio GN=camk2a PE=2 SV=1;>tr|E7F2G0|E7F2G0_DANRE Calcium/calmodulin-dependent protein kinase II alpha OS=Danio rerio GN=camk2a PE=1 SV=2;>tr|I3IT67|I3IT67_D	Calcium/calmodulin-dependent protein kinase (CaM kinase) II alpha;Calcium/calmodulin-dependent protein kinase II alpha	camk2a	3	32.6148	32.7762	32.5303	33.6063	33.0751	32.2305	32.8595	32.8524	32.7015	32.5953	32.1374	32.3289	31.6112	32.3765	32.4841	32.4686	32.5343	32.7679	32.4921	32.6704	71.8	29.3	54.092	0	323.31	9	16	16	15	15	15	15	14	15	15	15	15	388	35	38	31	39	40	37
E9QDQ2;A2BGW3;A1L281	E9QDQ2;A2BGW3;A1L281	>tr|E9QDQ2|E9QDQ2_DANRE Calcium/calmodulin-dependent protein kinase (CaM kinase) II beta 1 OS=Danio rerio GN=camk2b1 PE=1 SV=2;>tr|A2BGW3|A2BGW3_DANRE Calcium/calmodulin-dependent protein kinase (CaM kinase) II beta 1 OS=Danio rerio GN=camk2b1 PE=1 SV=1;>t	Calcium/calmodulin-dependent protein kinase (CaM kinase) II beta 1	camk2b1	3	34.7806	34.6829	34.7197	35.202	34.868	34.2862	34.6485	34.5991	34.5317	34.2844	34.2709	34.2579	33.8412	34.2816	34.2316	34.2435	34.3538	34.4388	34.3072	34.3744	72.5	36.2	59.227	0	323.31	14	32	27	30	29	29	28	30	30	31	30	31	960	82	93	90	100	90	93
A0A0R4IGE9;A0A0R4IXC9	A0A0R4IGE9	>tr|A0A0R4IGE9|A0A0R4IGE9_DANRE Calcium/calmodulin-dependent protein kinase (CaM kinase) II beta 2 OS=Danio rerio GN=camk2b2 PE=1 SV=1	Calcium/calmodulin-dependent protein kinase (CaM kinase) II beta 2	camk2b2	2	29.8236	30.2476	29.9878	30.7325	30.2812	29.5035	30.1849	30.7035	30.3169	30.3404	29.4805	29.9931	29.1568	29.7082	29.7613	30.0684	29.9765	30.4371	30.0941	30.173	62.1	34.8	43.378	0	150.02	8	11	9	9	9	11	10	7	10	11	10	11	140	12	14	10	15	14	9
A0A0R4IVW3	A0A0R4IVW3	>tr|A0A0R4IVW3|A0A0R4IVW3_DANRE Calcium/calmodulin-dependent protein kinase (CaM kinase) II beta 2 (Fragment) OS=Danio rerio GN=camk2b2 PE=4 SV=1	Calcium/calmodulin-dependent protein kinase (CaM kinase) II beta 2 (Fragment)	camk2b2	1	27.8332	27.9356	27.7862	28.5749	28.0195	27.5769	27.5671	28.2435	27.5287	27.4982	27.3091	27.6106	27.0892	27.6675	27.4699	27.5769	27.417	28.0939	27.4234	27.6321	59.2	3.2	35.74	0.00026164	2.2689	1	1	1	1	1	1	1	1	1	1	1	1	20	2	2	2	2	2	2
A0A0R4IUL7;U3JAY8	A0A0R4IUL7	>tr|A0A0R4IUL7|A0A0R4IUL7_DANRE Calcium/calmodulin-dependent protein kinase (CaM kinase) II gamma 1 OS=Danio rerio GN=camk2g1 PE=1 SV=1	Calcium/calmodulin-dependent protein kinase (CaM kinase) II gamma 1	camk2g1	2	31.7343	31.6724	31.4895	31.9627	31.668	31.3211	31.4571	32.123	31.4946	31.1992	31.1991	31.3481	30.8788	31.2093	31.2315	31.4567	31.4175	31.3725	31.3988	31.3779	56.7	0	68.979	0	234.56	0	16	16	15	13	15	16	14	14	14	14	14	306	32	27	24	37	37	28
Q4V9P8	Q4V9P8	>tr|Q4V9P8|Q4V9P8_DANRE Calcium/calmodulin-dependent protein kinase (CaM kinase) II gamma 1 OS=Danio rerio GN=camk2g1 PE=1 SV=1	Calcium/calmodulin-dependent protein kinase (CaM kinase) II gamma 1	camk2g1	1	17	17	17	17	24.3664	25.5179	25.5416	24.6916	25.9704	25.3529	17	17	17	17	23.8167	25.5179	25.3915	24.542	25.8651	25.4869	62.5	0	62.586	0	3.5228	0	1	0	0	0	0	1	1	1	1	1	1	5	0	0	0	0	1	1
A0A140LGV3;A0A0R4IQT3;F1QW17	A0A140LGV3;A0A0R4IQT3;F1QW17	>tr|A0A140LGV3|A0A140LGV3_DANRE Calcium/calmodulin-dependent protein kinase (CaM kinase) II gamma 2 OS=Danio rerio GN=camk2g2 PE=1 SV=1;>tr|A0A0R4IQT3|A0A0R4IQT3_DANRE Calcium/calmodulin-dependent protein kinase (CaM kinase) II gamma 2 OS=Danio rerio GN=ca	Calcium/calmodulin-dependent protein kinase (CaM kinase) II gamma 2	camk2g2;ca	3	30.2467	30.0173	30.2518	30.7541	30.0276	29.7178	29.9156	29.8967	30.007	29.6516	29.5589	29.6753	29.5849	29.8458	29.6957	29.7363	29.7893	29.6933	29.692	29.6554	54	27.4	65.352	0	189.51	8	8	8	8	7	7	6	8	8	8	8	7	174	18	19	12	20	17	17
F1QB45;B1H1J7;Q6PC33;Q6P965;F1QB46;A0A0A0MPL6	F1QB45;B1H1J7	>tr|F1QB45|F1QB45_DANRE Calcium/calmodulin-dependent protein kinase 1Da OS=Danio rerio GN=camk1da PE=3 SV=1;>tr|B1H1J7|B1H1J7_DANRE Zgc:172284 protein OS=Danio rerio GN=camk1da PE=2 SV=1	Calcium/calmodulin-dependent protein kinase 1Da;Zgc:172284 protein	camk1da	6	27.4237	27.3444	27.3468	27.7757	27.5633	27.0422	26.8902	25.7586	26.581	26.1864	26.8107	26.6986	26.8346	26.9644	26.9653	26.8583	26.5874	26.4526	26.5371	26.2559	21.9	15.2	47.683	0	8.5494	5	5	5	5	5	4	5	5	4	3	4	4	41	3	5	5	5	5	5
B5MF71;B5MF72;A1L290;A0A0R4I9U3	B5MF71;B5MF72;A1L290	>tr|B5MF71|B5MF71_DANRE Calcium/calmodulin-dependent protein kinase 1Db OS=Danio rerio GN=camk1db PE=2 SV=1;>tr|B5MF72|B5MF72_DANRE Calcium/calmodulin-dependent protein kinase 1Db OS=Danio rerio GN=camk1db PE=2 SV=1;>tr|A1L290|A1L290_DANRE Calcium/calmodul	Calcium/calmodulin-dependent protein kinase 1Db	camk1db	4	27.4652	27.2894	27.0102	27.613	27.4209	27.3398	26.9925	27.1402	27.276	27.1259	26.964	27.2197	26.2225	26.7979	27.1439	26.9862	27.1044	27.0984	26.8819	27.0152	28	15.2	41.574	0	10.149	4	6	5	6	4	4	5	6	5	5	6	5	58	5	6	1	3	6	9
X1WGN0	X1WGN0	>tr|X1WGN0|X1WGN0_DANRE Calcium/calmodulin-dependent protein kinase Ia OS=Danio rerio GN=camk1a PE=3 SV=1	Calcium/calmodulin-dependent protein kinase Ia	camk1a	1	24.7684	25.1522	24.6427	24.8743	25.5296	24.0244	24.53	24.6875	23.875	25.272	24.8994	24.3376	23.9875	24.6092	24.469	24.6666	24.482	24.709	23.8761	24.3214	21.3	9.1	42.765	0	6.9124	3	3	2	2	2	1	2	1	1	1	1	3	24	2	4	1	2	4	1
E7F1H0	E7F1H0	>tr|E7F1H0|E7F1H0_DANRE Calcium/calmodulin-dependent protein kinase Ib OS=Danio rerio GN=camk1b PE=1 SV=1	Calcium/calmodulin-dependent protein kinase Ib	camk1b	1	28.7848	28.9751	29.11	29.3386	28.7571	28.4758	28.8839	28.8487	27.8928	28.1369	28.4967	28.2915	28.284	28.5801	28.4908	28.1914	28.4455	28.4027	28.171	28.4418	51.8	39	42.896	0	55.882	11	15	9	11	12	11	11	12	13	13	10	12	62	6	6	6	5	5	8
Q568I9;E7FEG8	Q568I9	>tr|Q568I9|Q568I9_DANRE Calcium/calmodulin-dependent protein kinase IV OS=Danio rerio GN=camk4 PE=2 SV=1	Calcium/calmodulin-dependent protein kinase IV	camk4	2	29.148	28.8896	28.8129	29.3368	29.0741	29.0279	28.7379	28.7621	28.4009	28.7585	28.7018	28.6927	28.3677	28.5454	28.5575	28.7844	28.5538	28.6184	28.3546	28.6552	40.4	40.4	40.621	0	37.859	11	11	9	10	7	8	9	10	10	9	9	8	70	9	9	4	7	5	9
A2BIP2;Q58EH5;B3DIC3;F1QJQ4	A2BIP2;Q58EH5	>tr|A2BIP2|A2BIP2_DANRE Calcium/calmodulin-dependent protein kinase kinase 1, alpha a OS=Danio rerio GN=camkk1a PE=3 SV=1;>tr|Q58EH5|Q58EH5_DANRE Calcium/calmodulin-dependent protein kinase kinase 1, alpha OS=Danio rerio GN=camkk1a PE=2 SV=1	Calcium/calmodulin-dependent protein kinase kinase 1, alpha a;Calcium/calmodulin-dependent protein kinase kinase 1, alpha	camkk1a	4	28.7169	28.4097	28.2576	28.7419	28.5895	27.8968	27.9488	27.8973	27.7795	27.7861	27.935	27.9373	28.1624	28.0132	28.0205	27.8089	27.7238	27.7131	27.6335	27.8347	33.7	33.7	53.604	0	28.397	12	12	9	9	5	7	9	8	8	8	7	8	80	9	8	4	8	8	10
Q6DEH3;A0A0R4ID72;F1RAL9;F1QL80;F1QLM0	Q6DEH3;A0A0R4ID72;F1RAL9;F1QL80	>sp|Q6DEH3|KC2D1_DANRE Calcium/calmodulin-dependent protein kinase type II delta 1 chain OS=Danio rerio GN=camk2d1 PE=2 SV=2;>tr|A0A0R4ID72|A0A0R4ID72_DANRE Calcium/calmodulin-dependent protein kinase type II delta 1 chain OS=Danio rerio GN=camk2d1 PE=1 SV	Calcium/calmodulin-dependent protein kinase type II delta 1 chain	camk2d1	5	29.3437	29.2454	29.1761	29.1866	29.2092	29.4434	29.0105	29.2953	28.6825	28.4368	28.596	28.7167	28.4712	28.4423	28.6552	29.2407	28.7876	28.8705	28.46	28.9286	48.1	18.9	55.828	0	121.92	7	7	7	7	6	6	7	7	7	7	7	6	108	10	11	10	12	9	9
F1QGL7;Q6DGS3	F1QGL7;Q6DGS3	>tr|F1QGL7|F1QGL7_DANRE Calcium/calmodulin-dependent protein kinase type II delta 2 chain OS=Danio rerio GN=camk2d2 PE=1 SV=1;>sp|Q6DGS3|KC2D2_DANRE Calcium/calmodulin-dependent protein kinase type II delta 2 chain OS=Danio rerio GN=camk2d2 PE=2 SV=2	Calcium/calmodulin-dependent protein kinase type II delta 2 chain	camk2d2	2	32.9937	32.5736	32.7718	33.3259	32.8285	32.4951	32.6031	32.5563	32.4835	32.3546	32.4814	32.3088	32.1859	32.4216	32.3906	32.4576	32.4099	32.4015	32.3535	32.259	67.9	10.6	62.399	0	323.31	3	24	23	22	21	22	22	22	21	22	22	22	509	54	54	50	51	50	48
A0A0R4I9B3	A0A0R4I9B3	>tr|A0A0R4I9B3|A0A0R4I9B3_DANRE Calcium/calmodulin-dependent protein kinase type II delta 2 chain OS=Danio rerio GN=camk2d2 PE=1 SV=1	Calcium/calmodulin-dependent protein kinase type II delta 2 chain	camk2d2	1	25.5548	25.7628	25.5122	17	17	25.5871	25.5358	23.6637	17	25.0342	25.1013	25.3321	24.8857	17	17	25.4441	25.4562	23.8894	17	25.1299	66.9	2.6	55.902	0.00025368	2.0012	1	1	1	1	1	1	0	1	1	1	1	1	7	1	0	1	2	0	1
A0A0N4STN7;F1QUQ9;B3DH78;F1QWL2;Q910A4;F1QK58	A0A0N4STN7;F1QUQ9;B3DH78;F1QWL2;Q910A4;F1QK58	>tr|A0A0N4STN7|A0A0N4STN7_DANRE Uncharacterized protein OS=Danio rerio GN=caskb PE=1 SV=1;>tr|F1QUQ9|F1QUQ9_DANRE Calcium/calmodulin-dependent serine protein kinase a OS=Danio rerio GN=caska PE=1 SV=2;>tr|B3DH78|B3DH78_DANRE Cask protein OS=Danio rerio GN=	Calcium/calmodulin-dependent serine protein kinase a;Cask protein	caskb;caska;	6	17	17	22.7934	17	17	17	17	17	24.1313	17	17	17	17	17	17	17	17	17	24.026	17	13.9	1.1	105.29	0.0014486	1.6212	1	2	0	0	1	1	0	0	0	0	1	0	2	0	0	0	1	0	0
Q66L49;Q5RIC8	Q66L49	>sp|Q66L49|SCMC1_DANRE Calcium-binding mitochondrial carrier protein SCaMC-1 OS=Danio rerio GN=slc25a24 PE=2 SV=1	Calcium-binding mitochondrial carrier protein SCaMC-1	slc25a24	2	26.1263	26.1336	25.321	25.2631	25.6215	24.3224	25.7812	25.2319	24.3188	23.1897	25.3395	25.1858	25.4977	25.2295	24.6981	24.2048	24.904	24.865	25.0872	24.1973	7.1	7.1	53.355	0	12.705	3	3	2	3	1	1	2	2	3	2	2	1	24	2	4	1	1	2	3
F1QR29;A2CEQ0;Q5PNM8	F1QR29;A2CEQ0	>tr|F1QR29|F1QR29_DANRE Calcium-binding mitochondrial carrier protein SCaMC-2-B OS=Danio rerio GN=slc25a25b PE=1 SV=1;>sp|A2CEQ0|SCM2B_DANRE Calcium-binding mitochondrial carrier protein SCaMC-2-B OS=Danio rerio GN=slc25a25b PE=3 SV=2	Calcium-binding mitochondrial carrier protein SCaMC-2-B	slc25a25b	3	26.7734	26.6103	24.4719	27.1084	26.1536	26.1611	26.3233	26.0111	26.5798	26.0081	26.2363	25.9424	25.6157	25.8289	26.1516	26.1722	25.9895	26.1102	26.052	26.0041	19.3	19.3	57.954	0	4.9516	7	7	5	6	2	5	4	5	5	4	6	5	18	2	1	0	3	4	3
F1QNT8;Q6IQL2;Q803V8;F1QQD3	F1QNT8;Q6IQL2	>tr|F1QNT8|F1QNT8_DANRE Calcium-binding protein 39 OS=Danio rerio GN=cab39 PE=4 SV=1;>tr|Q6IQL2|Q6IQL2_DANRE Zgc:86716 OS=Danio rerio GN=cab39 PE=1 SV=1	Calcium-binding protein 39;Zgc:86716	cab39	4	27.1451	26.6846	25.2675	27.1689	26.1172	25.8304	26.0726	24.8094	25.8734	26.2525	26.2736	26.2127	25.4442	26.1521	25.343	26.0289	25.8237	25.656	25.44	26.4415	29.9	19.4	39.79	0	7.6104	5	5	4	4	2	4	4	4	4	2	3	3	23	3	3	1	2	4	2
A0A140LG82;F1RC03;B2CZB8	A0A140LG82;F1RC03;B2CZB8	>tr|A0A140LG82|A0A140LG82_DANRE Calcium-transporting ATPase OS=Danio rerio GN=atp2b2 PE=1 SV=1;>tr|F1RC03|F1RC03_DANRE Calcium-transporting ATPase OS=Danio rerio GN=atp2b2 PE=1 SV=2;>tr|B2CZB8|B2CZB8_DANRE Calcium-transporting ATPase OS=Danio rerio GN=atp2	Calcium-transporting ATPase	atp2b2;atp2	3	31.8504	31.5915	31.2308	32.2214	31.8389	32.5097	31.9456	32.1694	32.37	31.5496	31.5135	31.3997	30.6755	31.5152	31.3624	32.4119	31.6548	31.9117	32.1011	31.6217	42	1.8	137.76	0	323.31	1	45	37	34	30	36	40	42	41	40	40	38	562	53	42	34	55	51	85
F1R790;F1QKF2;B2CZC1;A0A0R4IAQ9;Q05AP2;Q32PU6;Q5XJP7	F1R790;F1QKF2;B2CZC1	>tr|F1R790|F1R790_DANRE Calcium-transporting ATPase OS=Danio rerio GN=atp2b4 PE=1 SV=1;>tr|F1QKF2|F1QKF2_DANRE Calcium-transporting ATPase OS=Danio rerio GN=atp2b4 PE=3 SV=1;>tr|B2CZC1|B2CZC1_DANRE Calcium-transporting ATPase OS=Danio rerio GN=atp2b4 PE=2	Calcium-transporting ATPase	atp2b4	7	31.7415	31.6922	31.1586	32.0494	31.8074	32.5704	31.8119	32.2124	32.401	31.5372	31.4084	31.2921	30.6999	31.3908	31.391	32.4858	31.6295	31.9755	32.1112	31.5386	41.4	29.4	126.17	0	323.31	30	32	27	29	24	26	27	31	29	31	30	30	440	33	38	19	38	39	67
Q5RGZ4;F6PDY7;F6PB81;Q1RM46;Q0V934;A1L214;Q569P8	Q5RGZ4;F6PDY7;F6PB81	>tr|Q5RGZ4|Q5RGZ4_DANRE Calcium-transporting ATPase OS=Danio rerio GN=atp2b1a PE=1 SV=2;>tr|F6PDY7|F6PDY7_DANRE Calcium-transporting ATPase OS=Danio rerio GN=atp2b1a PE=1 SV=1;>tr|F6PB81|F6PB81_DANRE Calcium-transporting ATPase OS=Danio rerio GN=atp2b1a PE	Calcium-transporting ATPase	atp2b1a	7	30.0447	29.8637	29.0901	30.5035	30.0173	30.6126	30.0293	30.2775	30.335	29.4985	29.4663	29.4657	28.5859	29.5343	29.4682	30.3456	29.7446	29.9204	30.075	29.5576	27.2	8.5	134.24	0	49.363	7	15	9	8	4	10	8	13	9	14	13	11	107	10	11	4	9	10	16
B2CZC0;X1WCG5	B2CZC0;X1WCG5	>tr|B2CZC0|B2CZC0_DANRE Calcium-transporting ATPase OS=Danio rerio GN=atp2b3b PE=1 SV=1;>tr|X1WCG5|X1WCG5_DANRE Calcium-transporting ATPase OS=Danio rerio GN=atp2b3b PE=1 SV=1	Calcium-transporting ATPase	atp2b3b	2	28.8922	28.1548	27.5412	29.4765	28.7637	29.2156	28.1792	28.8088	29.5303	28.0842	28.3749	27.9386	27.7851	28.5245	28.3514	28.9781	28.385	28.7598	28.9821	28.2642	33	19.1	128.71	0	82.772	17	21	12	12	9	14	14	20	12	15	18	11	120	9	11	4	10	11	24
Q7ZV08	Q7ZV08	>tr|Q7ZV08|Q7ZV08_DANRE Secretory carrier-associated membrane protein OS=Danio rerio GN=scamp2 PE=1 SV=1	Secretory carrier-associated membrane protein	scamp2	1	17	17	17	17	17	23.5666	25.4572	17	25.2621	17	17	17	17	17	17	25.2144	24.704	17	24.5803	17	10.1	10.1	36.018	0.0030588	1.4215	2	2	0	0	0	0	0	1	2	0	2	1	4	0	0	0	0	0	1
A0A0R4IKR3;A0A140LGB6;A3KP17	A0A0R4IKR3	>tr|A0A0R4IKR3|A0A0R4IKR3_DANRE Calcium-transporting ATPase OS=Danio rerio GN=atp2b2 PE=1 SV=1	Calcium-transporting ATPase	atp2b2	3	26.3942	25.9858	25.4674	26.505	17	26.606	25.5829	26.2676	26.215	25.0914	25.8701	25.6608	24.7704	25.5977	17	26.606	25.4328	26.118	26.1097	25.2253	41.8	1.8	131.61	0	3.7098	2	2	1	1	1	2	0	1	1	1	1	1	12	1	1	1	2	0	2
Q7ZW18;B2GRT2;A9C3Q5;Q6ZM60;A0A0R4IQS8;A9C3Q4;F1Q7N8;A0JMP4;Q642Z0;Q5U3A4	Q7ZW18;B2GRT2;A9C3Q5;Q6ZM60;A0A0R4IQS8;A9C3Q4;F1Q7N8;A0JMP4;Q642Z0;Q5U3A4	>tr|Q7ZW18|Q7ZW18_DANRE Calcium-transporting ATPase OS=Danio rerio GN=atp2a2a PE=2 SV=1;>tr|B2GRT2|B2GRT2_DANRE Calcium-transporting ATPase OS=Danio rerio GN=atp2a2a PE=2 SV=1;>tr|A9C3Q5|A9C3Q5_DANRE Calcium-transporting ATPase OS=Danio rerio GN=atp2a2a PE	Calcium-transporting ATPase	atp2a2a	10	17	17	17	17	17	23.1443	17	17	22.6269	17	17	17	17	17	17	23.1443	17	17	22.5216	17	6.6	2.1	109.5	0	3.2532	1	1	0	0	0	0	0	1	0	0	1	0	2	0	0	0	0	0	2
B0S6K3	B0S6K3	>tr|B0S6K3|B0S6K3_DANRE Calcyclin binding protein OS=Danio rerio GN=cacybp PE=1 SV=1	Calcyclin binding protein	cacybp	1	28.3592	27.4876	28.6046	28.1456	27.8366	25.9586	27.4383	27.1913	25.3024	26.7776	26.9942	27.2135	27.5781	26.9976	26.9965	26.9099	27.3594	27.0402	26.3586	27.3356	41.4	14.1	26.185	0	14.598	2	9	8	6	7	8	7	3	6	6	4	4	29	5	3	5	5	2	1
Q6NYG2	Q6NYG2	>tr|Q6NYG2|Q6NYG2_DANRE Calcyclin binding protein OS=Danio rerio GN=cacybp PE=2 SV=1	Calcyclin binding protein	cacybp	1	25.7253	25.7344	25.7366	25.5511	26.0669	25.5901	24.6395	17	25.3918	25.1522	25.2043	25.3582	25.0425	24.8478	25.4301	25.4787	24.7449	17	25.2763	25.276	34.8	7.5	26.185	0	2.8451	1	1	1	1	1	1	1	1	1	0	1	1	2	1	0	1	0	0	0
Q566U3;A0A0R4IPL6;A0A0R4ICD3	Q566U3;A0A0R4IPL6;A0A0R4ICD3	>tr|Q566U3|Q566U3_DANRE Calcyphosine-like OS=Danio rerio GN=capsla PE=2 SV=1;>tr|A0A0R4IPL6|A0A0R4IPL6_DANRE Calcyphosine-like a OS=Danio rerio GN=capsla PE=1 SV=1;>tr|A0A0R4ICD3|A0A0R4ICD3_DANRE Calcyphosine-like a OS=Danio rerio GN=capsla PE=1 SV=1	Calcyphosine-like;Calcyphosine-like a	capsla	3	25.5833	25.354	25.0323	24.3193	23.6961	24.0859	23.0696	24.1321	24.7882	22.1436	24.2364	24.25	24.1574	23.8406	22.7611	24.2786	23.7537	23.4838	24.0338	23.6005	17	17	21.217	0	2.8152	3	3	3	3	2	1	2	1	1	2	2	2	12	2	3	0	1	1	0
B2GQW3;Q6PI52;E9QBF1;Q9I8U8;E9QFE7	B2GQW3;Q6PI52	>tr|B2GQW3|B2GQW3_DANRE Calm1b protein OS=Danio rerio GN=calm3a PE=2 SV=1;>sp|Q6PI52|CALM_DANRE Calmodulin OS=Danio rerio GN=calm1a PE=2 SV=3	Calm1b protein;Calmodulin	calm3a;calm1a	5	36.001	35.8375	36.4283	36.3275	35.991	34.9403	35.5578	35.5318	35.378	35.0388	35.2546	35.34	35.6034	35.4756	35.3946	35.104	35.1892	35.175	35.0888	35.2706	99.3	99.3	16.837	0	323.31	18	18	17	16	18	17	16	17	16	16	16	15	1304	139	141	162	130	132	117
Q08BY9	Q08BY9	>tr|Q08BY9|Q08BY9_DANRE Calmegin OS=Danio rerio GN=clgn PE=1 SV=1	Calmegin	clgn	1	30.3193	30.2152	30.2029	30.558	30.5082	29.5767	29.8667	29.8082	29.8258	29.7324	29.8131	29.8112	29.4665	29.6671	29.964	29.6504	29.7254	29.7315	29.6091	29.7915	38.3	38.3	71.513	0	143.02	20	20	17	20	18	18	18	17	17	16	17	17	238	25	27	23	23	22	26
Q1LUF1;F1Q557;A0A0R4IAH5	Q1LUF1;F1Q557;A0A0R4IAH5	>tr|Q1LUF1|Q1LUF1_DANRE Calmodulin-regulated spectrin-associated protein family, member 2a OS=Danio rerio GN=camsap2a PE=3 SV=1;>tr|F1Q557|F1Q557_DANRE Calmodulin-regulated spectrin-associated protein family, member 2a OS=Danio rerio GN=camsap2a PE=3 SV=2;	Calmodulin-regulated spectrin-associated protein family, member 2a	camsap2a	3	25.6752	24.5034	24.6205	26.7374	25.5693	25.8973	24.8625	25.0931	25.0503	24.841	25.1399	24.7782	24.9826	25.2155	24.9233	25.3711	24.9829	25.1594	25.2408	24.8386	6.6	6.6	157.49	0	5.2922	6	6	2	2	2	4	2	4	4	4	2	4	20	0	1	1	3	2	3
F1QKS4;Q7SYE1	F1QKS4;Q7SYE1	>tr|F1QKS4|F1QKS4_DANRE Calnexin OS=Danio rerio GN=canx PE=1 SV=1;>tr|Q7SYE1|Q7SYE1_DANRE Zgc:63524 OS=Danio rerio GN=canx PE=2 SV=1	Calnexin;Zgc:63524	canx	2	31.0851	30.922	31.0355	31.2852	31.2907	30.2575	30.3664	30.4446	30.6863	30.2792	30.5156	30.5732	29.9347	30.3314	30.6705	30.3513	30.3351	30.4244	30.4073	30.6009	35.2	35.2	67.875	0	105.38	23	23	18	18	13	20	18	18	19	18	18	15	329	31	32	23	35	34	34
Q7SYA9;B8A6G0;A0A0R4ID08	Q7SYA9;B8A6G0;A0A0R4ID08	>tr|Q7SYA9|Q7SYA9_DANRE Calpain 1, (Mu/I) large subunit a OS=Danio rerio GN=capn1a PE=2 SV=1;>tr|B8A6G0|B8A6G0_DANRE Calpain 1, (mu/I) large subunit a OS=Danio rerio GN=capn1a PE=1 SV=1;>tr|A0A0R4ID08|A0A0R4ID08_DANRE Calpain 1, (mu/I) large subunit a OS=D	Calpain 1, (Mu/I) large subunit a;Calpain 1, (mu/I) large subunit a	capn1a	3	28.3094	28.1265	28.1917	28.2921	28.5046	28.6902	28.5553	28.3871	28.5751	28.1345	28.0643	27.9826	28.0777	28.0432	28.0783	28.4851	28.1271	27.979	28.1911	27.9204	25.3	22.7	80.403	0	41.152	10	12	7	9	5	5	10	11	11	10	10	11	101	8	10	4	7	8	12
A0A0R4IG81;A5PMP1;Q6DFZ8;Q561U0;A8KC46;A0A0N4SUE6;E7FA31;E7FFQ8;Q9I8G2;Q7ZUR1;F1QI24;E9QFN0	A0A0R4IG81;A5PMP1	>tr|A0A0R4IG81|A0A0R4IG81_DANRE Calpain 1, (mu/I) large subunit b OS=Danio rerio GN=capn1b PE=1 SV=1;>tr|A5PMP1|A5PMP1_DANRE Calpain 1, (mu/I) large subunit b OS=Danio rerio GN=capn1b PE=1 SV=1	Calpain 1, (mu/I) large subunit b	capn1b	12	25.9324	27.391	26.9478	27.8997	27.5611	27.3899	27.5212	27.3611	26.9486	25.9948	26.7353	26.8187	26.96	27.0314	26.7503	26.8873	26.7095	26.7141	27.2854	26.6022	21.7	19.2	80.605	0	14.026	9	9	5	5	1	5	7	7	7	7	6	5	30	2	3	2	4	6	4
E7F7F1;A0A0R4IBR9;F1Q7N2;A0JMG3	E7F7F1	>tr|E7F7F1|E7F7F1_DANRE Calpain 5b OS=Danio rerio GN=capn5b PE=3 SV=1	Calpain 5b	capn5b	4	24.8159	24.1308	25.5597	20.7126	24.9405	24.5983	24.9643	22.2289	24.4089	17	24.2096	23.8077	24.4951	22.2456	24.3086	24.0773	24.8182	23.951	24.3699	17	4.7	4.7	73.74	0.0091518	1.0375	3	3	1	1	2	1	1	2	2	1	2	0	9	1	0	1	0	1	2
Q1LYC9;Q568A3	Q1LYC9;Q568A3	>tr|Q1LYC9|Q1LYC9_DANRE Calpain, small subunit 1 a OS=Danio rerio GN=capns1a PE=1 SV=1;>tr|Q568A3|Q568A3_DANRE Calpain, small subunit 1 a OS=Danio rerio GN=capns1a PE=1 SV=1	Calpain, small subunit 1 a	capns1a	2	28.2517	28.1759	28.9376	28.0021	27.9084	27.4066	28.035	27.6011	27.4313	27.6842	28.0423	27.8532	27.6782	27.3347	27.6928	27.7163	27.8289	27.3908	27.2149	27.4373	48.1	42.1	24.433	0	22.715	8	8	4	5	5	4	4	2	4	6	4	5	39	3	7	4	5	3	1
B3DFQ1;X1WFZ2	B3DFQ1;X1WFZ2	>tr|B3DFQ1|B3DFQ1_DANRE Calpain, small subunit 1 b OS=Danio rerio GN=capns1b PE=1 SV=1;>tr|X1WFZ2|X1WFZ2_DANRE Calpain, small subunit 1 b (Fragment) OS=Danio rerio GN=capns1b PE=1 SV=1	Calpain, small subunit 1 b;Calpain, small subunit 1 b (Fragment)	capns1b	2	25.7727	25.038	17	25.1256	26.2638	24.4311	25.209	24.7161	24.0247	25.5614	25.411	24.8754	17	24.3806	25.43	24.5934	24.8588	24.7288	24.1764	25.5641	62.9	9.4	24.333	0	7.4739	2	2	1	1	0	1	2	1	2	1	1	2	8	1	1	0	1	1	1
Q7T303;Q502K8;Q32PU2;B8A668	Q7T303	>tr|Q7T303|Q7T303_DANRE Calponin OS=Danio rerio GN=cnn3a PE=1 SV=1	Calponin	cnn3a	4	27.2777	27.699	27.6742	28.3105	27.7269	27.3369	27.6209	27.2492	27.0297	27.1413	27.1627	27.3791	27.4079	27.2564	27.0789	27.113	27.2067	27.1083	26.7758	27.3367	30.4	30.4	36.71	0	14.985	8	8	5	7	6	7	7	7	7	6	8	7	54	6	5	5	5	4	7
Q6NV30	Q6NV30	>tr|Q6NV30|Q6NV30_DANRE Calr protein OS=Danio rerio GN=calr3a PE=2 SV=1	Calr protein	calr3a	1	24.6168	17	25.1503	17	17	17	25.3314	25.5036	17	17	24.0928	17	24.4533	17	17	17	25.1813	25.3539	17	17	48.6	5	48.556	0	2.7383	1	1	1	0	1	0	0	0	1	1	0	0	6	1	0	2	0	0	0
Q6PE26;A0A0B5JPZ1;A0A0R4ILP1;A0A0R4IZM7	Q6PE26;A0A0B5JPZ1;A0A0R4ILP1;A0A0R4IZM7	>tr|Q6PE26|Q6PE26_DANRE Calr protein OS=Danio rerio GN=calr3a PE=1 SV=1;>tr|A0A0B5JPZ1|A0A0B5JPZ1_DANRE Calr3a (Fragment) OS=Danio rerio GN=calr3a PE=2 SV=1;>tr|A0A0R4ILP1|A0A0R4ILP1_DANRE Calreticulin 3a OS=Danio rerio GN=calr3a PE=1 SV=1;>tr|A0A0R4IZM7|A	Calr protein;Calr3a (Fragment);Calreticulin 3a	calr3a	4	30.3587	30.255	31.0082	30.9015	30.507	29.6376	29.8465	30.0923	29.99	29.7904	29.8127	29.9098	30.0477	29.9427	29.8674	29.8368	29.789	29.995	29.7976	30.1001	48.6	0	48.54	0	104.66	0	16	15	15	16	15	14	14	12	13	15	12	129	13	9	20	18	11	11
Q9PUC1	Q9PUC1	>tr|Q9PUC1|Q9PUC1_DANRE Calreticulin OS=Danio rerio GN=calr3a PE=2 SV=1	Calreticulin	calr3a	1	26.0493	17	27.7161	26.2499	26.1134	23.6154	23.1331	17	17	25.5497	25.2895	17	27.1768	25.1209	17	17	17	17	17	25.6187	43.9	4.3	48.723	0	5.0063	2	2	2	0	2	2	1	1	1	0	0	2	4	0	0	3	0	0	0
Q6DI13;A0A0R4IL29;A0A0B5JS27;Q802X3	Q6DI13;A0A0R4IL29;A0A0B5JS27;Q802X3	>tr|Q6DI13|Q6DI13_DANRE Calreticulin like OS=Danio rerio GN=calr3b PE=2 SV=1;>tr|A0A0R4IL29|A0A0R4IL29_DANRE Calreticulin 3b OS=Danio rerio GN=calr3b PE=1 SV=1;>tr|A0A0B5JS27|A0A0B5JS27_DANRE Calr3b (Fragment) OS=Danio rerio GN=calr3b PE=2 SV=1;>tr|Q802X3|	Calreticulin like;Calreticulin 3b;Calr3b (Fragment)	calr3b	4	26.6151	27.6777	27.6139	28.013	28.3371	27.3894	27.6011	27.5941	27.7473	27.5409	27.1726	27.3158	27.1886	27.0526	27.6016	27.2063	27.5508	27.3669	27.1415	27.6422	43.2	29.3	48.287	0	37.04	8	8	3	5	6	5	6	5	5	5	6	5	47	2	8	6	4	7	5
F1Q8W8;A0A0B5JK63;Q6PFP8	F1Q8W8;A0A0B5JK63;Q6PFP8	>tr|F1Q8W8|F1Q8W8_DANRE Calreticulin OS=Danio rerio GN=calr PE=1 SV=1;>tr|A0A0B5JK63|A0A0B5JK63_DANRE Calr (Fragment) OS=Danio rerio GN=calr PE=2 SV=1;>tr|Q6PFP8|Q6PFP8_DANRE Calreticulin, like 2 OS=Danio rerio GN=calr PE=2 SV=1	Calreticulin;Calr (Fragment);Calreticulin, like 2	calr	3	31.8663	31.6578	32.4977	32.0702	31.9274	31.2184	31.3607	31.4343	31.2366	31.1236	31.3169	31.2204	31.7564	31.3755	31.4096	31.1662	31.2018	31.2699	31.0594	31.2824	72.2	70	48.64	0	238.37	26	28	23	26	24	24	27	24	24	24	25	23	469	48	49	51	46	58	42
Q6DI16	Q6DI16	>tr|Q6DI16|Q6DI16_DANRE Calsequestrin OS=Danio rerio GN=casq2 PE=1 SV=1	Calsequestrin	casq2	1	31.0706	30.3744	32.0554	31.3451	31.0026	29.8041	30.674	29.7143	29.9913	28.9977	30.3074	29.9259	31.1447	30.0845	30.207	29.9631	30.1807	29.9309	29.7001	29.3732	42.3	42.3	47.33	0	275.82	13	13	10	10	12	10	10	9	11	10	10	9	195	22	17	28	17	23	18
F1R520;E9QIY1;E7EYL3;A0JPF2;Q7ZTX9;F1QW86	F1R520;E9QIY1;E7EYL3;A0JPF2	>tr|F1R520|F1R520_DANRE Calsyntenin 1 OS=Danio rerio GN=clstn1 PE=4 SV=1;>tr|E9QIY1|E9QIY1_DANRE Calsyntenin 1 OS=Danio rerio GN=clstn1 PE=4 SV=1;>tr|E7EYL3|E7EYL3_DANRE Calsyntenin 1 OS=Danio rerio GN=clstn1 PE=4 SV=1;>tr|A0JPF2|A0JPF2_DANRE Calsyntenin 1	Calsyntenin 1	clstn1	6	27.2169	27.7822	28.0721	27.9142	27.1176	26.2986	26.2065	26.2742	26.5681	26.1548	26.7657	26.6113	27.0642	26.8463	27.0149	26.3234	26.217	26.6127	26.7996	26.4544	13.4	13.4	106.85	0	14.076	11	11	6	5	8	8	5	5	5	4	4	5	60	6	6	9	8	6	4
X1WDZ1;E9QCL6	X1WDZ1;E9QCL6	>tr|X1WDZ1|X1WDZ1_DANRE Calsyntenin 3 OS=Danio rerio GN=clstn3 PE=4 SV=2;>tr|E9QCL6|E9QCL6_DANRE Calsyntenin 3 OS=Danio rerio GN=clstn3 PE=4 SV=1	Calsyntenin 3	clstn3	2	24.3759	24.7864	25.7649	24.8641	24.9184	17	24.0472	24.299	22.8493	20.842	22.8132	24.6848	23.822	24.035	24.1932	17	23.8796	24.8685	23.9316	22.7529	4.8	4.8	105.44	0	6.6345	4	4	2	2	3	3	2	0	2	1	1	1	8	1	1	1	2	2	0
Z4YIA7;A0A0B5JW24;Q6IQP3;A0A0R4INX3	Z4YIA7;A0A0B5JW24;Q6IQP3;A0A0R4INX3	>tr|Z4YIA7|Z4YIA7_DANRE Calumenin-A OS=Danio rerio GN=calua PE=1 SV=1;>tr|A0A0B5JW24|A0A0B5JW24_DANRE Calua (Fragment) OS=Danio rerio GN=calua PE=2 SV=1;>sp|Q6IQP3|CALUA_DANRE Calumenin-A OS=Danio rerio GN=calua PE=2 SV=1;>tr|A0A0R4INX3|A0A0R4INX3_DANRE Ca	Calumenin-A;Calua (Fragment)	calua	4	27.7437	27.4084	28.1131	28.1107	27.4718	25.6416	25.9715	27.2197	27.2061	25.4233	26.9907	26.7669	27.2829	27.2827	26.8969	26.1539	26.5012	26.5658	26.7468	26.8911	28.4	24.3	37.4	0	8.4965	6	7	6	5	4	4	4	4	4	5	5	4	17	2	1	4	3	2	0
E7FE74	E7FE74	>tr|E7FE74|E7FE74_DANRE CaM kinase-like vesicle-associated a OS=Danio rerio GN=camkva PE=4 SV=1	CaM kinase-like vesicle-associated a	camkva	1	27.468	27.2016	25.0993	28.0049	26.2129	26.2631	26.8942	27.2636	26.0521	27.0376	26.9166	26.7231	26.0189	26.7017	26.7851	26.6491	26.4825	26.761	26.3154	26.558	35.5	18.4	43.791	0	19.123	6	6	5	5	2	4	2	3	4	4	3	4	50	6	6	3	6	4	6
Q7SY49	Q7SY49	>sp|Q7SY49|CAMKV_DANRE CaM kinase-like vesicle-associated protein OS=Danio rerio GN=camkv PE=2 SV=2	CaM kinase-like vesicle-associated protein	camkv	1	30.3232	30.2503	29.6112	30.8406	30.609	30.3155	30.4154	30.4709	30.3945	30.1043	29.7634	30.1414	29.4506	30.0567	29.9959	30.1515	30.1604	30.2536	29.9658	30.2065	41.7	26.6	48.693	0	138.34	10	16	14	12	12	14	15	13	16	14	14	14	283	25	29	18	31	34	27
F1R6R7;F1QFG8;Q503X1	F1R6R7;F1QFG8	>tr|F1R6R7|F1R6R7_DANRE CaM kinase-like vesicle-associated, like OS=Danio rerio GN=camkvl PE=4 SV=1;>tr|F1QFG8|F1QFG8_DANRE CaM kinase-like vesicle-associated, like OS=Danio rerio GN=camkvl PE=4 SV=2	CaM kinase-like vesicle-associated, like	camkvl	3	25.6214	26.9716	25.1778	26.1058	26.4951	26.8124	26.7915	26.3054	26.1675	26.1088	25.4794	26.0888	25.8571	25.6473	26.3517	26.2469	26.4212	26.0145	26.2729	26.2309	13.8	13.8	82.833	0	28.784	8	8	3	7	4	3	5	6	6	5	4	6	29	2	2	2	2	4	4
Q561S2	Q561S2	>tr|Q561S2|Q561S2_DANRE Camk2a protein OS=Danio rerio GN=camk2a PE=2 SV=1	Camk2a protein	camk2a	1	26.1536	25.9506	17	25.0186	26.1818	17	24.2608	26.083	25.4818	25.8349	25.5147	25.5053	17	25.0939	25.4961	17	24.7865	25.7776	25.2271	25.8575	60.8	10.3	21.803	0	164.82	1	1	1	1	1	1	1	0	1	1	1	1	20	4	2	1	1	3	0
Q6PFV1	Q6PFV1	>tr|Q6PFV1|Q6PFV1_DANRE CAMP-regulated phosphoprotein 19a OS=Danio rerio GN=arpp19a PE=2 SV=1	CAMP-regulated phosphoprotein 19a	arpp19a	1	26.9833	27.077	28.216	27.6413	27.8681	26.2553	27.136	26.9399	27.2934	25.6077	26.2325	26.4943	27.0752	26.9218	26.8449	26.4875	26.7041	26.541	26.4969	26.7761	69.4	59.5	12.393	0	57.496	5	5	5	3	5	4	3	5	4	4	5	2	49	4	5	8	8	7	4
F8W4V7;Q7ZUT5	F8W4V7;Q7ZUT5	>tr|F8W4V7|F8W4V7_DANRE CAMP-regulated phosphoprotein 19b OS=Danio rerio GN=arpp19b PE=1 SV=1;>tr|Q7ZUT5|Q7ZUT5_DANRE CAMP-regulated phosphoprotein 19b OS=Danio rerio GN=arpp19b PE=1 SV=1	CAMP-regulated phosphoprotein 19b	arpp19b	2	25.2359	24.8592	25.8124	26.49	26.3588	17	25.2211	25.0089	25.7456	24.6468	24.693	24.6324	25.0974	25.0632	24.9145	17	25.062	24.8403	24.8864	24.7617	26.9	16.3	11.677	0	2.9587	1	1	1	1	1	1	1	0	1	1	1	1	5	1	0	0	1	1	0
Q803K8	Q803K8	>tr|Q803K8|Q803K8_DANRE CAMP-responsive element-binding protein 1a OS=Danio rerio GN=creb1a PE=1 SV=1	CAMP-responsive element-binding protein 1a	creb1a	1	28.3019	27.9352	28.3065	27.6556	28.2316	27.6789	27.4902	27.7093	27.1927	27.3235	27.8366	27.7195	27.7774	25.1316	27.4498	27.7276	27.2747	27.4065	27.623	27.5556	18.6	13.5	33.906	0	3.8935	2	4	3	3	3	3	3	4	3	3	2	3	18	1	2	2	0	1	2
A0A0R4IJV2;E9QD53;E7F9I0;Q7T351;Q567H4;E9QHQ2;A0A0R4IFU8;Q568M4	A0A0R4IJV2;E9QD53;E7F9I0;Q7T351	>tr|A0A0R4IJV2|A0A0R4IJV2_DANRE CAMP-responsive element-binding protein 1b OS=Danio rerio GN=creb1b PE=1 SV=1;>tr|E9QD53|E9QD53_DANRE CAMP-responsive element modulator a OS=Danio rerio GN=crema PE=4 SV=1;>tr|E7F9I0|E7F9I0_DANRE CAMP-responsive element modu	CAMP-responsive element-binding protein 1b;CAMP-responsive element modulator a	creb1b;crema	8	24.939	24.0669	25.7114	25.3417	25.1158	24.1461	24.7652	25.7105	24.7111	24.2607	24.4129	23.7425	25.0152	24.4303	24.567	24.1468	24.6158	24.6568	24.6065	24.3953	9.3	4.3	34.541	0	2.553	1	1	1	1	1	1	1	1	1	1	1	1	11	0	2	1	0	2	2
Q7T3Q3	Q7T3Q3	>tr|Q7T3Q3|Q7T3Q3_DANRE Cannabinoid receptor OS=Danio rerio GN=cnr1 PE=2 SV=1	Cannabinoid receptor	cnr1	1	24.3058	23.7078	17	17	24.5911	25.2235	25.3007	25.5605	24.0008	23.4366	24.6751	24.2761	17	17	24.935	24.1172	24.159	24.4852	24.7889	24.464	8	8	53.043	0	6.0716	3	3	1	1	0	1	1	2	2	3	1	1	19	1	1	0	2	2	3
Q6DBX3	Q6DBX3	>tr|Q6DBX3|Q6DBX3_DANRE Cannabinoid receptor-interacting protein 1a OS=Danio rerio GN=cnrip1a PE=1 SV=1	Cannabinoid receptor-interacting protein 1a	cnrip1a	1	31.4078	31.4093	32.3899	32.2198	31.5918	30.7404	30.883	30.8813	30.8394	30.8271	30.7545	31.0168	31.593	31.2523	31.0534	30.8429	30.7731	30.7516	30.7509	31.1074	80.9	80.9	18.449	0	218.3	11	11	10	10	11	11	10	10	10	10	10	10	234	21	24	30	30	24	20
Q2L6L0;Q0V965	Q2L6L0;Q0V965	>tr|Q2L6L0|Q2L6L0_DANRE Canopy 2 OS=Danio rerio GN=cnpy2 PE=1 SV=1;>tr|Q0V965|Q0V965_DANRE Canopy 2 OS=Danio rerio GN=cnpy2 PE=2 SV=1	Canopy 2	cnpy2	2	25.5462	25.244	26.4188	26.1338	25.3013	23.6528	17	24.4778	24.9015	24.509	24.9113	24.8597	25.2611	25.4553	24.7761	24.2266	17	24.5642	24.7982	24.7217	20.7	20.7	21.065	0	3.7144	2	2	1	1	1	1	2	1	0	1	1	1	2	0	0	0	1	1	0
F8W339;F1QIN6;F8W4J2;F8W496	F8W339;F1QIN6	>tr|F8W339|F8W339_DANRE CAP-GLY domain-containing linker protein 2 OS=Danio rerio GN=clip2 PE=1 SV=1;>tr|F1QIN6|F1QIN6_DANRE CAP-GLY domain-containing linker protein 2 OS=Danio rerio GN=clip2 PE=1 SV=2	CAP-GLY domain-containing linker protein 2	clip2	4	28.1913	27.5947	28.0396	27.9858	27.0818	27.4863	28.1118	27.2557	27.918	26.6082	27.5955	27.5385	27.5232	26.4854	27.5263	27.2553	27.3107	27.5199	27.2963	27.1379	21.6	18.5	116.18	0	19.731	15	18	10	10	8	9	8	10	13	9	11	7	64	6	9	7	2	7	4
A7MBX1	A7MBX1	>tr|A7MBX1|A7MBX1_DANRE Capns1b protein OS=Danio rerio GN=capns1b PE=2 SV=1	Capns1b protein	capns1b	1	30.0515	29.8535	30.4582	30.2909	29.965	29.4156	29.6173	29.4117	29.5063	29.2342	29.4587	29.6186	29.6635	29.3199	29.4405	29.3874	29.5547	29.2808	29.3514	29.4615	69.5	16	24.312	0	149.19	2	11	10	10	10	10	9	10	9	8	9	9	107	11	12	15	14	10	9
Q6NWK1;Q7ZUR4	Q6NWK1;Q7ZUR4	>tr|Q6NWK1|Q6NWK1_DANRE Capping protein (Actin filament) muscle Z-line, alpha 1 OS=Danio rerio GN=capza1a PE=1 SV=1;>tr|Q7ZUR4|Q7ZUR4_DANRE Capping protein (Actin filament) muscle Z-line, alpha 1 OS=Danio rerio GN=capza1a PE=2 SV=1	Capping protein (Actin filament) muscle Z-line, alpha 1	capza1a	2	29.2862	29.1426	29.2308	29.6051	29.4642	28.6099	28.9374	28.9828	28.9418	28.928	28.7621	28.8832	28.8095	28.7886	28.9091	28.6343	28.6535	28.8552	28.6752	28.9193	72	58	32.77	0	132.62	11	11	11	10	9	8	9	9	10	9	10	10	154	15	16	11	14	17	15
Q6ZM50;A0A0R4IEP3;Q6NWD6	Q6ZM50;A0A0R4IEP3;Q6NWD6	>tr|Q6ZM50|Q6ZM50_DANRE Capping protein (actin filament) muscle Z-line, alpha 1b OS=Danio rerio GN=capza1b PE=1 SV=2;>tr|A0A0R4IEP3|A0A0R4IEP3_DANRE Capping protein (actin filament) muscle Z-line, alpha 1b OS=Danio rerio GN=capza1b PE=1 SV=1;>tr|Q6NWD6|Q6N	Capping protein (actin filament) muscle Z-line, alpha 1b	capza1b	3	31.6481	31.34	31.9745	31.9575	31.6106	30.7607	31.0116	31.0497	30.936	30.624	31.1138	30.9412	31.3199	31.1558	30.9431	30.7279	30.7675	30.844	30.6974	30.9033	76.9	62.9	32.727	0	323.31	13	16	15	15	14	14	15	14	16	16	16	13	356	38	37	33	35	37	32
Q7SXP1;A0A0R4IXW8	Q7SXP1;A0A0R4IXW8	>tr|Q7SXP1|Q7SXP1_DANRE Capping protein (Actin filament) muscle Z-line, beta OS=Danio rerio GN=capzb PE=1 SV=1;>tr|A0A0R4IXW8|A0A0R4IXW8_DANRE Capping protein (actin filament) muscle Z-line, beta OS=Danio rerio GN=capzb PE=1 SV=1	Capping protein (Actin filament) muscle Z-line, beta;Capping protein (actin filament) muscle Z-line, beta	capzb	2	31.9883	31.9078	32.0498	32.1322	32.0022	31.2798	31.7073	31.6382	31.3555	31.5401	31.3592	31.476	31.3273	31.3666	31.4869	31.3272	31.4528	31.3965	31.266	31.5279	74	74	30.742	0	248.28	20	20	17	18	16	16	19	19	19	19	19	19	387	42	39	42	38	41	37
Q92051	Q92051	>sp|Q92051|CAHZ_DANRE Carbonic anhydrase OS=Danio rerio GN=cahz PE=1 SV=2	Carbonic anhydrase	cahz	1	33.1699	32.9173	33.5285	33.6075	33.1796	32.2728	32.857	32.3992	32.9113	32.4982	32.6265	32.4657	32.8681	32.9026	32.6571	32.1688	32.6647	32.1786	32.7086	32.6752	90.8	90.8	28.677	0	323.31	16	16	16	14	15	16	15	14	14	13	15	14	466	50	44	53	53	45	41
Q6PFU7	Q6PFU7	>tr|Q6PFU7|Q6PFU7_DANRE Carbonic anhydrase II OS=Danio rerio GN=ca2 PE=2 SV=1	Carbonic anhydrase II	ca2	1	29.6582	29.4797	29.591	29.8093	30.0739	28.5251	29.3284	28.6745	28.8259	28.7745	29.1165	29.1651	28.6871	28.6875	29.1384	29.0048	29.2084	28.6113	28.9047	29.0982	42.7	6.5	28.917	0	18.075	1	10	8	9	8	8	9	8	10	8	8	9	111	14	16	11	6	13	8
F1R454	F1R454	>tr|F1R454|F1R454_DANRE Carbonic anhydrase II OS=Danio rerio GN=ca2 PE=1 SV=1	Carbonic anhydrase II	ca2	1	26.448	25.9671	26.9626	27.1094	26.526	25.6062	25.5649	25.6512	25.3224	25.3834	25.924	25.642	26.2656	26.202	25.9764	25.6062	25.4149	25.5016	25.217	25.5174	42.7	6.5	28.903	0	4.0044	1	1	1	1	1	1	1	1	1	1	1	1	37	3	4	4	3	4	4
F1QZX2;A9JSU9	F1QZX2;A9JSU9	>tr|F1QZX2|F1QZX2_DANRE Carbonic anhydrase IV a OS=Danio rerio GN=ca4a PE=1 SV=2;>tr|A9JSU9|A9JSU9_DANRE Ca4a protein OS=Danio rerio GN=ca4a PE=2 SV=1	Carbonic anhydrase IV a;Ca4a protein	ca4a	2	29.541	29.5511	28.4642	29.7782	29.4655	29.0589	29.1999	29.0815	28.7589	29.3088	29.0002	29.0862	28.1395	28.5607	28.9126	29.0891	29.0533	28.8665	28.8048	29.5012	34.4	34.4	33.931	0	27.256	9	9	6	8	4	8	7	7	8	8	7	8	97	10	10	6	15	7	10
Q7SYD0	Q7SYD0	>tr|Q7SYD0|Q7SYD0_DANRE Carbonyl reductase 1 OS=Danio rerio GN=cbr1 PE=1 SV=1	Carbonyl reductase 1	cbr1	1	30.9129	29.7773	30.6863	30.9908	30.5591	29.4508	29.6758	29.8957	30.06	29.8765	30.0965	29.6527	29.7214	29.9244	30.1432	29.723	29.8	29.7431	29.9773	30.0056	69.9	64.1	29.947	0	70.404	16	16	14	9	13	15	14	10	13	11	14	10	180	21	11	19	24	24	15
Q1LYL6;Q1LYL5	Q1LYL6	>tr|Q1LYL6|Q1LYL6_DANRE Carboxylic ester hydrolase OS=Danio rerio GN=ces2 PE=3 SV=1	Carboxylic ester hydrolase	ces2	2	26.016	27.7121	25.0516	28.9916	17	26.0846	24.361	25.9047	27.3164	26.2436	25.9907	27.4099	17	28.065	17	25.6332	25.5521	25.7338	26.6602	26.1617	44.2	15.2	60.611	0	15.857	5	5	3	5	1	5	0	3	2	3	4	4	7	0	2	0	5	0	0
Q32LW0	Q32LW0	>tr|Q32LW0|Q32LW0_DANRE Carboxylic ester hydrolase (Fragment) OS=Danio rerio GN=ces2 PE=2 SV=1	Carboxylic ester hydrolase (Fragment)	ces2	1	26.5879	27.1559	25.207	17	17	17	24.9542	26.1952	26.7282	17	25.5992	27.0591	24.5632	17	17	17	24.7594	25.5869	26.8512	17	35.3	4.1	61.462	0	22.279	1	2	1	1	1	0	0	1	2	2	1	0	5	0	1	0	0	0	1
Q6GMJ1;Q08BF1;F1R9X5	Q6GMJ1;Q08BF1;F1R9X5	>tr|Q6GMJ1|Q6GMJ1_DANRE Carboxylic ester hydrolase (Fragment) OS=Danio rerio GN=ces2 PE=1 SV=1;>tr|Q08BF1|Q08BF1_DANRE Carboxylic ester hydrolase OS=Danio rerio GN=ces2 PE=2 SV=1;>tr|F1R9X5|F1R9X5_DANRE Carboxylic ester hydrolase OS=Danio rerio GN=ces3 PE=	Carboxylic ester hydrolase (Fragment);Carboxylic ester hydrolase	ces2;ces3	3	30.1869	29.2585	28.1579	30.5454	29.8283	28.4421	29.9691	29.606	29.4417	29.1214	29.6365	29.1523	28.3201	29.5859	29.3734	28.7356	29.4877	29.2801	29.3082	29.1468	45.8	7.7	60.634	0	180.83	2	18	14	14	8	15	14	13	18	17	16	15	259	28	27	12	34	26	19
Q5BJI3;Q1LUZ9;F8W4H0;F8W2G9	Q5BJI3;Q1LUZ9	>tr|Q5BJI3|Q5BJI3_DANRE Carboxylic ester hydrolase (Fragment) OS=Danio rerio GN=ces3 PE=2 SV=1;>tr|Q1LUZ9|Q1LUZ9_DANRE Carboxylic ester hydrolase OS=Danio rerio GN=ces3 PE=1 SV=1	Carboxylic ester hydrolase (Fragment);Carboxylic ester hydrolase	ces3	4	26.7351	27.3049	25.8361	27.6253	27.4488	26.2062	26.5948	27.0743	26.997	25.8982	26.2243	26.7543	26.0876	26.7619	26.5386	26.0959	26.6003	26.7303	26.6146	25.8718	31.5	14.5	60.804	0	48.086	5	5	4	4	3	4	5	4	4	5	5	4	45	3	7	3	6	5	3
B3DKL4;Q9DDE3;Q6DHA5	B3DKL4;Q9DDE3	>tr|B3DKL4|B3DKL4_DANRE Carboxylic ester hydrolase OS=Danio rerio GN=ache PE=2 SV=1;>sp|Q9DDE3|ACES_DANRE Acetylcholinesterase OS=Danio rerio GN=ache PE=3 SV=1	Carboxylic ester hydrolase;Acetylcholinesterase	ache	3	28.2215	27.808	27.6354	27.8703	27.2578	26.7886	27.2195	26.9593	27.1232	27.4578	27.3206	27.1199	27.099	27.3246	27.3131	26.9593	27.1267	26.6703	27.0264	27.298	16.6	16.6	71.998	0	32.376	9	9	7	8	5	6	4	5	7	6	7	8	87	8	14	6	6	8	9
Q6NSM5	Q6NSM5	>tr|Q6NSM5|Q6NSM5_DANRE Carboxypeptidase E OS=Danio rerio GN=cpe PE=2 SV=1	Carboxypeptidase E	cpe	1	31.0247	30.7732	31.6758	31.5004	31.1427	30.3512	30.5789	30.6659	30.3776	30.3261	30.495	30.4625	30.825	30.6028	30.5758	30.4027	30.5563	30.5476	30.1397	30.5098	46.5	46.5	51.282	0	120.82	17	17	16	16	17	16	16	16	16	16	17	16	278	26	23	34	26	29	31
A3KMT0	A3KMT0	>tr|A3KMT0|A3KMT0_DANRE Zgc:158803 OS=Danio rerio GN=zgc:158803 PE=1 SV=1	Zgc:158803	zgc:158803	1	20.0993	24.9254	22.4686	23.6778	17	23.6574	24.5087	22.8413	24.8185	24.1089	20.6651	22.5996	22.4223	23.2213	17	23.9308	25.1505	23.7474	24.2384	23.8666	8.9	6	50.085	0.0032802	1.3984	2	2	1	2	1	1	0	1	2	1	2	2	4	0	0	0	0	0	0
A2CF48;Q642H6;A0JMN2	A2CF48;Q642H6	>tr|A2CF48|A2CF48_DANRE Carnitine O-acetyltransferase a OS=Danio rerio GN=crata PE=1 SV=1;>tr|Q642H6|Q642H6_DANRE Carnitine O-acetyltransferase a OS=Danio rerio GN=crata PE=1 SV=1	Carnitine O-acetyltransferase a	crata	3	28.8963	28.5679	28.8423	29.2281	28.857	28.6722	28.6585	28.5871	28.9026	28.3535	28.2742	28.1773	28.4772	28.3473	28.1848	28.7553	28.3157	28.5064	28.5983	28.5562	23.1	23.1	69.918	0	22.303	13	13	12	12	8	11	12	11	12	11	12	11	109	11	10	10	10	10	13
A0A1L1U0X8;Q1MTA9	A0A1L1U0X8;Q1MTA9	>tr|A0A1L1U0X8|A0A1L1U0X8_DANRE Uncharacterized protein OS=Danio rerio GN=cpt1aa PE=1 SV=1;>tr|Q1MTA9|Q1MTA9_DANRE Carnitine palmitoyltransferase 1Aa (liver) OS=Danio rerio GN=cpt1aa PE=1 SV=2	Carnitine palmitoyltransferase 1Aa (liver)	cpt1aa	2	28.5585	28.0054	27.7275	28.5359	27.8416	28.2771	27.1388	28.2379	28.4519	27.3957	27.8439	27.4875	27.1207	27.9108	27.3677	28.1602	27.5205	28.0712	28.1547	27.4988	23.4	22.4	88.672	0	24.911	13	14	11	9	7	8	8	14	9	10	10	11	76	7	5	2	7	4	16
A1XF92	A1XF92	>tr|A1XF92|A1XF92_DANRE Cartilage acidic protein 1a OS=Danio rerio GN=crtac1a PE=2 SV=1	Cartilage acidic protein 1a	crtac1a	1	25.2995	26.1124	27.6503	28.5858	26.0418	24.5043	25.2052	17	25.9701	24.3954	24.6061	26.0758	25.9461	27.1193	26.2766	25.2168	26.06	17	26.0929	25.6873	17	2.9	59.011	0	15.074	1	7	3	3	5	7	3	1	3	0	3	2	17	0	2	4	5	2	0
Q503C4;A0A0R4IF51;A0A0R4IBC9;B0S603;A7MC91;Q0P446;X1WHT8	Q503C4;A0A0R4IF51;A0A0R4IBC9;B0S603;A7MC91;Q0P446	>tr|Q503C4|Q503C4_DANRE Casein kinase 1 gamma 2a OS=Danio rerio GN=csnk1g2a PE=1 SV=1;>tr|A0A0R4IF51|A0A0R4IF51_DANRE Casein kinase 1, gamma 2a OS=Danio rerio GN=csnk1g2a PE=3 SV=1;>tr|A0A0R4IBC9|A0A0R4IBC9_DANRE Casein kinase 1, gamma 2a OS=Danio rerio GN	Casein kinase 1 gamma 2a;Casein kinase 1, gamma 2a	csnk1g2a	7	27.195	26.7819	27.1811	27.254	27.0733	26.6954	27.8952	26.683	27.1988	26.8948	26.7145	26.9373	26.1839	26.5401	26.9394	26.7081	27.163	26.8821	26.8917	26.9849	16.7	5.7	47.579	0	5.8095	2	6	4	4	4	3	4	4	4	4	5	4	23	2	4	1	1	3	3
Q8JG73;Q8JGT0;Q8JHE0;Q8JHD9;A0A140LFX4	Q8JG73;Q8JGT0;Q8JHE0;Q8JHD9	>tr|Q8JG73|Q8JG73_DANRE Casein kinase 1, alpha 1 OS=Danio rerio GN=csnk1a1 PE=1 SV=1;>tr|Q8JGT0|Q8JGT0_DANRE Casein kinase 1, alpha 1 OS=Danio rerio GN=csnk1a1 PE=1 SV=1;>tr|Q8JHE0|Q8JHE0_DANRE Casein kinase 1, alpha 1 OS=Danio rerio GN=csnk1a1 PE=1 SV=1;>	Casein kinase 1, alpha 1	csnk1a1	5	27.3471	27.235	24.7346	26.9035	27.2466	25.9767	26.3875	26.3178	26.3085	26.2114	26.387	26.5708	24.8735	26.079	26.2762	26.2314	26.3339	26.4369	26.3951	26.5738	28.2	28.2	38.88	0	21.511	7	7	5	5	2	5	5	4	5	4	5	5	49	5	5	2	8	7	4
Q803N7;E9QIP1;E9QHH7;E9QCX0	Q803N7;E9QIP1	>tr|Q803N7|Q803N7_DANRE Casein kinase 2 alpha 1 OS=Danio rerio GN=csnk2a1 PE=1 SV=1;>tr|E9QIP1|E9QIP1_DANRE Casein kinase 2, alpha 1 polypeptide (Fragment) OS=Danio rerio GN=csnk2a1 PE=1 SV=1	Casein kinase 2 alpha 1;Casein kinase 2, alpha 1 polypeptide (Fragment)	csnk2a1	4	31.1806	31.1131	31.5766	31.4425	31.103	30.5219	30.8359	30.9296	30.6369	30.592	30.5833	30.7647	30.6979	30.729	30.6166	30.6126	30.6779	30.6929	30.5542	30.7569	54.9	8.9	45.607	0	183.97	2	18	17	17	16	14	16	15	18	16	16	17	229	21	23	22	24	20	22
Q91397;A0A0R4IE41;E7F3I3	Q91397	>tr|Q91397|Q91397_DANRE Casein kinase 2 alpha subunit (Fragment) OS=Danio rerio GN=csnk2a1 PE=2 SV=1	Casein kinase 2 alpha subunit (Fragment)	csnk2a1	3	25.4575	17	25.2664	17	25.6954	17	17	26.0291	17	17	24.9335	17	24.5694	17	25.1457	17	17	25.8795	17	17	52.4	0	34.662	0.00026178	2.2697	0	1	1	0	1	0	1	0	0	1	0	0	5	1	0	2	0	1	0
E7FCZ6	E7FCZ6	>tr|E7FCZ6|E7FCZ6_DANRE Casein kinase 2, alpha prime polypeptide b OS=Danio rerio GN=csnk2a2b PE=1 SV=1	Casein kinase 2, alpha prime polypeptide b	csnk2a2b	1	27.6198	27.6453	27.5536	27.9228	27.5427	27.1621	27.4812	27.2961	26.6014	26.4704	26.9774	27.0545	26.7667	27.2955	26.9566	26.9624	27.0512	26.8876	27.0851	27.1507	45.7	32.3	41.29	0	23.357	7	8	5	7	5	4	5	6	7	6	3	5	64	4	10	5	4	8	8
Q7T2E3;B2GSL2;Q6P3K7	Q7T2E3;B2GSL2;Q6P3K7	>sp|Q7T2E3|KC1DA_DANRE Casein kinase I isoform delta-A OS=Danio rerio GN=csnk1da PE=2 SV=1;>tr|B2GSL2|B2GSL2_DANRE Csnk1db protein OS=Danio rerio GN=csnk1db PE=2 SV=1;>sp|Q6P3K7|KC1DB_DANRE Casein kinase I isoform delta-B OS=Danio rerio GN=csnk1db PE=2 SV=	Casein kinase I isoform delta-A;Csnk1db protein;Casein kinase I isoform delta-B	csnk1da;csnk1db	3	27.6066	27.1209	27.2694	27.6137	27.2446	26.8341	27.215	27.1333	26.906	27.3341	26.6627	26.9785	26.3564	26.9332	27.0085	26.8895	27.0071	26.7878	27.0128	27.2869	32.5	15.4	46.242	0	14.502	4	10	7	6	6	5	6	7	7	8	6	8	47	3	4	1	5	6	7
A0A0R4IUQ5;Q5PRD4	A0A0R4IUQ5;Q5PRD4	>tr|A0A0R4IUQ5|A0A0R4IUQ5_DANRE Casein kinase I isoform gamma-1 OS=Danio rerio GN=csnk1g1 PE=1 SV=1;>sp|Q5PRD4|KC1G1_DANRE Casein kinase I isoform gamma-1 OS=Danio rerio GN=csnk1g1 PE=2 SV=1	Casein kinase I isoform gamma-1	csnk1g1	2	23.9874	23.8967	23.8592	17	23.9662	24.2458	23.4458	24.3683	23.8318	23.8554	23.507	23.6131	23.2812	17	23.458	24.2872	23.3813	24.0735	23.7044	23.9016	12.9	2.8	52.331	0	3.1397	1	1	1	1	1	0	1	1	1	1	1	1	3	0	1	0	0	1	1
Q1LXD2;Q91398	Q1LXD2;Q91398	>tr|Q1LXD2|Q1LXD2_DANRE Casein kinase II subunit beta OS=Danio rerio GN=csnk2b PE=2 SV=1;>sp|Q91398|CSK2B_DANRE Casein kinase II subunit beta OS=Danio rerio GN=csnk2b PE=2 SV=1	Casein kinase II subunit beta	csnk2b	2	29.5018	29.4279	30.0892	29.8168	29.6009	29.0586	29.1498	29.1471	29.3108	29.15	29.0771	29.1387	29.405	29.1671	29.2815	28.8631	29.0736	29.0568	28.9708	28.9358	58.1	58.1	24.885	0	85.767	9	9	8	7	8	6	6	8	8	7	8	8	99	10	8	15	9	7	9
B6EUL7;X1WF70	B6EUL7	>tr|B6EUL7|B6EUL7_DANRE CASKb OS=Danio rerio GN=caskb PE=2 SV=1	CASKb	caskb	2	27.612	27.3949	28.4984	28.3073	26.9822	28.0446	27.6999	27.9845	27.7232	26.4226	27.0547	27.1194	27.6855	27.5112	27.2383	27.9055	27.2291	27.5805	27.6427	26.9543	18.1	6.1	104.5	0	20.74	3	13	8	7	8	8	4	8	10	10	8	6	68	7	3	6	6	5	9
I3ITP1;F1R097	I3ITP1;F1R097	>tr|I3ITP1|I3ITP1_DANRE CASK-interacting protein 1 OS=Danio rerio GN=caskin1 PE=4 SV=1;>tr|F1R097|F1R097_DANRE CASK-interacting protein 1 OS=Danio rerio GN=caskin1 PE=4 SV=2	CASK-interacting protein 1	caskin1	2	30.0501	30.0084	30.3634	30.4128	30.054	29.8404	29.8152	30.0381	29.9908	29.5084	29.6492	29.5497	29.8722	29.605	29.3285	29.7447	29.549	29.9638	29.7385	29.6416	26.2	22.8	152.78	0	188.65	23	27	19	21	17	20	21	23	21	20	22	21	189	16	16	18	19	17	25
Q98UI8;B8JK21;A0A1C9CJ76;F1QDH1;A0A0G2L5U5;B8JK20;F1Q7E9;Q0PKX2;F1Q7K7;Q503H4;A0A0R4IW08;Q0PKX0;B3DJZ5;A0A0R4IJE4;U3JAP7;E7EXV8	Q98UI8;B8JK21;A0A1C9CJ76;F1QDH1	>tr|Q98UI8|Q98UI8_DANRE Caspase 3, apoptosis-related cysteine protease a OS=Danio rerio GN=casp3a PE=2 SV=1;>tr|B8JK21|B8JK21_DANRE Caspase 3, apoptosis-related cysteine peptidase a OS=Danio rerio GN=casp3a PE=1 SV=1;>tr|A0A1C9CJ76|A0A1C9CJ76_DANRE Caspase	Caspase 3, apoptosis-related cysteine protease a;Caspase 3, apoptosis-related cysteine peptidase a	casp3a	16	23.7988	24.9198	23.2747	24.1911	24.9383	24.8275	24.3993	25.5181	24.8927	24.63	24.2285	24.6319	23.671	24.0883	24.4605	24.4089	24.1742	25.0284	24.3501	24.7211	11.3	11.3	31.521	0	3.3145	3	3	1	2	2	1	2	3	2	3	3	2	13	0	2	2	0	1	2
Q7ZTT1;A0A0R4II89;A0A0R4ICK7;A0A0R4IGK9;Q9PT92;X1WCV4	Q7ZTT1;A0A0R4II89;A0A0R4ICK7;A0A0R4IGK9;Q9PT92	>tr|Q7ZTT1|Q7ZTT1_DANRE Catalase OS=Danio rerio GN=cat PE=2 SV=1;>tr|A0A0R4II89|A0A0R4II89_DANRE Catalase OS=Danio rerio GN=cat PE=1 SV=1;>tr|A0A0R4ICK7|A0A0R4ICK7_DANRE Catalase OS=Danio rerio GN=cat PE=1 SV=1;>tr|A0A0R4IGK9|A0A0R4IGK9_DANRE Catalase (Fra	Catalase	cat	6	30.7026	30.6219	31.1803	31.2183	30.4781	30.2092	30.1342	30.2914	30.2797	29.7388	30.1693	30.2327	30.476	30.33	30.0916	30.0946	30.0274	30.1028	30.0014	29.9238	49.2	47.9	59.687	0	164.18	22	23	21	20	23	21	19	22	20	21	20	20	402	45	48	40	40	40	41
F1Q6A4	F1Q6A4	>tr|F1Q6A4|F1Q6A4_DANRE Catechol-O-methyltransferase domain-containing 1 (Fragment) OS=Danio rerio GN=comtd1 PE=1 SV=1	Catechol-O-methyltransferase domain-containing 1 (Fragment)	comtd1	1	25.7464	24.7902	25.6088	25.1661	25.7769	24.0305	24.8919	25.4691	24.1501	24.6993	25.2115	23.8138	24.5968	26.1605	24.8779	24.0756	24.0171	24.9931	24.0863	24.0031	9.4	9.4	31.763	0	5.71	2	2	2	2	2	1	2	1	2	2	1	2	8	1	0	3	1	2	0
Q9PVF8;A9JRW0;A0A0R4IF47	Q9PVF8;A9JRW0;A0A0R4IF47	>tr|Q9PVF8|Q9PVF8_DANRE Catenin (Cadherin-associated protein), alpha OS=Danio rerio GN=ctnna1 PE=1 SV=1;>tr|A9JRW0|A9JRW0_DANRE Catenin (Cadherin-associated protein), alpha OS=Danio rerio GN=ctnna1 PE=2 SV=1;>tr|A0A0R4IF47|A0A0R4IF47_DANRE Catenin (cadheri	Catenin (Cadherin-associated protein), alpha	ctnna1	3	24.1673	25.6302	23.9644	25.7419	24.1651	24.9827	25.0648	25.3047	25.0779	24.5343	24.1035	25.0425	24.2396	25.4883	24.388	24.4928	24.7233	24.6396	24.9264	24.1339	11.1	4.9	100.52	0	5.8259	4	4	4	3	1	2	1	4	2	2	2	2	13	2	2	0	2	1	2
B8A6A9;Q4V9D9;F1Q548;Q5XJV0;B8JKG9	B8A6A9;Q4V9D9;F1Q548;Q5XJV0;B8JKG9	>tr|B8A6A9|B8A6A9_DANRE Catenin (cadherin-associated protein), alpha 2 (Fragment) OS=Danio rerio GN=ctnna2 PE=1 SV=1;>tr|Q4V9D9|Q4V9D9_DANRE Ctnna2 protein (Fragment) OS=Danio rerio GN=ctnna2 PE=2 SV=1;>tr|F1Q548|F1Q548_DANRE Catenin (cadherin-associated p	Catenin (cadherin-associated protein), alpha 2 (Fragment);Ctnna2 protein (Fragment)	ctnna2	5	27.7238	27.9138	27.8491	28.3191	27.5618	27.2419	27.9652	27.7289	27.4714	27.6371	27.4924	27.2847	27.1315	27.1675	27.2698	27.7098	27.4255	27.7994	27.555	27.3242	57.7	8.8	47.775	0	11.23	4	4	3	4	3	4	3	2	4	3	3	4	26	2	3	2	3	1	2
Q6PBX5	Q6PBX5	>sp|Q6PBX5|MTND_DANRE 1,2-dihydroxy-3-keto-5-methylthiopentene dioxygenase OS=Danio rerio GN=adi1 PE=2 SV=2	1,2-dihydroxy-3-keto-5-methylthiopentene dioxygenase	adi1	1	25.4338	24.2928	26.3891	26.3402	24.3962	23.5562	24.0147	21.7103	17	17	25.0461	24.0149	25.5272	25.3933	23.9828	23.6926	23.929	17	17	17	23.2	23.2	21.423	0	9.2032	2	2	1	1	2	2	1	1	1	1	0	0	5	1	0	1	1	1	1
F1R306;E7FFJ4	F1R306;E7FFJ4	>tr|F1R306|F1R306_DANRE Catenin (cadherin-associated protein), delta 2a (Fragment) OS=Danio rerio GN=ctnnd2a PE=4 SV=1;>tr|E7FFJ4|E7FFJ4_DANRE Catenin (cadherin-associated protein), delta 2a OS=Danio rerio GN=ctnnd2a PE=4 SV=2	Catenin (cadherin-associated protein), delta 2a (Fragment);Catenin (cadherin-associated protein), delta 2a	ctnnd2a	2	23.5023	23.0596	24.3767	25.2818	17	23.9187	24.1322	23.6513	25.1979	22.6252	23.2136	23.6868	24.1593	24.5067	17	24.2162	23.6419	23.9363	23.9385	17	12.6	5.9	128	0	9.5374	4	4	1	1	1	2	0	2	2	2	2	1	7	1	0	0	1	0	1
B0V2S9;F1RBK4;A1L266;F1R829;B0V2S8	B0V2S9;F1RBK4;A1L266	>tr|B0V2S9|B0V2S9_DANRE Catenin (cadherin-associated protein), delta 2b OS=Danio rerio GN=ctnnd2b PE=1 SV=1;>tr|F1RBK4|F1RBK4_DANRE Catenin (cadherin-associated protein), delta 2b OS=Danio rerio GN=ctnnd2b PE=1 SV=2;>tr|A1L266|A1L266_DANRE LOC558069 protei	Catenin (cadherin-associated protein), delta 2b	ctnnd2b	5	28.7085	28.4501	28.7991	28.9587	28.3505	28.022	28.3192	29.0249	28.8905	28.4647	28.3486	28.1338	28.4911	28.254	28.2363	28.213	28.2957	28.4436	28.4908	28.1154	17.3	10.2	131.57	0	27.743	8	17	6	8	5	5	6	8	6	10	7	8	54	5	7	4	3	5	4
B7ZC77;X1WG13	B7ZC77;X1WG13	>sp|B7ZC77|CTNA2_DANRE Catenin alpha-2 OS=Danio rerio GN=Ctnna2 PE=3 SV=1;>tr|X1WG13|X1WG13_DANRE Catenin (cadherin-associated protein), alpha 2 OS=Danio rerio GN=ctnna2 PE=1 SV=2	Catenin alpha-2;Catenin (cadherin-associated protein), alpha 2	Ctnna2;ctnna2	2	30.317	30.3316	35.198	30.732	30.5488	30.7215	30.1064	30.6312	30.6844	30.0647	31.5183	31.646	31.4143	31.5922	31.4372	32.0458	31.7829	31.8489	32.0702	31.6833	49.7	21.8	95.855	0	176.99	15	34	26	24	28	24	28	30	22	26	27	25	342	32	32	33	33	38	37
F1QYT6;E7FC99;Q8JID2;Q7ZU14;F1QGH7;A0A0N4SUA5;Q90424;Q24JW3;A4QN53;F8W436;Q7ZWH9;B7ZGY7	F1QYT6;E7FC99;Q8JID2;Q7ZU14;F1QGH7;A0A0N4SUA5;Q90424;Q24JW3	>tr|F1QYT6|F1QYT6_DANRE Catenin, beta 2 OS=Danio rerio GN=ctnnb2 PE=1 SV=2;>tr|E7FC99|E7FC99_DANRE Catenin, beta 2 OS=Danio rerio GN=ctnnb2 PE=1 SV=1;>tr|Q8JID2|Q8JID2_DANRE Beta-catenin 2 OS=Danio rerio GN=ctnnb2 PE=2 SV=1;>tr|Q7ZU14|Q7ZU14_DANRE Catenin	Catenin, beta 2;Beta-catenin 2	ctnnb2	12	28.598	28.2944	28.3359	29.1975	28.5203	29.1056	28.3362	29.0008	29.263	28.0924	28.0969	28.0101	27.7335	28.1869	27.8972	29.0494	28.1455	28.7385	29.0176	28.5392	31.9	21	81.108	0	50.406	12	16	8	8	8	10	10	13	11	10	14	11	76	9	6	6	8	3	11
A0A0R4INT5;Q6P4V4	A0A0R4INT5;Q6P4V4	>tr|A0A0R4INT5|A0A0R4INT5_DANRE Catenin, beta-like 1 OS=Danio rerio GN=ctnnbl1 PE=1 SV=1;>tr|Q6P4V4|Q6P4V4_DANRE Catenin, beta like 1 OS=Danio rerio GN=ctnnbl1 PE=1 SV=1	Catenin, beta-like 1;Catenin, beta like 1	ctnnbl1	2	25.2721	24.6489	24.0777	24.9617	24.0867	25.7249	24.0773	25.226	25.3484	24.6209	24.3912	24.8534	23.9176	24.3939	24.2241	24.9437	24.3775	24.8368	24.7459	24.7909	4.1	4.1	64.472	0.00025445	2.0193	3	3	3	2	3	3	2	3	3	3	3	3	34	4	3	3	4	3	4
Q8AYF3;Q6NYR5;A5WVL6;A5WVL7;A5WVL8;E9QBE2;A8E588;A7MCR8;A7MCR6;A7MCM3;Q32PQ1;P79722;F1R8Y0;E9QE79;E7F8Y7;A8KBT8;A8E587;A0A0R4IIG4;A0A0R4IZI8;F1R7B3	Q8AYF3;Q6NYR5;A5WVL6	>tr|Q8AYF3|Q8AYF3_DANRE Cathepsin (Fragment) OS=Danio rerio GN=ctsla PE=2 SV=1;>tr|Q6NYR5|Q6NYR5_DANRE Cathepsin L1, a OS=Danio rerio GN=ctsla PE=2 SV=1;>tr|A5WVL6|A5WVL6_DANRE Cathepsin La OS=Danio rerio GN=ctsla PE=3 SV=1	Cathepsin (Fragment);Cathepsin L1, a;Cathepsin La	ctsla	20	27.2871	25.4234	25.0914	27.758	25.96	25.477	26.0467	26.5717	25.4206	25.9833	26.3156	25.8814	26.2072	26.4296	26.1404	25.5116	25.1053	25.7778	25.4308	26.2032	27.1	27.1	34.502	0	28.626	5	5	4	2	1	3	2	1	3	2	1	2	13	3	2	0	4	2	0
A0A0R4ILY1;Q6PHJ3;A0A0R4IGG9	A0A0R4ILY1;Q6PHJ3;A0A0R4IGG9	>tr|A0A0R4ILY1|A0A0R4ILY1_DANRE Cathepsin A OS=Danio rerio GN=ctsa PE=1 SV=1;>tr|Q6PHJ3|Q6PHJ3_DANRE Carboxypeptidase OS=Danio rerio GN=ctsa PE=2 SV=1;>tr|A0A0R4IGG9|A0A0R4IGG9_DANRE Cathepsin A OS=Danio rerio GN=ctsa PE=1 SV=1	Cathepsin A;Carboxypeptidase	ctsa	3	17	17	17	17	17	17	17	17	17	17	17	17	17	17	17	17	17	17	17	17	2.6	2.6	53.221	0.00025465	2.0304	1	1	1	0	0	0	1	0	1	0	0	0	3	1	0	0	0	1	0
F1QHM8;B2GRE0;A0A0R4IEX4;A0A0R4IAM5;Q66I75	F1QHM8;B2GRE0;A0A0R4IEX4;A0A0R4IAM5;Q66I75	>tr|F1QHM8|F1QHM8_DANRE Methylthioribulose-1-phosphate dehydratase OS=Danio rerio GN=apip PE=1 SV=1;>tr|B2GRE0|B2GRE0_DANRE Methylthioribulose-1-phosphate dehydratase OS=Danio rerio GN=apip PE=2 SV=1;>tr|A0A0R4IEX4|A0A0R4IEX4_DANRE Methylthioribulose-1-pho	Methylthioribulose-1-phosphate dehydratase	apip	5	24.1064	21.0854	25.6183	24.7126	24.2767	17	24.2041	23.3949	17	17	23.2811	21.87	25.4295	23.3924	23.3534	17	23.5169	23.1124	17	17	9.1	9.1	27.247	0	2.9864	2	2	2	1	2	1	1	0	1	1	1	1	5	1	0	2	0	0	0
A0A0R4IBQ0;Q8JH28;Q8AWD9;Q1L9E4;Q9DD89	A0A0R4IBQ0;Q8JH28;Q8AWD9;Q1L9E4;Q9DD89	>tr|A0A0R4IBQ0|A0A0R4IBQ0_DANRE Cathepsin D OS=Danio rerio GN=ctsd PE=1 SV=1;>tr|Q8JH28|Q8JH28_DANRE Cathepsin D OS=Danio rerio GN=ctsd PE=2 SV=1;>tr|Q8AWD9|Q8AWD9_DANRE Cathepsin D OS=Danio rerio GN=ctsd PE=1 SV=1;>tr|Q1L9E4|Q1L9E4_DANRE Cathepsin D OS=Da	Cathepsin D	ctsd	5	30.0519	29.4419	30.6502	30.8758	29.9917	28.3405	28.0938	28.6828	28.6271	28.7597	29.3666	29.2475	29.6594	29.6508	29.2884	28.6765	28.7572	28.7887	28.8207	28.8792	39.3	39.3	43.182	0	185.41	13	13	10	10	13	11	10	8	7	8	8	10	174	18	17	28	24	18	11
Q08CH0;F1RE14;B2GT35	Q08CH0;F1RE14;B2GT35	>tr|Q08CH0|Q08CH0_DANRE Cathepsin F OS=Danio rerio GN=ctsf PE=2 SV=1;>tr|F1RE14|F1RE14_DANRE Cathepsin F OS=Danio rerio GN=ctsf PE=3 SV=1;>tr|B2GT35|B2GT35_DANRE Ctsf protein OS=Danio rerio GN=ctsf PE=2 SV=1	Cathepsin F;Ctsf protein	ctsf	3	25.3597	26.0463	26.2305	26.2581	25.9507	17	25.2177	25.5983	17	25.0196	24.8225	25.6739	25.2081	25.137	25.3195	17	25.2951	25.6761	17	25.3809	5.9	5.9	52.724	0.00024988	1.8746	3	3	2	2	3	2	3	0	2	1	0	1	8	0	2	0	0	2	0
Q6NWF2;F1R4G6	Q6NWF2;F1R4G6	>tr|Q6NWF2|Q6NWF2_DANRE Cathepsin H OS=Danio rerio GN=ctsh PE=2 SV=1;>tr|F1R4G6|F1R4G6_DANRE Cathepsin H OS=Danio rerio GN=ctsh PE=1 SV=1	Cathepsin H	ctsh	2	23.5293	23.2839	24.0943	24.0815	17	23.0948	23.1627	22.8938	22.6423	23.1107	22.9983	22.9866	23.3373	23.1671	17	23.0953	23.0296	22.8148	22.53	23.2376	3.3	3.3	37.496	0.0026054	1.4797	1	1	1	1	1	1	1	1	1	1	1	1	7	1	0	1	2	1	0
A0A0G2L792;Q5XJD4;F1RDQ9	A0A0G2L792;Q5XJD4;F1RDQ9	>tr|A0A0G2L792|A0A0G2L792_DANRE Uncharacterized protein OS=Danio rerio GN=LOC100333521 PE=3 SV=1;>tr|Q5XJD4|Q5XJD4_DANRE Zgc:103420 OS=Danio rerio GN=ctsz PE=2 SV=1;>tr|F1RDQ9|F1RDQ9_DANRE Cathepsin Z OS=Danio rerio GN=ctsz PE=1 SV=1	Cathepsin Z	ctsz	3	24.7499	24.7698	25.2674	25.3264	24.9032	24.2668	24.6179	24.6397	17	24.7283	24.3531	24.4626	24.5255	24.4133	24.417	24.3736	24.4741	24.4853	17	24.6713	8.3	8.3	33.58	0	2.7566	2	2	1	1	1	1	1	1	1	2	0	1	2	0	0	0	1	0	0
Q6NYM2	Q6NYM2	>tr|Q6NYM2|Q6NYM2_DANRE Cbr1l protein OS=Danio rerio GN=cbr1l PE=2 SV=1	Cbr1l protein	cbr1l	1	31.7092	32.0579	32.2509	32.154	31.6458	30.4564	31.2782	31.1068	31.3337	30.801	31.157	31.7018	31.4507	31.2883	31.1784	30.5862	31.0766	30.9422	31.1891	31.034	84.8	10.8	29.98	0	268.11	2	19	17	17	19	17	16	16	17	17	17	17	316	27	35	41	33	30	23
Q7ZVR4;F1QM86	Q7ZVR4;F1QM86	>tr|Q7ZVR4|Q7ZVR4_DANRE Cbx1a protein OS=Danio rerio GN=cbx1a PE=2 SV=1;>tr|F1QM86|F1QM86_DANRE Chromobox homolog 1a (HP1 beta homolog Drosophila) OS=Danio rerio GN=cbx1a PE=1 SV=1	Cbx1a protein;Chromobox homolog 1a (HP1 beta homolog Drosophila)	cbx1a	2	27.8865	27.772	28.3963	28.1677	28.4601	27.2484	27.7785	27.1434	27.8367	27.9848	27.7223	27.2767	27.7349	27.501	27.84	27.5959	27.4838	27.4871	27.4362	27.6003	46.2	27.6	24.033	0	28.679	5	5	3	4	4	5	3	4	4	2	4	4	30	2	3	3	6	4	2
Q6JAA4;Q5XJR2;Q4V985;Q1RM41;A1L216;K7DY15	Q6JAA4	>tr|Q6JAA4|Q6JAA4_DANRE CCCTC-binding factor OS=Danio rerio GN=ctcf PE=1 SV=1	CCCTC-binding factor	ctcf	6	28.723	28.2164	28.0833	28.811	28.833	28.2814	28.3413	28.8346	28.4965	27.7623	28.0533	28.0461	28.1467	27.8436	28.3234	28.0674	28.0921	28.2446	28.2977	28.1851	17.5	17.5	89.953	0	29.729	11	11	9	6	4	7	8	6	9	9	8	7	57	6	3	2	3	4	6
Q7ZUC4	Q7ZUC4	>tr|Q7ZUC4|Q7ZUC4_DANRE Ccdc6a protein OS=Danio rerio GN=ccdc6a PE=1 SV=1	Ccdc6a protein	ccdc6a	1	29.3409	29.6904	28.5404	29.5746	29.7596	28.8265	29.0938	28.9749	28.9194	29.3543	29.0027	28.9179	29.2331	28.96	29.11	28.7634	28.8282	28.8217	28.6664	28.954	27.2	9.9	52.595	0	23.99	3	10	7	6	7	6	8	7	7	6	7	7	37	3	3	3	2	4	8
E7FCQ0	E7FCQ0	>tr|E7FCQ0|E7FCQ0_DANRE CCHC-type zinc finger, nucleic acid-binding protein b OS=Danio rerio GN=cnbpb PE=1 SV=2	CCHC-type zinc finger, nucleic acid-binding protein b	cnbpb	1	30.9149	30.8939	31.1929	31.301	30.9731	30.3781	30.7469	30.6868	30.188	30.4132	30.3683	30.4926	30.5099	30.4041	30.4155	30.4022	30.4626	30.448	30.2192	30.6481	54.7	33.5	17.599	0	53.807	6	9	8	9	8	8	8	9	9	9	9	9	176	19	15	15	21	16	18
Q7ZU96;Q6TNV4;A0A0R4IJT8	Q7ZU96;Q6TNV4;A0A0R4IJT8	>tr|Q7ZU96|Q7ZU96_DANRE Cct8 protein OS=Danio rerio GN=cct8 PE=1 SV=1;>tr|Q6TNV4|Q6TNV4_DANRE Chaperonin containing TCP1, subunit 8 (Theta) OS=Danio rerio GN=cct8 PE=2 SV=1;>tr|A0A0R4IJT8|A0A0R4IJT8_DANRE Chaperonin-containing TCP1, subunit 8 (theta) OS=Da	Cct8 protein;Chaperonin containing TCP1, subunit 8 (Theta);Chaperonin-containing TCP1, subunit 8 (theta)	cct8	3	31.2112	31.4462	31.2084	31.6361	31.3983	30.9656	31.1748	31.3043	31.2866	31.0694	30.742	30.9068	30.6623	30.8189	30.8617	31.1053	30.9889	31.1047	31.0487	31.1568	65.4	65.4	59.3	0	122.56	32	32	28	30	27	27	27	27	29	29	29	27	338	32	35	28	29	33	35
Q5MY54;Q5IFI2;F1QIU5;B3DH03;E7F1B8	Q5MY54;Q5IFI2;F1QIU5;B3DH03;E7F1B8	>tr|Q5MY54|Q5MY54_DANRE CD146 OS=Danio rerio GN=mcamb PE=2 SV=1;>tr|Q5IFI2|Q5IFI2_DANRE Gicerin OS=Danio rerio GN=mcamb PE=2 SV=1;>tr|F1QIU5|F1QIU5_DANRE Melanoma cell adhesion molecule b OS=Danio rerio GN=mcamb PE=1 SV=1;>tr|B3DH03|B3DH03_DANRE Mcam prote	CD146;Gicerin;Melanoma cell adhesion molecule b	mcamb	5	26.8061	26.2763	26.11	26.5514	27.2846	25.8881	26.3579	25.8999	26.07	24.8661	25.8912	25.7141	25.7844	26.0548	26.5079	25.8276	25.9337	26.1981	25.9325	25.4394	5.7	5.7	69.07	0	15.282	3	3	3	3	2	2	3	3	3	2	3	2	16	0	2	0	1	3	3
F1QBV4;A1L2D6	F1QBV4;A1L2D6	>tr|F1QBV4|F1QBV4_DANRE CD226 molecule OS=Danio rerio GN=cd226 PE=4 SV=1;>tr|A1L2D6|A1L2D6_DANRE Zgc:158817 OS=Danio rerio GN=cd226 PE=1 SV=1	CD226 molecule;Zgc:158817	cd226	2	27.1742	28.007	27.9686	28.388	28.4193	28.0905	28.1124	28.2688	28.1997	27.7017	27.5194	27.8534	26.929	27.6401	28.1449	27.9218	27.4718	27.8908	28.0502	27.8644	10.2	10.2	38.942	0	8.5106	3	3	3	2	3	3	3	2	2	2	2	3	11	1	2	0	1	1	1
F1QM89;B0CLX8;A1L1R8	F1QM89;B0CLX8;A1L1R8	>tr|F1QM89|F1QM89_DANRE CD276 molecule OS=Danio rerio GN=cd276 PE=4 SV=1;>tr|B0CLX8|B0CLX8_DANRE Zgc:158279 OS=Danio rerio GN=cd276 PE=2 SV=1;>tr|A1L1R8|A1L1R8_DANRE Zgc:158279 OS=Danio rerio GN=cd276 PE=2 SV=1	CD276 molecule;Zgc:158279	cd276	3	17	17	17	17	24.1449	17	17	17	23.6871	17	17	17	17	17	23.5953	17	17	17	23.5818	17	3.7	3.7	32.719	0.00026323	2.3167	1	1	0	0	0	0	1	0	0	0	1	0	2	0	0	0	0	1	0
B8X730	B8X730	>tr|B8X730|B8X730_DANRE CD40 molecule, TNF receptor superfamily member 5 OS=Danio rerio GN=cd40 PE=2 SV=1	CD40 molecule, TNF receptor superfamily member 5	cd40	1	17	17	17	17	17	17	17	17	17	23.417	17	17	17	17	17	17	17	17	17	23.551	5.2	5.2	31.728	0	5.1838	1	1	0	0	0	0	0	0	0	0	0	1	1	0	0	0	0	0	0
E7F2M5;A0A0B5JW41	E7F2M5;A0A0B5JW41	>tr|E7F2M5|E7F2M5_DANRE CD59 molecule, complement regulatory protein OS=Danio rerio GN=cd59 PE=1 SV=1;>tr|A0A0B5JW41|A0A0B5JW41_DANRE Cd59 (Fragment) OS=Danio rerio GN=cd59 PE=1 SV=1	CD59 molecule, complement regulatory protein;Cd59 (Fragment)	cd59	2	34.7089	34.7872	33.5689	34.5771	34.6523	34.2544	34.6569	34.1707	34.4656	34.3188	34.1646	34.3737	32.6752	33.7304	34.1191	34.1694	34.2647	33.7289	33.9787	34.3501	34.7	34.7	12.914	0	171.01	5	5	5	5	4	5	5	5	5	5	5	5	1252	166	171	63	173	161	103
A0A0H2UKE9;Q6DBW9	A0A0H2UKE9;Q6DBW9	>tr|A0A0H2UKE9|A0A0H2UKE9_DANRE CD99 antigen-like protein 2 OS=Danio rerio GN=cd99l2 PE=1 SV=1;>sp|Q6DBW9|C99L2_DANRE CD99 antigen-like protein 2 OS=Danio rerio GN=cd99l2 PE=2 SV=1	CD99 antigen-like protein 2	cd99l2	2	26.9643	26.5406	27.4728	27.4432	27.4035	26.893	26.56	27.0525	26.8136	26.7286	26.5027	26.2564	26.8315	26.5573	26.8605	26.8301	26.6067	26.8126	26.6706	26.7379	17	7.9	26.159	0	79.891	1	2	2	2	2	2	2	2	2	2	2	2	29	2	3	2	2	4	2
A0A1D5NS74;A0A1D5NSB9;A0A1D5NSZ1	A0A1D5NS74;A0A1D5NSB9;A0A1D5NSZ1	>tr|A0A1D5NS74|A0A1D5NS74_DANRE CD99 antigen-like protein 2 (Fragment) OS=Danio rerio GN=cd99l2 PE=1 SV=1;>tr|A0A1D5NSB9|A0A1D5NSB9_DANRE CD99 antigen-like protein 2 OS=Danio rerio GN=cd99l2 PE=1 SV=1;>tr|A0A1D5NSZ1|A0A1D5NSZ1_DANRE CD99 antigen-like prote	CD99 antigen-like protein 2 (Fragment);CD99 antigen-like protein 2	cd99l2	3	25.9576	17	17	17	26.1489	25.4846	25.4619	25.7772	22.6994	25.8629	25.5503	17	17	17	25.716	25.6013	25.0187	25.7443	22.8444	25.1852	18	8.8	26.099	0	5.0437	1	1	1	0	0	0	1	1	1	1	1	1	5	1	0	0	0	1	2
A0JMK7;B8A4U0;B8A4U1	A0JMK7;B8A4U0;B8A4U1	>tr|A0JMK7|A0JMK7_DANRE Zgc:153928 OS=Danio rerio GN=cd99 PE=2 SV=1;>tr|B8A4U0|B8A4U0_DANRE CD99 molecule OS=Danio rerio GN=cd99 PE=1 SV=1;>tr|B8A4U1|B8A4U1_DANRE CD99 molecule OS=Danio rerio GN=cd99 PE=1 SV=1	CD99 molecule	cd99	3	26.8335	27.2975	27.0633	26.3389	26.2621	25.7208	26.5855	25.7376	25.9373	25.6749	26.2062	26.7868	25.7921	25.5567	25.9498	25.9581	26.2183	25.7098	26.0887	26.0685	40.2	40.2	22.877	0	29.609	4	4	1	3	3	3	1	1	2	2	1	1	16	3	3	3	4	1	1
Q6GMK1	Q6GMK1	>tr|Q6GMK1|Q6GMK1_DANRE CDC42 effector protein (Rho GTPase binding) 4 OS=Danio rerio GN=cdc42ep4a PE=2 SV=1	CDC42 effector protein (Rho GTPase binding) 4	cdc42ep4a	1	23.4939	23.4703	24.2864	24.5747	23.8084	21.7151	23.3228	17	22.6664	22.4698	22.9699	23.1454	23.5894	23.6674	23.2588	21.7151	23.1728	17	22.561	22.6037	4.8	4.8	36.53	0	4.1484	1	1	1	1	1	1	1	1	1	0	1	1	11	1	2	1	1	2	1
E7F7G6	E7F7G6	>tr|E7F7G6|E7F7G6_DANRE CDC42 effector protein (Rho GTPase-binding) 4b OS=Danio rerio GN=cdc42ep4b PE=4 SV=1	CDC42 effector protein (Rho GTPase-binding) 4b	cdc42ep4b	1	24.7988	25.1185	25.21	26.1758	24.4523	23.6073	23.8717	24.3573	23.7449	23.2285	24.439	24.4302	24.6375	24.4786	24.1466	23.8827	23.9656	23.8022	23.9096	23.6787	8.9	8.9	36.776	0	4.414	2	2	1	2	2	2	1	1	1	2	1	1	8	0	1	1	3	1	0
E9QHS5;E9QEP1;K7DYF5;A0A0R4IZG0;A0A0R4IZQ2;F6P744;E7FAH9	E9QHS5	>tr|E9QHS5|E9QHS5_DANRE Cdc42 guanine nucleotide exchange factor (GEF) 9a OS=Danio rerio GN=arhgef9a PE=4 SV=1	Cdc42 guanine nucleotide exchange factor (GEF) 9a	arhgef9a	7	26.9024	26.8805	27.0834	27.4836	26.8297	26.5511	26.8195	26.9094	26.6907	26.417	26.5665	26.4827	26.2555	26.6077	26.3871	26.4992	26.7772	26.5404	26.6087	26.5718	21.3	14	64.189	0	11.426	5	9	5	7	6	6	6	6	5	7	5	4	59	6	6	6	5	8	7
F1Q628;C1J0C6	F1Q628	>tr|F1Q628|F1Q628_DANRE Cdc42 guanine nucleotide exchange factor (GEF) 9b OS=Danio rerio GN=arhgef9b PE=4 SV=1	Cdc42 guanine nucleotide exchange factor (GEF) 9b	arhgef9b	2	24.5551	17	25.1688	24.4578	22.9923	21.4784	22.255	21.7716	23.43	21.0221	23.3173	17	23.5212	22.9883	23.04	22.9239	22.7022	23.1834	23.2607	22.9504	15.4	7.6	60.146	0	2.5257	3	3	2	0	2	2	2	1	1	1	2	1	8	0	0	0	3	2	1
Q7ZUQ1	Q7ZUQ1	>tr|Q7ZUQ1|Q7ZUQ1_DANRE Cdc42l protein OS=Danio rerio GN=cdc42l PE=1 SV=1	Cdc42l protein	cdc42l	1	28.7248	29.0232	28.0469	29.2402	28.5963	27.4124	28.5178	27.215	28.3063	28.5584	28.6358	28.3422	27.4416	28.4398	27.9835	28.0772	28.4044	27.1946	27.9603	28.2066	45	28.3	21.305	0	6.2976	4	4	3	4	4	4	4	3	4	3	4	4	25	1	5	1	1	1	3
E9QIC1;E7EXD6;Q803E9	E9QIC1;E7EXD6;Q803E9	>tr|E9QIC1|E9QIC1_DANRE CDC5 cell division cycle 5-like (S. pombe) OS=Danio rerio GN=cdc5l PE=1 SV=2;>tr|E7EXD6|E7EXD6_DANRE CDC5 cell division cycle 5-like (S. pombe) OS=Danio rerio GN=cdc5l PE=1 SV=2;>tr|Q803E9|Q803E9_DANRE CDC5 cell division cycle 5-lik	CDC5 cell division cycle 5-like (S. pombe)	cdc5l	3	25.7489	25.1587	26.4937	25.7647	25.8314	24.3335	24.7145	24.5673	22.4414	25.7208	25.0693	25.1505	25.4108	24.89	17	25.5152	17	25.2307	17	24.6625	8	8	91.724	0	3.2141	5	5	3	2	4	3	2	2	2	3	1	5	2	0	0	1	0	0	0
Q7T3D4;X1WHN7	Q7T3D4;X1WHN7	>tr|Q7T3D4|Q7T3D4_DANRE Cdc73 protein OS=Danio rerio GN=cdc73 PE=1 SV=1;>tr|X1WHN7|X1WHN7_DANRE Cell division cycle 73, Paf1/RNA polymerase II complex component, homolog (S. cerevisiae) OS=Danio rerio GN=cdc73 PE=1 SV=1	Cdc73 protein;Cell division cycle 73, Paf1/RNA polymerase II complex component, homolog (S. cerevisiae)	cdc73	2	23.3416	22.1307	24.6066	23.9613	23.1293	22.77	17	21.726	22.0581	21.3442	22.6849	22.549	23.382	23.1506	21.9278	22.7652	17	17	22.696	22.2215	7.1	7.1	59.43	0	2.4671	3	3	2	2	2	2	2	2	1	2	1	1	13	2	2	2	2	0	1
Q6PGY7	Q6PGY7	>tr|Q6PGY7|Q6PGY7_DANRE CDGSH iron sulfur domain 1 OS=Danio rerio GN=cisd1 PE=1 SV=1	CDGSH iron sulfur domain 1	cisd1	1	31.5384	31.4004	31.4103	31.5841	31.6283	30.6953	31.0732	31.0031	30.5984	30.867	30.9322	30.9963	30.8099	31.0176	31.0397	30.7067	30.7566	30.7732	30.647	30.897	86	86	11.834	0	57.311	10	10	8	8	7	8	9	9	9	8	8	9	151	13	17	10	13	19	12
Q7T326;Z4YJ68	Q7T326;Z4YJ68	>sp|Q7T326|CISD2_DANRE CDGSH iron-sulfur domain-containing protein 2 OS=Danio rerio GN=cisd2 PE=2 SV=1;>tr|Z4YJ68|Z4YJ68_DANRE CDGSH iron-sulfur domain-containing protein 2 OS=Danio rerio GN=cisd2 PE=1 SV=1	CDGSH iron-sulfur domain-containing protein 2	cisd2	2	24.6958	26.1765	26.0882	24.7342	24.6116	25.814	25.3043	24.1576	25.7749	26.012	25.3069	25.4364	25.4097	24.962	25.1971	25.4451	24.6437	25.1431	25.2056	25.4671	19.3	19.3	15.484	0	3.6983	2	2	1	2	2	1	1	2	2	1	2	2	21	2	3	2	2	2	3
Q1L8K3;G1K2E7;Q90275;A0A0B5JK11	Q1L8K3;G1K2E7;Q90275;A0A0B5JK11	>tr|Q1L8K3|Q1L8K3_DANRE Cdh2 protein OS=Danio rerio GN=cdh2 PE=2 SV=2;>tr|G1K2E7|G1K2E7_DANRE Cadherin-2 OS=Danio rerio GN=cdh2 PE=1 SV=1;>sp|Q90275|CADH2_DANRE Cadherin-2 OS=Danio rerio GN=cdh2 PE=2 SV=2;>tr|A0A0B5JK11|A0A0B5JK11_DANRE Cdh2 (Fragment) OS=	Cdh2 protein;Cadherin-2;Cdh2 (Fragment)	cdh2	4	29.5851	29.6549	29.3765	29.7589	29.9694	29.1453	29.5144	29.5602	29.5681	29.5679	29.2342	29.278	29.1198	29.2445	29.3646	29.35	29.2653	29.2511	29.1732	29.3345	27.3	27.3	98.989	0	126.73	16	16	13	14	10	11	15	10	14	13	13	15	158	18	17	12	15	19	13
E9QH92;E9QGR9;F1QFF9;Q7ZVK4	E9QH92;E9QGR9;F1QFF9;Q7ZVK4	>tr|E9QH92|E9QH92_DANRE Vacuolar protein-sorting-associated protein 36 (Fragment) OS=Danio rerio GN=vps36 PE=1 SV=1;>tr|E9QGR9|E9QGR9_DANRE Vacuolar protein-sorting-associated protein 36 (Fragment) OS=Danio rerio GN=vps36 PE=1 SV=1;>tr|F1QFF9|F1QFF9_DANRE	Vacuolar protein-sorting-associated protein 36 (Fragment)	vps36	4	17	17	17	29.0908	17	17	23.2757	17	24.9264	24.1254	17	17	17	17	17	17	24.1682	17	24.4676	24.0039	25.9	25.9	16.966	0.0065804	1.172	3	3	0	0	0	1	0	0	1	0	2	2	5	0	0	0	1	0	0
I3IS51;Q5XJM4;I3ITJ4;I3IS99	I3IS51;Q5XJM4;I3ITJ4;I3IS99	>tr|I3IS51|I3IS51_DANRE CDKN2A-interacting protein N-terminal-like OS=Danio rerio GN=cdkn2aipnl PE=1 SV=1;>tr|Q5XJM4|Q5XJM4_DANRE CDKN2A-interacting protein N-terminal-like OS=Danio rerio GN=cdkn2aipnl PE=1 SV=1;>tr|I3ITJ4|I3ITJ4_DANRE CDKN2A-interacting p	CDKN2A-interacting protein N-terminal-like	cdkn2aipnl	4	25.006	25.0866	25.7451	23.4209	25.1159	24.7188	24.5666	24.6808	22.2333	24.3314	24.3574	24.3557	24.8238	24.5672	24.2857	24.4492	24.139	24.1371	24.0964	24.4958	19.6	19.6	12.724	0	5.5984	2	2	2	2	2	1	2	2	2	2	1	1	9	0	1	0	0	2	1
A4JYM0;A3KQG4;F1R9C8	A4JYM0;A3KQG4;F1R9C8	>tr|A4JYM0|A4JYM0_DANRE cDNA, clone cssl:d0183 OS=Danio rerio GN=si:dkey-222p3.1 PE=2 SV=1;>tr|A3KQG4|A3KQG4_DANRE Novel protein (Fragment) OS=Danio rerio GN=si:dkey-222p3.1 PE=4 SV=1;>tr|F1R9C8|F1R9C8_DANRE Si:dkey-222p3.1 (Fragment) OS=Danio rerio GN=si:	cDNA, clone cssl:d0183;Novel protein (Fragment);Si:dkey-222p3.1 (Fragment)	si:dkey-222p3.1;si:	3	17	17	17	17	23.7941	24.2358	24.5872	17	17	24.2645	17	17	17	17	23.4126	24.2974	24.4988	17	17	24.1819	6.7	6.7	18.366	0.000254	2.0049	1	1	0	1	0	0	1	1	1	0	0	1	3	0	1	0	0	0	1
A4JYP3;X1WCY9	A4JYP3	>tr|A4JYP3|A4JYP3_DANRE cDNA, clone cssl:d0217 OS=Danio rerio GN=sc:d217 PE=2 SV=1	cDNA, clone cssl:d0217	sc:d217	2	25.7497	25.0125	25.1293	25.4614	25.2436	25.0458	25.1235	25.0021	25.2627	17	24.9518	24.7283	24.4731	24.5948	24.7348	25.0865	25.0142	24.8932	25.1981	17	5.5	3.4	57.353	0.00025329	1.9838	2	2	2	1	1	1	1	1	1	1	1	1	19	3	1	1	2	2	2
L7MTQ7;A4JYF8;A8WG16;A9JRC6;A4JYM5;A0A0R4IVQ3	L7MTQ7;A4JYF8;A8WG16;A9JRC6;A4JYM5;A0A0R4IVQ3	>tr|L7MTQ7|L7MTQ7_DANRE Uncharacterized protein (Fragment) OS=Danio rerio GN=sc:d189 PE=4 SV=1;>tr|A4JYF8|A4JYF8_DANRE cDNA, clone cssl:d0816 (Fragment) OS=Danio rerio GN=zgc:172122 PE=2 SV=1;>tr|A8WG16|A8WG16_DANRE Zgc:172122 protein (Fragment) OS=Danio r	cDNA, clone cssl:d0816 (Fragment);Zgc:172122 protein (Fragment)	sc:d189;zgc:172122	6	17	17	17	17	25.0035	17	23.939	17	23.0774	17	17	17	17	17	24.4539	17	23.7889	17	22.9721	17	7.9	7.9	32.014	0	3.4941	1	1	0	0	0	1	1	0	1	0	1	0	4	0	0	0	1	1	0
Q6NYP5;Q6DRN8	Q6NYP5;Q6DRN8	>tr|Q6NYP5|Q6NYP5_DANRE CDP-diacylglycerol--inositol 3-phosphatidyltransferase OS=Danio rerio GN=cdipt PE=2 SV=1;>tr|Q6DRN8|Q6DRN8_DANRE CDP-diacylglycerol--inositol 3-phosphatidyltransferase OS=Danio rerio GN=cdipt PE=1 SV=1	CDP-diacylglycerol--inositol 3-phosphatidyltransferase	cdipt	2	25.4355	25.4658	17	24.9821	25.5382	25.2471	24.8292	24.7359	25.9533	26.169	24.6726	25.4987	17	24.7978	24.6763	25.4295	24.3793	24.59	25.1076	26.0156	16.9	16.9	23.978	0	4.6035	3	3	2	3	0	2	2	3	2	2	3	3	27	4	5	0	2	1	5
X1WGT9;F1QG98;B0F6Q8;X1WI08;F1RDQ0;F1QZ51;B0F6Q9;F1R5L1;B0F6R0	X1WGT9;F1QG98;B0F6Q8;X1WI08;F1RDQ0;F1QZ51;B0F6Q9;F1R5L1;B0F6R0	>tr|X1WGT9|X1WGT9_DANRE Cell adhesion molecule 1a OS=Danio rerio GN=cadm1a PE=1 SV=1;>tr|F1QG98|F1QG98_DANRE Cell adhesion molecule 1a (Fragment) OS=Danio rerio GN=cadm1a PE=1 SV=1;>tr|B0F6Q8|B0F6Q8_DANRE Cell adhesion molecule 1a isoform 1 (Fragment) OS=D	Cell adhesion molecule 1a;Cell adhesion molecule 1a (Fragment);Cell adhesion molecule 1a isoform 1 (Fragment)	cadm1a	9	26.4633	27.2883	26.2917	27.1834	28.7533	27.9494	27.9364	27.9086	27.6946	27.2819	27.045	27.0378	26.7648	27.0199	27.7654	27.7294	27.4229	27.637	27.6153	27.287	26	19.6	43.136	0	16.731	5	5	2	3	2	3	5	3	4	4	2	3	41	3	3	2	3	7	5
F1QD76;A0A0H2UKM2;B0F6R1	F1QD76;A0A0H2UKM2;B0F6R1	>tr|F1QD76|F1QD76_DANRE Cell adhesion molecule 1b (Fragment) OS=Danio rerio GN=cadm1b PE=4 SV=2;>tr|A0A0H2UKM2|A0A0H2UKM2_DANRE Cell adhesion molecule 1b OS=Danio rerio GN=cadm1b PE=4 SV=1;>tr|B0F6R1|B0F6R1_DANRE Cell adhesion molecule 1b isoform 1 OS=Dani	Cell adhesion molecule 1b (Fragment);Cell adhesion molecule 1b;Cell adhesion molecule 1b isoform 1	cadm1b	3	28.5652	28.1569	27.7707	28.6298	29.2406	28.4278	28.717	28.7639	28.5437	27.6916	28.1176	27.9016	27.7565	27.7025	28.6298	28.3528	28.4142	28.4914	28.3176	27.9361	28.9	22.2	40.984	0	57.23	6	9	7	7	8	8	9	7	9	8	8	7	64	5	3	3	5	12	9
F1QYP0	F1QYP0	>tr|F1QYP0|F1QYP0_DANRE Cell adhesion molecule 2a OS=Danio rerio GN=cadm2a PE=1 SV=2	Cell adhesion molecule 2a	cadm2a	1	29.1581	29.1768	29.1745	29.615	30.1117	29.3649	29.4428	29.6669	29.7022	28.8219	29.0241	28.8521	28.7575	29.0523	29.3518	29.3861	29.3691	29.2325	29.3383	28.9688	34.6	0	43.151	0	74.499	0	9	7	8	8	8	9	9	9	9	9	9	159	13	16	13	10	21	18
F1QTW2;B0F6R2	F1QTW2;B0F6R2	>tr|F1QTW2|F1QTW2_DANRE Cell adhesion molecule 2b (Fragment) OS=Danio rerio GN=cadm2b PE=4 SV=2;>tr|B0F6R2|B0F6R2_DANRE Cell adhesion molecule 2b OS=Danio rerio GN=cadm2b PE=2 SV=1	Cell adhesion molecule 2b (Fragment);Cell adhesion molecule 2b	cadm2b	2	25.6758	25.6882	25.4425	25.8676	25.9534	25.569	25.3383	25.9981	25.3751	25.4402	25.3391	24.977	24.9132	25.1068	25.5832	25.7132	25.3714	25.5387	25.4461	25.1831	16.8	14.4	41.851	0	6.9874	3	3	2	3	2	2	3	2	2	3	2	3	25	2	2	1	2	3	3
B0F6R3;B0CLV6;Q1JPT9	B0F6R3;B0CLV6;Q1JPT9	>tr|B0F6R3|B0F6R3_DANRE Cell adhesion molecule 3 OS=Danio rerio GN=cadm3 PE=1 SV=1;>tr|B0CLV6|B0CLV6_DANRE Cell adhesion molecule 3 OS=Danio rerio GN=cadm3 PE=1 SV=1;>tr|Q1JPT9|Q1JPT9_DANRE Cell adhesion molecule 3 OS=Danio rerio GN=cadm3 PE=2 SV=1	Cell adhesion molecule 3	cadm3	3	30.3001	30.0791	29.9389	30.7032	30.1654	29.7812	29.9103	29.8095	29.8374	29.6775	29.9335	29.7393	29.0407	29.7282	29.679	29.7613	29.763	29.6103	29.7374	29.8231	32.4	32.4	44.735	0	53.459	9	9	7	8	9	8	8	8	8	8	8	9	102	9	12	6	8	9	13
A0A0H2UKQ6	A0A0H2UKQ6	>tr|A0A0H2UKQ6|A0A0H2UKQ6_DANRE Cell adhesion molecule L1-like b OS=Danio rerio GN=chl1b PE=1 SV=1	Cell adhesion molecule L1-like b	chl1b	1	29.9413	30.1533	29.7318	30.1199	30.5049	29.5928	29.9513	29.753	29.4317	29.6947	29.4697	29.541	29.2076	29.506	29.774	29.5522	29.6295	29.553	29.4843	29.7782	18.5	18.5	144.26	0	93.084	20	20	16	18	14	14	19	16	16	19	15	18	184	16	23	12	15	29	16
Q90YM0;A4JYG9;X1WGE7	Q90YM0;A4JYG9;X1WGE7	>tr|Q90YM0|Q90YM0_DANRE Cell adhesion molecule OCAM OS=Danio rerio GN=ncam2 PE=2 SV=1;>tr|A4JYG9|A4JYG9_DANRE Ncam2 (Fragment) OS=Danio rerio GN=ncam2 PE=2 SV=1;>tr|X1WGE7|X1WGE7_DANRE Neural cell adhesion molecule 2 OS=Danio rerio GN=ncam2 PE=4 SV=2	Cell adhesion molecule OCAM;Ncam2 (Fragment);Neural cell adhesion molecule 2	ncam2	3	30.5179	30.6691	29.871	31.1402	30.5391	30.1495	30.4965	30.2704	30.1544	30.2159	30.0477	30.2219	29.3823	30.3143	30.1951	30.062	30.1872	30.1061	29.9766	30.3185	38.2	33.1	88.389	0	133.08	22	27	20	23	17	22	22	20	22	20	22	23	241	20	28	10	30	25	25
Q90YM2;F1QIV2;E9QJ12	Q90YM2;F1QIV2;E9QJ12	>tr|Q90YM2|Q90YM2_DANRE Cell adhesion molecule PCAM OS=Danio rerio GN=ncam1b PE=2 SV=1;>tr|F1QIV2|F1QIV2_DANRE Neural cell adhesion molecule 1b OS=Danio rerio GN=ncam1b PE=1 SV=1;>tr|E9QJ12|E9QJ12_DANRE Neural cell adhesion molecule 1b OS=Danio rerio GN=nc	Cell adhesion molecule PCAM;Neural cell adhesion molecule 1b	ncam1b;nc	3	31.1606	31.2931	30.7176	31.3737	31.4955	30.9335	30.8937	31.0063	31.0022	30.8637	30.6743	30.9335	30.1885	30.491	30.8486	30.861	30.8437	30.9055	30.8686	30.8868	33.4	4.9	111.42	0	237.06	3	28	26	26	20	23	28	26	26	25	26	27	283	30	38	10	31	32	28
Q6DBQ6;F1QIJ0;E7FDQ5;A5WVQ3;A5WVQ2;Q802U4;A5WVQ1	Q6DBQ6;F1QIJ0;E7FDQ5;A5WVQ3;A5WVQ2;Q802U4;A5WVQ1	>tr|Q6DBQ6|Q6DBQ6_DANRE Zgc:92043 OS=Danio rerio GN=caprin1a PE=2 SV=1;>tr|F1QIJ0|F1QIJ0_DANRE Cell cycle-associated protein 1a OS=Danio rerio GN=caprin1a PE=1 SV=1;>tr|E7FDQ5|E7FDQ5_DANRE Cell cycle-associated protein 1a OS=Danio rerio GN=caprin1a PE=1 SV	Cell cycle-associated protein 1a	caprin1a	7	25.2052	25.3849	25.8551	25.4963	25.1204	25.1049	25.9411	25.2679	24.7979	24.682	17	17	17	17	17	17	25.791	17	17	17	5.6	5.6	72.081	0	11.02	2	2	1	1	1	1	1	2	2	1	2	1	3	0	0	0	0	0	1
Q6NWL4	Q6NWL4	>sp|Q6NWL4|RCD1_DANRE Cell differentiation protein RCD1 homolog OS=Danio rerio GN=rqcd1 PE=2 SV=1	Cell differentiation protein RCD1 homolog	rqcd1	1	17	17	17	17	17	17	17	17	17	17	17	17	17	17	17	17	17	17	17	17	3.7	3.7	33.355	0.0048365	1.2642	1	1	0	0	0	0	0	0	0	0	0	1	1	0	0	0	0	0	0
Q7ZV56;A0A0G2KHK8	Q7ZV56	>tr|Q7ZV56|Q7ZV56_DANRE Cell division cycle 37 homolog (S. cerevisiae) OS=Danio rerio GN=cdc37 PE=2 SV=1	Cell division cycle 37 homolog (S. cerevisiae)	cdc37	2	30.0279	30.161	30.3246	30.4733	30.3317	29.4068	29.8065	29.5067	29.5736	29.2029	29.6557	29.5898	29.7218	29.5502	29.6928	29.377	29.6868	29.4318	29.4539	29.3325	48.2	48.2	43.425	0	300.77	14	14	11	12	11	13	12	12	12	11	12	10	168	17	16	12	17	20	16
Q52WY2;Q29RA1;A3QJU6	Q52WY2	>tr|Q52WY2|Q52WY2_DANRE Cell division cycle 42 OS=Danio rerio GN=cdc42 PE=1 SV=1	Cell division cycle 42	cdc42	3	31.2281	31.2602	30.5449	31.6668	31.5948	30.7278	31.0562	30.9201	30.9546	30.8203	30.7767	31.0029	30.0021	30.706	30.8706	30.7638	30.8848	30.8148	30.864	30.8605	48.7	9.4	21.369	0	62.655	1	8	8	7	7	8	8	7	7	7	7	7	191	21	21	10	17	23	20
Q6PFU4;Q6TH34	Q6PFU4;Q6TH34	>tr|Q6PFU4|Q6PFU4_DANRE Cell division cycle 42 OS=Danio rerio GN=cdc42 PE=1 SV=1;>tr|Q6TH34|Q6TH34_DANRE Cell division cycle 42 OS=Danio rerio GN=cdc42 PE=2 SV=1	Cell division cycle 42	cdc42	2	28.6951	29.0403	27.1835	28.5344	29.0955	27.8036	28.8724	28.6406	28.806	28.1437	28.1044	28.7379	26.9404	27.4995	28.4841	28.0425	28.667	28.5103	28.7287	28.1217	48.2	14.1	21.271	0	37.385	2	2	2	2	2	2	2	2	2	2	2	2	26	4	2	2	5	3	1
Q7T0F4;E9QD41;Q6IWJ1	Q7T0F4;E9QD41	>tr|Q7T0F4|Q7T0F4_DANRE Cellular retinoic acid-binding protein OS=Danio rerio GN=crabp1a PE=1 SV=1;>tr|E9QD41|E9QD41_DANRE Cellular retinoic acid-binding protein 1a OS=Danio rerio GN=crabp1a PE=1 SV=2	Cellular retinoic acid-binding protein;Cellular retinoic acid-binding protein 1a	crabp1a	3	32.0984	31.7191	32.651	32.5425	31.963	31.1363	31.1417	31.1361	31.3057	30.8616	31.5061	31.3851	31.7273	31.4606	31.4076	31.1007	31.1998	31.1856	31.1337	31.281	85.5	85.5	15.676	0	91.323	12	12	12	11	12	12	12	10	11	11	12	10	257	27	24	32	34	28	21
Q6DG24;F1QLJ1;Q8JHZ5;W8Q7P2;A0A0R4IZ80;W8Q8J6;A0A0R4IHL8;Q8JFE3;Q8JHZ6;F1QKD5;A7YYJ7;E9QG65	Q6DG24;F1QLJ1;Q8JHZ5;W8Q7P2;A0A0R4IZ80;W8Q8J6;A0A0R4IHL8;Q8JFE3;Q8JHZ6;F1QKD5;A7YYJ7;E9QG65	>tr|Q6DG24|Q6DG24_DANRE Cellular tumor antigen p53 OS=Danio rerio GN=tp63 PE=1 SV=1;>tr|F1QLJ1|F1QLJ1_DANRE Cellular tumor antigen p53 (Fragment) OS=Danio rerio GN=tp63 PE=1 SV=6;>tr|Q8JHZ5|Q8JHZ5_DANRE DN p63 gamma OS=Danio rerio GN=tp63 PE=2 SV=1;>tr|W8Q	Cellular tumor antigen p53;Cellular tumor antigen p53 (Fragment);DN p63 gamma	tp63	12	17	17	17	17	17	17	17	17	17	17	17	17	17	17	17	17	17	17	17	17	1.8	1.8	48.496	0.00025094	1.928	1	1	0	0	1	0	0	0	0	0	0	1	2	0	0	1	0	0	0
A0A0R4IVN1;A0A0R4IK59;Q504B2;F1QTS7;F1R789;B1P0R9	A0A0R4IVN1;A0A0R4IK59	>tr|A0A0R4IVN1|A0A0R4IVN1_DANRE Centrin, EF-hand protein, 2 OS=Danio rerio GN=cetn2 PE=4 SV=1;>tr|A0A0R4IK59|A0A0R4IK59_DANRE Centrin, EF-hand protein, 2 OS=Danio rerio GN=cetn2 PE=4 SV=1	Centrin, EF-hand protein, 2	cetn2	6	29.0637	28.9194	29.6777	29.4161	29.0566	28.0513	28.8419	28.6703	27.8104	28.0618	28.6702	28.4576	28.9848	28.8189	28.4035	27.871	28.4827	28.2945	28.1612	28.1517	55.8	55.8	19.648	0	83.968	7	7	4	5	4	5	5	5	6	5	4	6	58	5	8	5	10	7	4
Q6P3G4	Q6P3G4	>sp|Q6P3G4|CCSAP_DANRE Centriole, cilia and spindle-associated protein OS=Danio rerio GN=ccsap PE=2 SV=2	Centriole, cilia and spindle-associated protein	ccsap	1	17	17	17	17	17	17	17	17	17	17	17	17	17	17	17	17	17	17	17	17	7.2	7.2	30.29	0.00097919	1.7199	1	1	0	0	0	0	1	0	0	0	0	0	1	0	0	0	0	1	0
A0A0R4IQQ3;E7F7H7	A0A0R4IQQ3;E7F7H7	>tr|A0A0R4IQQ3|A0A0R4IQQ3_DANRE Centriole, cilia and spindle-associated protein a OS=Danio rerio GN=ccsapa PE=4 SV=1;>tr|E7F7H7|E7F7H7_DANRE Centriole, cilia and spindle-associated protein a OS=Danio rerio GN=ccsapa PE=4 SV=2	Centriole, cilia and spindle-associated protein a	ccsapa	2	27.9395	28.2123	28.2342	28.3552	27.5292	27.632	27.6788	27.9807	27.8415	27.722	27.5342	27.8677	27.6323	27.3965	27.5955	27.5667	27.4727	27.7728	27.4791	27.6871	17.6	17.6	32.22	0	7.8047	5	5	3	4	3	3	5	4	4	4	4	4	20	2	2	2	3	4	1
Q6GQN0	Q6GQN0	>sp|Q6GQN0|CEP41_DANRE Centrosomal protein of 41 kDa OS=Danio rerio GN=cep41 PE=2 SV=1	Centrosomal protein of 41 kDa	cep41	1	17	17	17	17	17	17	22.6034	17	17	23.3322	17	17	17	17	17	17	22.4534	17	17	23.4661	3.2	3.2	41.424	0	2.3358	1	1	0	0	0	0	0	0	1	0	0	1	1	0	0	0	0	0	0
A9JT36;E7FEC6;Q6NZT2	A9JT36;E7FEC6;Q6NZT2	>tr|A9JT36|A9JT36_DANRE Zgc:77462 protein OS=Danio rerio GN=cdr2l PE=2 SV=1;>tr|E7FEC6|E7FEC6_DANRE Cerebellar degeneration-related protein 2-like OS=Danio rerio GN=cdr2l PE=4 SV=1;>sp|Q6NZT2|CDR2L_DANRE Cerebellar degeneration-related protein 2-like OS=Da	Cerebellar degeneration-related protein 2-like	cdr2l	3	23.5405	22.7774	23.1801	23.4127	23.0643	22.0114	22.3928	22.0353	21.6853	21.5701	22.8102	22.4342	22.4547	22.4682	22.4757	22.1402	22.2944	22.0564	21.8526	21.6668	3	3	52.968	0	2.6447	1	1	1	1	1	1	1	1	1	1	1	1	2	0	0	0	1	0	0
B0R0I5	B0R0I5	>tr|B0R0I5|B0R0I5_DANRE Cerebellin 12 OS=Danio rerio GN=cbln12 PE=4 SV=1	Cerebellin 12	cbln12	1	17	25.044	17	17	25.448	24.8848	25.6107	25.3453	24.7897	24.4571	17	24.7189	17	17	24.8983	24.8848	25.4607	25.1957	24.6843	24.591	11.6	5.5	21.793	0.0012139	1.6568	1	1	1	1	0	0	1	1	1	1	1	1	12	1	2	0	0	2	1
Q6P3G1;Q90ZT2;F1Q8N4;F1RBQ0	Q6P3G1	>tr|Q6P3G1|Q6P3G1_DANRE Ceruloplasmin OS=Danio rerio GN=cp PE=1 SV=1	Ceruloplasmin	cp	4	32.8954	32.6228	33.0728	33.4012	33.1166	32.4314	32.7485	32.7128	32.3105	32.5431	32.4338	32.3048	32.467	32.5917	32.5649	32.3164	32.4832	32.4672	32.2993	32.5994	61.5	2.1	124.38	0	323.31	1	52	39	40	41	41	44	42	48	47	43	48	720	68	62	66	79	80	63
Q7ZU12	Q7ZU12	>tr|Q7ZU12|Q7ZU12_DANRE Ceruloplasmin OS=Danio rerio GN=cp PE=2 SV=1	Ceruloplasmin	cp	1	25.3555	25.1211	25.8244	17	17	17	25.6959	17	24.065	23.6233	24.8315	24.7961	25.1274	17	17	17	25.5458	17	23.9597	23.7572	61.5	2.1	124.56	0	7.4808	1	1	1	1	1	0	0	0	1	0	1	1	11	2	3	2	0	0	0
Q4QRE3;F1QFC2;F1R886;Q90422;Q5XIZ5	Q4QRE3;F1QFC2;F1R886;Q90422;Q5XIZ5	>tr|Q4QRE3|Q4QRE3_DANRE Cfb protein OS=Danio rerio GN=cfb PE=2 SV=1;>tr|F1QFC2|F1QFC2_DANRE Complement factor B OS=Danio rerio GN=cfb PE=1 SV=2;>tr|F1R886|F1R886_DANRE Complement factor B OS=Danio rerio GN=cfb PE=1 SV=1;>tr|Q90422|Q90422_DANRE Complement f	Cfb protein;Complement factor B	cfb	5	26.1829	25.056	28.832	27.4781	23.9639	23.2891	22.6307	25.1735	27.1909	25.1389	25.7954	24.6694	28.0664	26.4179	24.9377	24.5602	24.4201	25.1615	26.218	25.176	17.7	14.7	85.05	0	22.474	8	10	3	1	10	7	3	2	1	5	7	2	36	2	0	16	7	3	0
Q7ZWD8	Q7ZWD8	>tr|Q7ZWD8|Q7ZWD8_DANRE Cfl1 protein OS=Danio rerio GN=cfl1l PE=1 SV=1	Cfl1 protein	cfl1l	1	32.0662	32.1494	32.7216	32.7291	32.3613	31.5236	31.9584	31.7319	31.4598	31.7944	31.4546	31.8246	32.0942	31.822	31.8119	31.5783	31.8085	31.5495	31.3547	31.8993	22.7	22.7	18.436	0	3.9117	3	3	2	1	2	1	1	2	2	2	1	2	22	3	2	3	2	2	2
Q6TEM7;G1K2I2;A0A0R4IYA2;B5DDD5;Q6NV31	Q6TEM7;G1K2I2;A0A0R4IYA2;B5DDD5;Q6NV31	>tr|Q6TEM7|Q6TEM7_DANRE CG17293-PA-like protein OS=Danio rerio GN=wdr82 PE=2 SV=1;>tr|G1K2I2|G1K2I2_DANRE Twinfilin actin-binding protein 2a OS=Danio rerio GN=twf2a PE=4 SV=1;>tr|A0A0R4IYA2|A0A0R4IYA2_DANRE Twinfilin actin-binding protein 2a OS=Danio rerio	CG17293-PA-like protein;Twinfilin actin-binding protein 2a	wdr82;twf2a	5	25.7101	24.5677	25.7878	26.3838	25.2678	22.5271	24.3617	24.9273	22.8412	24.8711	24.8301	24.6823	24.6377	25.0199	24.8309	24.5261	24.3345	24.3757	24.6655	24.4254	10.8	8.5	68.059	0	7.8536	4	4	3	2	2	2	1	2	1	2	2	3	9	1	1	0	1	1	1
Q7T3L3	Q7T3L3	>tr|Q7T3L3|Q7T3L3_DANRE Chaperone protein GP96 OS=Danio rerio GN=hsp90b1 PE=1 SV=1	Chaperone protein GP96	hsp90b1	1	30.9898	30.3876	31.3498	31.4256	31.1231	30.1887	30.394	30.7594	30.541	30.2795	30.4249	30.3874	30.5156	30.4935	30.6144	30.2672	30.3133	30.4569	30.2657	30.4372	47.7	47.7	91.281	0	209.76	34	34	26	24	31	29	28	23	23	26	25	25	282	34	25	35	31	28	29
Q6PBW6;Q8JHH0;A8E556;A0A0G2KUJ0;A0A1L1QZG0;E7F2N7	Q6PBW6;Q8JHH0;A8E556	>tr|Q6PBW6|Q6PBW6_DANRE Chaperonin containing TCP1, subunit 2 (Beta) OS=Danio rerio GN=cct2 PE=2 SV=1;>tr|Q8JHH0|Q8JHH0_DANRE Chaperonin-containing TCP-1 complex beta chain (Fragment) OS=Danio rerio GN=cct2 PE=2 SV=1;>tr|A8E556|A8E556_DANRE Cct2 protein OS	Chaperonin containing TCP1, subunit 2 (Beta);Chaperonin-containing TCP-1 complex beta chain (Fragment);Cct2 protein	cct2	6	30.0638	30.1004	30.8108	30.8489	30.1724	30.5871	30.2361	30.5678	30.4676	30.1364	30.0343	29.9473	30.201	29.9314	29.8243	30.4347	30.039	30.3342	30.1571	30.0495	48.4	48.4	57.761	0	75.733	22	22	16	17	16	20	18	19	20	20	19	19	230	19	19	22	22	23	27
Q6NVI6	Q6NVI6	>tr|Q6NVI6|Q6NVI6_DANRE Chaperonin containing TCP1, subunit 5 (Epsilon) OS=Danio rerio GN=cct5 PE=1 SV=1	Chaperonin containing TCP1, subunit 5 (Epsilon)	cct5	1	31.0186	30.5817	31.4168	31.3983	30.7858	30.3353	30.5905	30.871	30.6873	30.0657	30.3318	30.2793	30.781	30.4613	30.393	30.4596	30.4229	30.5672	30.4575	30.2859	70.2	70.2	59.394	0	192.33	32	32	25	24	26	28	24	26	24	27	26	25	224	24	16	25	27	19	26
Q7ZYX4;E9QGU4;A0A0R4IQH8;E9QD64	Q7ZYX4;E9QGU4;A0A0R4IQH8;E9QD64	>tr|Q7ZYX4|Q7ZYX4_DANRE Chaperonin containing TCP1, subunit 6A (Zeta 1) OS=Danio rerio GN=cct6a PE=1 SV=1;>tr|E9QGU4|E9QGU4_DANRE Chaperonin-containing TCP1, subunit 6A (zeta 1) OS=Danio rerio GN=cct6a PE=1 SV=1;>tr|A0A0R4IQH8|A0A0R4IQH8_DANRE Chaperonin-c	Chaperonin containing TCP1, subunit 6A (Zeta 1);Chaperonin-containing TCP1, subunit 6A (zeta 1)	cct6a	4	30.3543	29.8722	31.1571	31.0755	30.212	30.2682	30.269	30.505	30.335	29.8172	29.9807	29.8076	30.3976	30.2499	29.8897	30.2214	29.9051	30.1673	30.0049	30.0009	44.8	44.8	57.628	0	255.35	20	20	15	15	16	15	15	18	19	19	18	18	242	20	20	26	24	20	28
B3DKJ0;Q8JHG7;Q7ZTS3	B3DKJ0;Q8JHG7;Q7ZTS3	>tr|B3DKJ0|B3DKJ0_DANRE Chaperonin containing TCP1, subunit 7 (Eta) OS=Danio rerio GN=cct7 PE=1 SV=1;>tr|Q8JHG7|Q8JHG7_DANRE Chaperonin-containing T-complex protein 1 eta subunit OS=Danio rerio GN=cct7 PE=2 SV=1;>tr|Q7ZTS3|Q7ZTS3_DANRE Cct7 protein (Fragme	Chaperonin containing TCP1, subunit 7 (Eta);Chaperonin-containing T-complex protein 1 eta subunit	cct7	3	30.1011	29.749	30.8036	30.8445	30.0831	29.9365	29.8488	30.0143	29.9882	29.3598	29.6861	29.5285	30.099	29.8259	29.6091	29.9354	29.5897	29.7816	29.7514	29.4995	46.6	46.6	59.706	0	137.85	22	22	16	15	18	19	15	17	16	15	17	16	176	14	13	23	19	13	22
Q6PHF0;A0A0R4IC92;A0A0R4IZC4	Q6PHF0;A0A0R4IC92;A0A0R4IZC4	>sp|Q6PHF0|CHM1A_DANRE Charged multivesicular body protein 1a OS=Danio rerio GN=chmp1a PE=2 SV=1;>tr|A0A0R4IC92|A0A0R4IC92_DANRE Charged multivesicular body protein 1a OS=Danio rerio GN=chmp1a PE=4 SV=1;>tr|A0A0R4IZC4|A0A0R4IZC4_DANRE Charged multivesicula	Charged multivesicular body protein 1a	chmp1a	3	25.8982	25.7597	26.3457	26.4763	25.6686	24.2856	25.3797	23.2578	22.8054	25.0677	25.1233	25.303	25.3818	25.1687	25.0536	24.3976	25.027	24.9256	24.9083	24.6267	8.6	8.6	21.888	0	2.6755	2	2	2	2	2	2	2	1	1	1	2	2	12	2	1	2	2	2	0
A8E581;Q7ZVB1	A8E581;Q7ZVB1	>tr|A8E581|A8E581_DANRE Zgc:56134 protein OS=Danio rerio GN=chmp1b PE=2 SV=1;>sp|Q7ZVB1|CHM1B_DANRE Charged multivesicular body protein 1b OS=Danio rerio GN=chmp1b PE=2 SV=1	Charged multivesicular body protein 1b	chmp1b	2	26.0027	26.3077	27.056	27.0255	26.3296	25.5891	26.2238	25.4895	25.7016	25.7229	25.4786	25.9826	26.359	26.1182	25.78	25.5891	26.0738	25.3398	25.5963	25.8569	6	6	22.063	0	4.8167	1	1	1	1	1	1	1	1	1	1	1	1	20	2	2	1	2	2	2
Q6NY88	Q6NY88	>sp|Q6NY88|CHMP3_DANRE Charged multivesicular body protein 3 OS=Danio rerio GN=chmp3 PE=2 SV=3	Charged multivesicular body protein 3	chmp3	1	24.9955	23.2266	17	25.8768	23.4955	23.8694	24.7792	24.9816	24.3828	24.6158	23.9467	24.0316	17	25.0995	24.0759	24.0011	24.002	24.2811	23.8465	24.0513	11.3	11.3	24.806	0	2.92	3	3	3	3	1	2	3	2	3	3	3	2	28	2	4	2	2	5	2
F1R9G6;B2GR99;Q7ZVC4;Q568Q1;F1QX75	F1R9G6;B2GR99;Q7ZVC4	>tr|F1R9G6|F1R9G6_DANRE Charged multivesicular body protein 4Ba OS=Danio rerio GN=chmp4ba PE=1 SV=1;>tr|B2GR99|B2GR99_DANRE Zgc:56112 protein OS=Danio rerio GN=chmp4ba PE=2 SV=1;>sp|Q7ZVC4|CHM4B_DANRE Charged multivesicular body protein 4b OS=Danio rerio G	Charged multivesicular body protein 4Ba;Zgc:56112 protein;Charged multivesicular body protein 4b	chmp4ba	5	29.4242	29.0751	29.9535	29.4508	29.1283	28.3775	28.3865	28.5464	28.3469	28.1768	28.7701	28.6241	29.2056	28.5901	28.6258	28.2214	28.4656	28.3745	28.3726	28.389	33.6	23.2	24.784	0	9.3996	5	7	7	7	6	6	7	7	6	7	7	6	69	8	7	8	9	8	6
Q7T339	Q7T339	>sp|Q7T339|CHMP5_DANRE Charged multivesicular body protein 5 OS=Danio rerio GN=chmp5 PE=2 SV=1	Charged multivesicular body protein 5	chmp5	1	25.3829	25.0427	17	23.7507	25.1976	25.8471	25.1122	24.8368	25.0366	25.3285	24.7885	24.6944	17	23.4449	24.648	24.9198	25.2632	24.6741	24.8368	25.5926	10.5	10.5	24.769	0	2.8954	2	2	1	1	1	1	1	2	2	2	1	2	8	0	0	1	0	0	2
E7F143	E7F143	>tr|E7F143|E7F143_DANRE Charged multivesicular body protein 5a OS=Danio rerio GN=chmp5a PE=4 SV=1	Charged multivesicular body protein 5a	chmp5a	1	17	17	17	17	17	23.4275	17	24.3386	17	24.1183	17	17	17	17	17	23.4275	17	24.189	17	24.2523	6.8	6.8	28.547	0	7.828	1	1	1	1	0	0	1	1	1	1	1	1	9	1	1	0	0	1	2
A0A0R4IMY8;A0A0R4IC87;B2GPC9;Q503V0	A0A0R4IMY8;A0A0R4IC87;B2GPC9;Q503V0	>tr|A0A0R4IMY8|A0A0R4IMY8_DANRE Charged multivesicular body protein 6b (Fragment) OS=Danio rerio GN=chmp6b PE=1 SV=1;>tr|A0A0R4IC87|A0A0R4IC87_DANRE Charged multivesicular body protein 6b OS=Danio rerio GN=chmp6b PE=1 SV=1;>tr|B2GPC9|B2GPC9_DANRE Chmp6l pr	Charged multivesicular body protein 6b (Fragment);Charged multivesicular body protein 6b	chmp6b	4	26.1718	25.3648	26.1022	25.7081	25.6379	26.9007	26.8627	26.2383	26.8611	26.9112	25.9873	25.8184	26.0535	25.7513	26.4922	26.51	26.296	26.0436	25.9407	26.5327	26.7	26.7	19.301	0	6.1842	4	4	2	2	1	1	1	4	4	2	4	4	12	0	0	0	0	1	2
Q6PBS8;A0A0R4IYS8	Q6PBS8;A0A0R4IYS8	>tr|Q6PBS8|Q6PBS8_DANRE Chchd2l protein OS=Danio rerio GN=chchd2 PE=1 SV=1;>tr|A0A0R4IYS8|A0A0R4IYS8_DANRE Coiled-coil-helix-coiled-coil-helix domain-containing 2 OS=Danio rerio GN=chchd2 PE=1 SV=1	Chchd2l protein;Coiled-coil-helix-coiled-coil-helix domain-containing 2	chchd2	2	17	17	17	17	26.0618	17	17	24.2178	24.0211	23.5449	17	17	17	17	24.3148	17	17	24.3464	24.2702	23.9135	16.1	16.1	17.713	0	5.4445	2	2	0	1	2	0	2	0	1	1	1	2	10	0	1	3	0	3	0
A8WG39;F1QKA5	A8WG39;F1QKA5	>tr|A8WG39|A8WG39_DANRE Chchd7 protein OS=Danio rerio GN=chchd7 PE=2 SV=1;>tr|F1QKA5|F1QKA5_DANRE Coiled-coil-helix-coiled-coil-helix domain-containing 7 OS=Danio rerio GN=chchd7 PE=4 SV=1	Chchd7 protein;Coiled-coil-helix-coiled-coil-helix domain-containing 7	chchd7	2	17	17	17	17	24.0716	17	17	23.5921	23.8901	17	17	17	17	17	23.5219	17	17	23.4425	23.7848	17	18.4	18.4	10.118	0	38.012	1	1	0	1	1	1	1	0	1	1	1	0	7	0	1	1	1	1	0
Q7ZUT6;Q49NY1;Q5XIX9	Q7ZUT6;Q49NY1	>tr|Q7ZUT6|Q7ZUT6_DANRE Chimerin (Chimaerin) 1 OS=Danio rerio GN=chn1 PE=2 SV=1;>tr|Q49NY1|Q49NY1_DANRE Chimaerin OS=Danio rerio GN=chn1 PE=2 SV=1	Chimerin (Chimaerin) 1;Chimaerin	chn1	3	27.5025	26.9455	27.5307	27.2491	26.8931	27.2574	27.0228	27.0294	24.6123	26.0328	26.8421	26.4747	26.895	26.7543	26.4122	26.9024	26.5716	26.5398	26.215	26.2392	18.7	18.7	52.846	0	10.914	6	6	4	3	3	5	2	4	5	4	3	2	21	3	2	2	2	2	3
F1QT22;E7F3K5	F1QT22;E7F3K5	>tr|F1QT22|F1QT22_DANRE Chimerin 2 (Fragment) OS=Danio rerio GN=chn2 PE=4 SV=1;>tr|E7F3K5|E7F3K5_DANRE Chimerin 2 OS=Danio rerio GN=chn2 PE=4 SV=1	Chimerin 2 (Fragment);Chimerin 2	chn2	2	23.3533	24.0663	17	24.1804	24.0569	22.1978	22.6689	17	17	22.5998	22.6459	17	17	23.4305	17	22.3302	22.4907	17	17	22.5982	6.2	6.2	52.193	0.0093396	1.0111	2	2	1	1	1	1	1	1	1	0	0	2	4	0	1	1	1	0	0
F1RB70;Q7SYK0	F1RB70;Q7SYK0	>tr|F1RB70|F1RB70_DANRE Chitinase domain-containing protein 1 OS=Danio rerio GN=chid1 PE=4 SV=1;>sp|Q7SYK0|CHID1_DANRE Chitinase domain-containing protein 1 OS=Danio rerio GN=chid1 PE=2 SV=1	Chitinase domain-containing protein 1	chid1	2	27.2496	27.4164	27.2675	27.9287	27.6276	27.4307	27.1864	27.4876	27.2221	26.8791	26.9517	27.0345	26.9938	27.3963	26.9453	27.027	27.0381	26.978	27.1266	27.0672	23.3	23.3	44.275	0	10.189	6	6	4	5	4	5	6	6	5	5	5	5	27	5	1	4	3	2	4
E9QDZ3;Q6PHU7;Q6P0K5;F1QJL0;A0A0R4IJ02;B7ZVM0;A8E550;Q7ZV48	E9QDZ3;Q6PHU7;Q6P0K5;F1QJL0;A0A0R4IJ02;B7ZVM0;A8E550;Q7ZV48	>tr|E9QDZ3|E9QDZ3_DANRE Chitinase, acidic.6 OS=Danio rerio GN=chia.6 PE=3 SV=1;>tr|Q6PHU7|Q6PHU7_DANRE Zgc:65788 OS=Danio rerio GN=chia.6 PE=2 SV=1;>tr|Q6P0K5|Q6P0K5_DANRE Zgc:65788 OS=Danio rerio GN=chia.6 PE=2 SV=1;>tr|F1QJL0|F1QJL0_DANRE Chitinase, acid	Chitinase, acidic.6;Zgc:65788	chia.6	8	24.5606	17	24.4037	24.7596	17	17	17	17	17	17	24.0366	17	23.7067	23.8522	17	17	17	17	17	17	9.9	9.9	19.63	0	5.7982	1	1	1	0	1	1	0	0	0	0	0	0	3	1	0	1	1	0	0
A0A140LGW7;A0PJS1;A1A5X0;F1R7J9;A0A140LGR0	A0A140LGW7;A0PJS1;A1A5X0;F1R7J9;A0A140LGR0	>tr|A0A140LGW7|A0A140LGW7_DANRE Chloride channel protein (Fragment) OS=Danio rerio GN=clcn3 PE=3 SV=2;>tr|A0PJS1|A0PJS1_DANRE Chloride channel protein (Fragment) OS=Danio rerio GN=clcn3 PE=2 SV=1;>tr|A1A5X0|A1A5X0_DANRE Chloride channel protein (Fragment)	Chloride channel protein (Fragment)	clcn3	5	24.5172	17	17	17	17	24.5125	23.9712	24.4253	24.9691	17	23.9434	17	17	17	17	24.5829	23.8287	24.1318	24.6109	17	1.4	1.4	79.942	0.0026042	1.4776	1	1	1	1	0	0	0	1	1	1	1	0	3	0	1	0	0	0	1
Q7ZTT4;F8W3B6;A2CEF5;Q5U3P5;Q6NXB5;F1R0L7;A2CEF6	Q7ZTT4;F8W3B6	>tr|Q7ZTT4|Q7ZTT4_DANRE Chloride intracellular channel 4 OS=Danio rerio GN=clic4 PE=1 SV=1;>tr|F8W3B6|F8W3B6_DANRE Chloride intracellular channel protein OS=Danio rerio GN=clic4 PE=1 SV=1	Chloride intracellular channel 4;Chloride intracellular channel protein	clic4	7	26.9508	26.9893	25.6364	26.8242	27.5036	26.11	26.8811	26.5818	26.7933	26.3498	26.4957	26.616	26.4693	26.3323	26.4857	26.2455	26.5183	26.3262	26.2859	26.3899	51.2	51.2	28.37	0	32.4	8	8	5	5	2	4	8	5	5	4	5	5	38	4	5	2	1	7	3
Q6DGV0;F1QTI1	Q6DGV0;F1QTI1	>tr|Q6DGV0|Q6DGV0_DANRE Chloride intracellular channel protein OS=Danio rerio GN=clic2 PE=2 SV=1;>tr|F1QTI1|F1QTI1_DANRE Chloride intracellular channel protein OS=Danio rerio GN=clic2 PE=1 SV=1	Chloride intracellular channel protein	clic2	2	28.0858	27.4615	27.7138	28.103	27.6434	27.2778	27.2369	26.8882	27.2096	25.9455	27.2981	27.036	26.7924	27.0814	27.1026	27.0437	27.0454	26.7829	26.9454	27.1053	43.9	43.9	27.558	0	20.651	8	8	5	5	5	6	4	6	5	6	6	2	32	4	1	2	6	1	5
Q6NYF2;A0A0R4IRJ8	Q6NYF2;A0A0R4IRJ8	>tr|Q6NYF2|Q6NYF2_DANRE Chloride intracellular channel protein OS=Danio rerio GN=clic1 PE=2 SV=1;>tr|A0A0R4IRJ8|A0A0R4IRJ8_DANRE Chloride intracellular channel protein OS=Danio rerio GN=clic1 PE=1 SV=1	Chloride intracellular channel protein	clic1	2	23.5769	24.87	17	26.581	24.6295	25.6509	25.1021	24.4683	25.7721	25.9485	25.5999	24.5151	17	25.0861	24.9551	25.1994	25.1941	25.1354	24.825	25.5272	45.6	45.6	26.966	0	39.304	7	7	1	3	0	4	3	4	2	4	6	5	16	0	1	0	2	1	2
B2GRA4;Q6IQ73	B2GRA4;Q6IQ73	>tr|B2GRA4|B2GRA4_DANRE Chmp4b protein OS=Danio rerio GN=chmp4bb PE=2 SV=1;>sp|Q6IQ73|CHM4C_DANRE Charged multivesicular body protein 4c OS=Danio rerio GN=chmp4c PE=2 SV=1	Chmp4b protein;Charged multivesicular body protein 4c	chmp4bb;chmp4c	2	25.3368	24.8412	25.6268	25.7914	25.2504	23.7225	24.2821	25.0365	25.2039	24.251	24.8127	24.5162	24.9298	24.8841	24.7008	23.7225	24.1319	24.2743	24.0554	24.3849	16.5	6.2	25.177	0	19.479	1	1	1	1	1	1	1	1	1	1	1	1	19	2	2	2	2	2	2
E7EY13	E7EY13	>tr|E7EY13|E7EY13_DANRE Choline dehydrogenase OS=Danio rerio GN=chdh PE=3 SV=1	Choline dehydrogenase	chdh	1	27.0295	27.3301	27.1044	27.3577	26.7259	27.1409	26.5661	26.8987	27.2739	25.7718	26.4506	26.7963	27.3051	26.3099	26.5086	26.7382	26.3916	26.1861	26.8307	26.3035	21.5	21.5	65.277	0	26.3	7	7	6	6	5	6	4	7	3	7	6	5	36	5	3	7	4	3	3
Q1LXT9;Q1LX97	Q1LXT9	>tr|Q1LXT9|Q1LXT9_DANRE Choline kinase beta OS=Danio rerio GN=chkb PE=2 SV=2	Choline kinase beta	chkb	2	17	25.9385	17	25.5249	26.316	22.1581	25.6682	25.9445	25.1995	24.5485	17	25.4435	17	25.604	25.405	24.6464	24.9267	24.9189	24.7805	25.0156	10.2	10.2	51.728	0	2.5118	5	5	0	2	0	2	2	1	3	4	2	1	9	0	1	0	3	0	0
B2ZGJ1	B2ZGJ1	>sp|B2ZGJ1|CLAT_DANRE Choline O-acetyltransferase OS=Danio rerio GN=chat PE=2 SV=1	Choline O-acetyltransferase	chat	1	24.1415	24.7607	23.6481	24.9552	24.0187	17	17	24.6493	23.9665	23.3809	24.0056	24.201	23.4396	24.0072	23.8572	17	17	23.5068	24.0464	23.8155	4.1	4.1	71.839	0.0076663	1.1106	2	2	1	1	1	1	1	0	0	2	1	1	3	1	0	0	0	1	0
E7F1Z8;A0A0R4IFI5;F1R8Y2;G1K2Q4;B0S5A7;A0A0R4IKW4;A0A0R4IB66;Q7SYC9	E7F1Z8	>tr|E7F1Z8|E7F1Z8_DANRE Choline transporter-like protein 2 OS=Danio rerio GN=slc44a2 PE=1 SV=1	Choline transporter-like protein 2	slc44a2	8	31.236	31.3345	29.2413	31.42	31.8463	31.3734	31.3987	31.489	31.4289	30.9594	31.0118	30.9915	28.8966	30.9776	31.3641	31.2038	31.1252	31.1484	31.1561	30.8689	31.9	26.2	80.915	0	171.16	17	22	17	19	12	18	20	18	20	21	20	19	365	32	38	8	34	50	43
F1QIF7;Q5CZQ9	F1QIF7;Q5CZQ9	>tr|F1QIF7|F1QIF7_DANRE Choline transporter-like protein 2 (Fragment) OS=Danio rerio GN=slc44a2 PE=3 SV=1;>tr|Q5CZQ9|Q5CZQ9_DANRE Wu:fc26c03 protein (Fragment) OS=Danio rerio GN=slc44a2 PE=2 SV=1	Choline transporter-like protein 2 (Fragment);Wu:fc26c03 protein (Fragment)	slc44a2	2	27.9322	27.5386	26.0126	28.1607	28.3647	27.5381	27.3572	27.4504	27.3275	26.8146	27.3204	27.0655	25.3105	27.1581	27.8192	27.3382	27.2048	27.3042	27.2175	26.9499	18.7	6.7	38.578	0	107.52	1	1	1	1	1	1	1	1	1	1	1	1	58	5	7	2	5	7	7
F8W3W2;A5PLG4	F8W3W2;A5PLG4	>tr|F8W3W2|F8W3W2_DANRE Chondroitin sulfate proteoglycan 5a OS=Danio rerio GN=cspg5a PE=1 SV=1;>tr|A5PLG4|A5PLG4_DANRE Cspg5 protein (Fragment) OS=Danio rerio GN=cspg5a PE=2 SV=1	Chondroitin sulfate proteoglycan 5a;Cspg5 protein (Fragment)	cspg5a	2	29.6116	29.1925	28.589	29.4282	29.7409	29.1025	28.7655	29.5812	29.505	28.569	28.6764	28.735	28.1408	28.7536	29.2664	28.8263	28.9061	29.0107	29.101	28.6998	28	2.4	59.334	0	86.763	1	10	7	5	4	4	8	7	8	8	8	6	115	11	8	5	9	18	12
A0A0R4INR6	A0A0R4INR6	>tr|A0A0R4INR6|A0A0R4INR6_DANRE Chondroitin sulfate proteoglycan 5b OS=Danio rerio GN=cspg5b PE=4 SV=1	Chondroitin sulfate proteoglycan 5b	cspg5b	1	28.3748	28.8976	27.6507	28.0484	28.94	28.5097	28.6767	26.6917	28.2613	28.067	27.6573	28.0046	27.2674	27.4591	28.1465	28.3061	28.0889	27.5521	27.8744	27.9377	18.1	9.8	52.37	0	79.488	2	5	3	4	2	2	3	3	4	4	4	4	84	5	12	5	6	7	11
A0A0R4IMK4	A0A0R4IMK4	>tr|A0A0R4IMK4|A0A0R4IMK4_DANRE Chondroitin sulfate proteoglycan 5b OS=Danio rerio GN=cspg5b PE=4 SV=1	Chondroitin sulfate proteoglycan 5b	cspg5b	1	24.5183	24.4774	24.1913	25.7811	25.2855	23.9908	24.6479	24.4269	24.6034	24.2829	23.9943	24.1523	23.4944	24.8738	24.7359	23.9908	24.4978	24.2773	24.498	24.4169	10.6	3.1	58.593	0	3.0685	1	1	1	1	1	1	1	1	1	1	1	1	17	2	1	0	2	2	2
Q1L8S1;Q7ZW44	Q1L8S1;Q7ZW44	>tr|Q1L8S1|Q1L8S1_DANRE Chromatin target of PRMT1a OS=Danio rerio GN=chtopa PE=1 SV=1;>tr|Q7ZW44|Q7ZW44_DANRE Chromatin target of PRMT1a OS=Danio rerio GN=chtopa PE=1 SV=1	Chromatin target of PRMT1a	chtopa	2	28.5401	27.0095	28.9028	28.6086	27.3309	27.2455	27.8655	26.9344	27.8342	27.1625	27.3534	27.2493	27.7789	27.457	27.3469	27.6602	27.5235	27.2398	27.3014	27.9521	27.2	27.2	21.97	0	11.2	4	4	4	3	4	4	3	4	4	3	4	3	25	2	3	2	3	2	2
Q6IQ71;F8W478;U3JB43;F8W402	Q6IQ71;F8W478;U3JB43;F8W402	>tr|Q6IQ71|Q6IQ71_DANRE Chromobox homolog 1b (HP1 beta homolog Drosophila) OS=Danio rerio GN=cbx1b PE=2 SV=1;>tr|F8W478|F8W478_DANRE Chromobox homolog 1b (HP1 beta homolog Drosophila) (Fragment) OS=Danio rerio GN=cbx1b PE=4 SV=1;>tr|U3JB43|U3JB43_DANRE Chr	Chromobox homolog 1b (HP1 beta homolog Drosophila);Chromobox homolog 1b (HP1 beta homolog Drosophila) (Fragment)	cbx1b	4	29.6952	29.4424	30.5207	29.9786	29.432	29.1052	29.1103	29.2554	29.0649	29.2037	29.0474	29.2804	29.1943	29.121	29.1494	29.2462	28.9946	29.0713	29.1428	29.2955	52.2	33	23.129	0	174.18	5	8	7	6	7	7	6	6	6	7	6	8	115	8	11	15	11	10	11
F1QNF2;Q0P455	F1QNF2;Q0P455	>tr|F1QNF2|F1QNF2_DANRE Chromobox homolog 3a (HP1 gamma homolog, Drosophila) OS=Danio rerio GN=cbx3a PE=1 SV=1;>tr|Q0P455|Q0P455_DANRE Chromobox homolog 3a (HP1 gamma homolog, Drosophila) OS=Danio rerio GN=cbx3a PE=2 SV=1	Chromobox homolog 3a (HP1 gamma homolog, Drosophila)	cbx3a	2	28.396	27.353	28.7405	28.6261	27.6245	27.6063	27.8627	27.9916	27.2992	26.9465	27.4709	27.0717	27.9379	27.559	27.2678	27.6189	27.3821	27.8155	27.2785	27.1719	44.3	28.2	20.043	0	24.499	5	5	3	3	3	3	3	3	4	3	3	2	41	4	5	3	7	5	4
E9QIB1;A1L223;E9QFQ7;E9QC43;E9QD40	E9QIB1;A1L223;E9QFQ7;E9QC43	>tr|E9QIB1|E9QIB1_DANRE Chromobox homolog 5 (HP1 alpha homolog, Drosophila) (Fragment) OS=Danio rerio GN=cbx5 PE=1 SV=1;>tr|A1L223|A1L223_DANRE Cbx5 protein OS=Danio rerio GN=cbx5 PE=1 SV=1;>tr|E9QFQ7|E9QFQ7_DANRE Chromobox homolog 5 (HP1 alpha homolog, Dr	Chromobox homolog 5 (HP1 alpha homolog, Drosophila) (Fragment);Cbx5 protein	cbx5	5	28.5734	28.2287	28.9714	29.0265	28.8042	27.5329	28.0649	28.3716	27.6709	27.8536	27.9963	27.8187	28.2877	28.0832	28.0189	27.7579	27.8121	28.002	27.8319	27.9928	51	44.9	22.404	0	29.249	8	9	7	8	6	6	8	7	7	8	7	9	74	6	6	9	8	11	7
X1WBL0	X1WBL0	>tr|X1WBL0|X1WBL0_DANRE Chromodomain helicase DNA-binding protein 3 OS=Danio rerio GN=chd3 PE=4 SV=1	Chromodomain helicase DNA-binding protein 3	chd3	1	26.2169	26.1958	25.3483	26.8168	26.8208	26.6627	26.6962	26.5886	26.7297	26.6811	25.6092	26.1058	24.8093	26.1377	26.3825	26.6763	26.5668	26.5377	26.3163	26.5889	3.7	1.7	234.49	0	5.2946	3	6	3	2	2	2	3	4	3	3	4	6	15	1	1	1	1	1	2
Q5RIJ7;Q5XJN4;Q5RIJ8;A0A0B5JWD1	Q5RIJ7;Q5XJN4;Q5RIJ8;A0A0B5JWD1	>tr|Q5RIJ7|Q5RIJ7_DANRE Chromogranin A (Fragment) OS=Danio rerio GN=chga PE=4 SV=1;>tr|Q5XJN4|Q5XJN4_DANRE Chga protein OS=Danio rerio GN=chga PE=2 SV=1;>tr|Q5RIJ8|Q5RIJ8_DANRE Chromogranin A OS=Danio rerio GN=chga PE=4 SV=1;>tr|A0A0B5JWD1|A0A0B5JWD1_DANRE	Chromogranin A (Fragment);Chga protein;Chromogranin A	chga	4	17	17	17	17	17	17	17	23.9423	23.6922	17	17	17	17	17	17	17	17	23.7926	23.5869	17	5.3	5.3	27.806	0.00025195	1.9525	1	1	0	1	0	0	1	0	1	1	1	0	5	0	1	0	0	1	0
A5WWH0	A5WWH0	>tr|A5WWH0|A5WWH0_DANRE Chromogranin B OS=Danio rerio GN=chgb PE=4 SV=1	Chromogranin B	chgb	1	26.8653	27.0267	29.0583	28.7448	26.8309	26.1492	26.3541	27.1561	26.5462	26.7269	26.799	25.6958	27.7188	27.5644	25.6078	26.5753	26.2629	26.491	26.1812	26.3292	5.8	5.8	81.822	0	3.8517	4	4	2	4	4	2	3	2	4	4	2	4	13	1	0	4	2	1	0
Q1JPT8;Q32LR3;B0S690	Q1JPT8;Q32LR3;B0S690	>tr|Q1JPT8|Q1JPT8_DANRE Citrate lyase beta-like OS=Danio rerio GN=clybl PE=1 SV=1;>tr|Q32LR3|Q32LR3_DANRE Citrate lyase beta-like OS=Danio rerio GN=clybl PE=2 SV=1;>tr|B0S690|B0S690_DANRE Citrate lyase beta-like (Fragment) OS=Danio rerio GN=clybl PE=1 SV=8	Citrate lyase beta-like;Citrate lyase beta-like (Fragment)	clybl	3	28.1991	28.1715	29.1142	29.1629	28.7909	27.1206	28.2923	28.38	28.3659	27.7174	27.8716	28.027	28.2477	28.2389	28.0067	27.8389	28.006	28.0923	27.9937	27.9544	31.5	31.5	37.932	0	53.719	9	9	7	8	9	9	9	6	8	9	9	8	99	10	10	11	9	12	7
B2GTW6;B2GT34;Q7ZVY5	B2GTW6;B2GT34;Q7ZVY5	>tr|B2GTW6|B2GTW6_DANRE Citrate synthase OS=Danio rerio GN=cs PE=1 SV=1;>tr|B2GT34|B2GT34_DANRE Citrate synthase OS=Danio rerio GN=cs PE=2 SV=1;>sp|Q7ZVY5|CISY_DANRE Citrate synthase, mitochondrial OS=Danio rerio GN=cs PE=2 SV=1	Citrate synthase;Citrate synthase, mitochondrial	cs	3	33.3228	33.2179	32.7176	33.6608	33.5432	33.0159	33.3046	32.9063	33.2167	33.0076	32.8532	32.9391	32.1566	32.7716	32.9556	32.9173	33.0239	32.859	33.0353	33.0119	60.5	60.5	51.783	0	289.59	22	22	21	19	19	21	21	20	20	20	20	21	530	55	50	45	58	50	53
F1R4U0;A8WFQ6;Q6PGY3	F1R4U0;A8WFQ6	>tr|F1R4U0|F1R4U0_DANRE Slc25a1 solute carrier family 25 (mitochondrial carrier;citrate transporter), member 1b OS=Danio rerio GN=slc25a1b PE=1 SV=2;>tr|A8WFQ6|A8WFQ6_DANRE LOC795332 protein (Fragment) OS=Danio rerio GN=slc25a1b PE=2 SV=1	citrate transporter), member 1b;LOC795332 protein (Fragment)	slc25a1b	3	26.2303	25.0679	23.7816	25.9432	26.1779	24.8598	25.8389	25.2113	25.8457	25.1817	25.5277	25.6016	24.5839	25.5362	25.3341	25.0872	25.2777	24.9089	25.0489	25.158	20.2	12.9	34.345	0	3.1434	2	4	3	2	1	2	3	3	3	3	4	4	11	1	2	0	0	1	2
Q6DGM6;A7YYE5	Q6DGM6;A7YYE5	>tr|Q6DGM6|Q6DGM6_DANRE CKLF-like MARVEL transmembrane domain containing 4 OS=Danio rerio GN=cmtm4 PE=2 SV=1;>tr|A7YYE5|A7YYE5_DANRE CKLF-like MARVEL transmembrane domain containing 4 OS=Danio rerio GN=cmtm4 PE=2 SV=1	CKLF-like MARVEL transmembrane domain containing 4	cmtm4	2	17	24.0926	17	17	17	24.2179	23.9902	17	23.96	24.332	17	23.7158	17	17	17	24.2873	23.7642	17	23.7738	24.5352	4.8	4.8	23.192	0.00025491	2.045	1	1	1	1	0	1	1	1	1	1	1	1	9	1	1	0	1	1	1
Q7T306;A8E5L0;A0A0R4IA56;I6LWZ5	Q7T306;A8E5L0;A0A0R4IA56	>tr|Q7T306|Q7T306_DANRE Ckmb protein OS=Danio rerio GN=ckmb PE=1 SV=1;>tr|A8E5L0|A8E5L0_DANRE Ckmb protein OS=Danio rerio GN=ckmb PE=2 SV=1;>tr|A0A0R4IA56|A0A0R4IA56_DANRE Creatine kinase, muscle b OS=Danio rerio GN=ckmb PE=1 SV=1	Ckmb protein;Creatine kinase, muscle b	ckmb	4	27.6985	27.0716	31.2228	25.8313	30.2014	24.4741	28.543	22.1641	27.7976	26.5144	26.946	26.8934	30.6927	25.84	29.6625	24.0441	27.5134	22.2203	26.7533	26.724	52.6	31.6	42.851	0	125.36	8	12	7	5	11	3	9	2	8	1	7	5	58	2	3	31	1	11	0
Q7ZUN7;E9QB96	Q7ZUN7	>tr|Q7ZUN7|Q7ZUN7_DANRE Ckmt1 protein OS=Danio rerio GN=ckmt1 PE=1 SV=1	Ckmt1 protein	ckmt1	2	34.9665	34.6331	35.295	35.4506	34.9877	34.2634	34.5164	34.5015	34.4453	34.2308	34.4252	34.2701	34.5369	34.4453	34.3493	34.2005	34.3044	34.2222	34.2793	34.2904	65	57.1	46.706	0	323.31	21	26	25	24	25	25	23	23	25	23	23	23	1069	111	103	120	117	109	104
E9QBV1;E9QD79;Q6DRI2;F1R966;B3DK43;Q5EAQ7;E7FBE5	E9QBV1;E9QD79;Q6DRI2;F1R966;B3DK43	>tr|E9QBV1|E9QBV1_DANRE Clathrin heavy chain OS=Danio rerio GN=cltcb PE=1 SV=1;>tr|E9QD79|E9QD79_DANRE Clathrin heavy chain OS=Danio rerio GN=cltcb PE=1 SV=2;>tr|Q6DRI2|Q6DRI2_DANRE Clathrin heavy chain OS=Danio rerio GN=cltca PE=2 SV=1;>tr|F1R966|F1R966_D	Clathrin heavy chain	cltcb;cltca	7	24.0327	20.4487	24.7153	25.9992	24.7541	26.4964	24.5975	25.7238	25.9838	25.8549	23.7961	23.2816	24.7516	25.6948	24.6512	25.9283	24.2064	25.0986	26.5038	24.9747	5.1	5.1	191.63	0	4.591	7	7	2	1	3	3	2	6	4	3	6	5	11	0	0	0	2	0	2
Q6P937;E9QDE6;E9QI07	Q6P937;E9QDE6;E9QI07	>tr|Q6P937|Q6P937_DANRE Clathrin light chain OS=Danio rerio GN=clta PE=1 SV=1;>tr|E9QDE6|E9QDE6_DANRE Clathrin light chain OS=Danio rerio GN=clta PE=1 SV=1;>tr|E9QI07|E9QI07_DANRE Clathrin light chain OS=Danio rerio GN=clta PE=1 SV=1	Clathrin light chain	clta	3	33.5488	33.2835	34.1022	33.8869	33.3964	32.7183	32.8246	32.7128	32.6636	32.6281	32.9715	32.7793	33.3653	32.9417	32.7601	32.6624	32.6977	32.781	32.6183	32.7964	47.2	41.3	26.312	0	285.38	12	14	14	14	14	14	14	14	14	13	14	14	492	52	56	49	53	48	48
A0A0G2KL94;E7F1Q8	A0A0G2KL94;E7F1Q8	>tr|A0A0G2KL94|A0A0G2KL94_DANRE Clathrin light chain OS=Danio rerio GN=cltb PE=3 SV=1;>tr|E7F1Q8|E7F1Q8_DANRE Clathrin light chain OS=Danio rerio GN=cltb PE=3 SV=2	Clathrin light chain	cltb	2	27.8096	25.7309	28.2296	28.2568	26.5261	25.4918	26.1377	25.7117	25.737	25.995	26.5702	26.0781	26.9955	26.9075	26.156	26.1415	26.2526	26.4057	26.3524	26.4921	28.4	21.6	23.289	0	33.548	4	4	4	2	4	3	3	2	3	3	2	3	29	5	2	5	3	3	2
Q6DBT9	Q6DBT9	>tr|Q6DBT9|Q6DBT9_DANRE Claudin OS=Danio rerio GN=cldnk PE=1 SV=1	Claudin	cldnk	1	30.0515	29.6868	28.2953	30.2026	29.8901	29.2427	29.1317	28.3908	29.4064	29.6474	29.4348	29.2923	27.9829	29.1421	29.1861	29.0954	28.7434	28.3801	29.1694	29.5799	27.3	27.3	22.844	0	15.117	5	5	4	4	3	5	4	4	4	3	4	4	97	11	12	4	11	10	10
A0A0R4IMK6;Q567D5	A0A0R4IMK6;Q567D5	>tr|A0A0R4IMK6|A0A0R4IMK6_DANRE Claudin OS=Danio rerio GN=cldn19 PE=3 SV=1;>tr|Q567D5|Q567D5_DANRE Claudin OS=Danio rerio GN=cldn19 PE=2 SV=1	Claudin	cldn19	2	29.9403	30.5326	29.0245	30.6713	29.9758	29.0065	29.0314	28.7953	30.3607	30.6297	29.6293	29.7568	28.9509	30.1189	29.5051	29.4903	29.2022	29.1783	29.5784	30.4595	15.9	15.9	24.618	0	49.36	5	5	3	5	3	5	5	5	5	5	5	5	92	11	11	4	10	11	9
Q5SPP0	Q5SPP0	>sp|Q5SPP0|CLVS2_DANRE Clavesin-2 OS=Danio rerio GN=clvs2 PE=2 SV=1	Clavesin-2	clvs2	1	25.3966	25.9755	24.3372	26.7598	26.6403	26.4283	26.7225	26.1031	25.1112	26.1616	25.8096	25.5412	25.0445	26.1348	26.135	25.8308	26.0287	26.0268	25.5469	25.9425	29.8	29.8	38.119	0	14.738	8	8	4	5	2	4	6	7	7	5	3	6	48	5	5	3	4	7	3
Q6NWC6;Q1L8Q3;H0WFE8	Q6NWC6	>sp|Q6NWC6|CPSF6_DANRE Cleavage and polyadenylation specificity factor subunit 6 OS=Danio rerio GN=cpsf6 PE=2 SV=1	Cleavage and polyadenylation specificity factor subunit 6	cpsf6	3	28.1434	27.7694	29.1221	28.6064	28.035	27.7268	27.7857	27.3197	26.5614	26.6934	27.805	27.3403	28.3349	28.0247	27.4878	27.3269	27.3573	27.2433	27.307	26.2224	22.2	22.2	58.775	0	116.34	8	8	4	5	6	5	5	7	5	5	6	5	58	7	6	9	4	3	8
F1QX42;Q6DHE5;F1QVV4	F1QX42;Q6DHE5;F1QVV4	>tr|F1QX42|F1QX42_DANRE Cleavage and polyadenylation-specific factor 2 (Fragment) OS=Danio rerio GN=cpsf2 PE=1 SV=1;>tr|Q6DHE5|Q6DHE5_DANRE Cleavage and polyadenylation specific factor 2 OS=Danio rerio GN=cpsf2 PE=2 SV=1;>tr|F1QVV4|F1QVV4_DANRE Cleavage an	Cleavage and polyadenylation-specific factor 2 (Fragment);Cleavage and polyadenylation specific factor 2	cpsf2	3	17	17	17	17	17	17	17	21.3584	20.7476	17	17	17	17	17	17	17	17	17	20.6423	17	2.3	2.3	64.56	0.006576	1.1676	1	1	0	0	0	0	0	0	0	1	1	0	0	0	0	0	0	0	0
Q6NYN6;F1QFK9;E9QEG6;E9QES9;Q7SYM3;F1QHR4;E9QCD8	Q6NYN6;F1QFK9;E9QEG6;E9QES9;Q7SYM3;F1QHR4	>tr|Q6NYN6|Q6NYN6_DANRE Zgc:77560 protein OS=Danio rerio GN=cstf1 PE=2 SV=1;>tr|F1QFK9|F1QFK9_DANRE Cleavage stimulation factor, 3 pre-RNA, subunit 1 OS=Danio rerio GN=cstf1 PE=1 SV=1;>tr|E9QEG6|E9QEG6_DANRE Cleavage stimulation factor, 3 pre-RNA, subuni	Cleavage stimulation factor, 3 pre-RNA, subunit 1	cstf1	7	26.4597	26.2476	26.8067	26.7883	25.5467	25.0466	25.1048	26.164	25.3621	25.17	25.7144	25.611	26.0611	25.9638	25.35	25.396	25.0414	25.5918	25.6062	25.3529	15.1	15.1	48.246	0	13.658	4	4	3	4	3	3	2	2	3	4	2	3	28	2	2	3	3	3	3
A0A0R4I9I2;Q6P0U7;F1QWP0;Q7ZUX2;A0A0R4IUC2;A0A140LG27	A0A0R4I9I2;Q6P0U7;F1QWP0;Q7ZUX2;A0A0R4IUC2	>tr|A0A0R4I9I2|A0A0R4I9I2_DANRE Cleavage stimulation factor, 3 pre-RNA, subunit 2 OS=Danio rerio GN=cstf2 PE=1 SV=1;>tr|Q6P0U7|Q6P0U7_DANRE Cleavage stimulation factor, 3 pre-RNA, subunit 2 OS=Danio rerio GN=cstf2 PE=2 SV=1;>tr|F1QWP0|F1QWP0_DANRE Cleava	Cleavage stimulation factor, 3 pre-RNA, subunit 2	cstf2	6	22.967	25.5996	26.9038	26.3784	25.7094	25.914	24.2735	25.8255	25.4634	22.1292	17	25.4914	26.0796	25.3144	24.72	26.0833	24.6931	25.6174	17	17	16.3	16.3	53.205	0	14.104	5	5	2	3	4	3	3	3	2	4	4	2	15	1	1	3	1	1	3
Q7ZVG5;F1QIB2;A0A0R4IIX4;Q6PUS3;F6P2P0	Q7ZVG5;F1QIB2;A0A0R4IIX4;Q6PUS3;F6P2P0	>tr|Q7ZVG5|Q7ZVG5_DANRE Cleavage stimulation factor, 3 pre-RNA, subunit 3 OS=Danio rerio GN=cstf3 PE=2 SV=1;>tr|F1QIB2|F1QIB2_DANRE Cleavage stimulation factor, 3 pre-RNA, subunit 3 OS=Danio rerio GN=cstf3 PE=1 SV=1;>tr|A0A0R4IIX4|A0A0R4IIX4_DANRE Cleava	Cleavage stimulation factor, 3 pre-RNA, subunit 3	cstf3	5	24.2641	24.3119	22.8544	24.2545	21.8038	26.1478	25.4104	25.5942	25.9363	25.0945	24.755	24.641	24.4553	25.3791	24.1123	25.2782	24.7734	25.1493	25.1368	24.5733	11.5	11.5	82.814	0	2.7688	6	6	2	3	1	1	1	6	5	6	6	4	13	0	2	0	1	0	2
F1R5K1;A8KBN9;Q6DEL2	F1R5K1;A8KBN9;Q6DEL2	>tr|F1R5K1|F1R5K1_DANRE Cleft lip and palate transmembrane protein 1 homolog OS=Danio rerio GN=clptm1 PE=1 SV=1;>tr|A8KBN9|A8KBN9_DANRE Clptm1 protein (Fragment) OS=Danio rerio GN=clptm1 PE=2 SV=1;>sp|Q6DEL2|CLPT1_DANRE Cleft lip and palate transmembrane p	Cleft lip and palate transmembrane protein 1 homolog;Clptm1 protein (Fragment)	clptm1	3	27.8151	28.2545	27.312	28.3063	28.6269	27.6765	27.6176	27.6332	27.9185	27.5529	27.7719	27.8107	25.1577	27.1406	27.9152	27.7829	27.7057	27.8207	27.7902	27.2679	13.2	13.2	72.898	0	11.017	7	7	4	6	4	4	7	5	4	4	5	5	42	3	11	0	1	7	5
F1R161;F1QBH5;A3KPT4;Q6NYW6;Q6DHH2;I3IS24;I3IT98;A9ULS9;F1QZJ2	F1R161;F1QBH5;A3KPT4;Q6NYW6	>tr|F1R161|F1R161_DANRE CLIP-associating protein 2 (Fragment) OS=Danio rerio GN=clasp2 PE=1 SV=1;>tr|F1QBH5|F1QBH5_DANRE CLIP-associating protein 2 OS=Danio rerio GN=clasp2 PE=1 SV=1;>tr|A3KPT4|A3KPT4_DANRE CLIP-associating protein 2 OS=Danio rerio GN=clas	CLIP-associating protein 2 (Fragment);CLIP-associating protein 2	clasp2;clas	9	30.0242	29.7191	28.8557	30.304	29.9245	29.7439	29.8525	29.8584	29.7875	29.5113	29.4443	29.5568	28.6638	29.4825	29.4971	29.7095	29.6506	29.4548	29.6028	29.4968	35.4	32.8	136.28	0	133.41	28	32	23	23	15	23	24	25	26	26	25	25	196	18	19	4	17	22	25
Q6PBL3;Q6V3S4;Q5SPR2;A0A0B5JQ03;F1Q875	Q6PBL3;Q6V3S4;Q5SPR2;A0A0B5JQ03;F1Q875	>tr|Q6PBL3|Q6PBL3_DANRE Clusterin OS=Danio rerio GN=clu PE=2 SV=1;>tr|Q6V3S4|Q6V3S4_DANRE Clusterin OS=Danio rerio GN=clu PE=2 SV=1;>tr|Q5SPR2|Q5SPR2_DANRE Clusterin OS=Danio rerio GN=clu PE=3 SV=1;>tr|A0A0B5JQ03|A0A0B5JQ03_DANRE Clusterin (Fragment) OS=Da	Clusterin;Clusterin (Fragment)	clu	5	17	17	24.7602	24.9974	17	17	22.3612	17	17	17	17	17	24.0632	24.0901	17	17	22.2111	17	17	17	6.7	6.7	51.761	0	3.4614	2	2	0	0	2	1	0	0	1	0	0	0	3	0	0	2	1	0	0
Q6DH98;A3KQX1;Q6TNV3	Q6DH98;A3KQX1;Q6TNV3	>tr|Q6DH98|Q6DH98_DANRE CNDP dipeptidase 2 (Metallopeptidase M20 family) OS=Danio rerio GN=cndp2 PE=2 SV=1;>tr|A3KQX1|A3KQX1_DANRE CNDP dipeptidase 2 (metallopeptidase M20 family) OS=Danio rerio GN=cndp2 PE=1 SV=1;>tr|Q6TNV3|Q6TNV3_DANRE Cytosolic nonspeci	CNDP dipeptidase 2 (Metallopeptidase M20 family);CNDP dipeptidase 2 (metallopeptidase M20 family)	cndp2	3	29.1105	28.8963	29.9001	29.7867	29.3272	28.3809	28.6728	28.5505	28.8286	28.5106	28.7124	28.541	28.8373	28.6917	28.5291	28.4491	28.4047	28.4438	28.5105	28.7724	35.9	35.9	53.211	0	27.467	15	15	11	11	14	13	12	10	12	11	12	9	77	6	9	11	10	8	8
A4JYP8;A0A0G2KK51;E7F1Y5;Q4KML0	A4JYP8	>tr|A4JYP8|A4JYP8_DANRE Cntn1a OS=Danio rerio GN=cntn1a PE=1 SV=1	Cntn1a	cntn1a	4	31.5226	31.5743	31.4476	31.789	31.6446	31.1878	31.4248	31.241	31.1369	31.1431	31.0469	31.1502	30.9794	31.0566	31.0608	31.1133	31.1838	31.0285	30.9131	31.2144	48.1	7	114.32	0	323.31	3	33	26	30	25	27	28	29	30	26	27	27	424	42	47	34	47	49	42
A0A0B5JWD6;B3DH04;Q9W675;F1QCV0;Q801V8;A4JYG8	A0A0B5JWD6;B3DH04;Q9W675;F1QCV0;Q801V8	>tr|A0A0B5JWD6|A0A0B5JWD6_DANRE Cntn2 (Fragment) OS=Danio rerio GN=cntn2 PE=2 SV=1;>tr|B3DH04|B3DH04_DANRE Contactin 2 OS=Danio rerio GN=cntn2 PE=2 SV=1;>tr|Q9W675|Q9W675_DANRE Transiently expressed axonal glycoprotein OS=Danio rerio GN=cntn2 PE=2 SV=1;>tr	Cntn2 (Fragment);Contactin 2;Transiently expressed axonal glycoprotein	cntn2	6	30.0701	29.8816	30.0108	30.2988	30.1548	29.4558	29.8347	29.7806	29.3044	29.5203	29.4379	29.6405	29.2972	29.3897	29.5013	29.4862	29.7004	29.4755	29.416	29.6787	27.7	27.7	112.53	0	115.25	19	19	15	14	12	15	15	12	12	15	10	12	141	17	17	12	20	15	9
A0A125S8H9;L7NKK5;F1QB64;F1Q802;F1RCQ5	A0A125S8H9;L7NKK5	>tr|A0A125S8H9|A0A125S8H9_DANRE Cntnap2b OS=Danio rerio PE=2 SV=1;>tr|L7NKK5|L7NKK5_DANRE Contactin-associated protein-like 2b OS=Danio rerio GN=cntnap2b PE=2 SV=1	Cntnap2b;Contactin-associated protein-like 2b	cntnap2b	5	28.784	29.4782	27.5906	28.9248	29.2054	29.1733	29.4729	29.2994	29.1533	29.0866	28.8391	29.1249	27.8275	28.778	29.1382	28.7615	28.9724	28.7722	28.6976	28.9526	20.5	2.1	146.08	0	79.747	1	19	12	13	6	11	15	14	14	15	14	15	157	17	19	3	14	19	14
Q66HW0	Q66HW0	>tr|Q66HW0|Q66HW0_DANRE CoA synthase OS=Danio rerio GN=coasy PE=1 SV=1	CoA synthase	coasy	1	25.0975	25.3769	17	25.8727	25.5976	25.5904	25.5475	24.2445	25.0847	25.0188	24.64	24.7905	17	24.7174	24.8845	25.5066	25.3224	25.1969	24.8857	25.1566	7.9	7.9	61.393	0	2.669	4	4	2	4	0	3	3	4	3	3	3	3	5	0	0	0	0	0	1
Q6PFT7	Q6PFT7	>tr|Q6PFT7|Q6PFT7_DANRE Coactosin-like 1 OS=Danio rerio GN=cotl1 PE=1 SV=1	Coactosin-like 1	cotl1	1	31.702	31.5591	32.1494	31.9666	31.9115	31.0214	31.2475	31.2101	31.2495	31.0005	31.1966	31.1609	31.5739	31.2431	31.2848	30.9828	30.9889	31.0386	31.0769	31.0589	75.4	75.4	15.904	0	62.336	12	12	10	11	12	11	11	11	11	10	11	11	194	22	21	23	22	20	17
E7FAN5;A0A0R4IUX2;F1R704;Q7SXH8;A0A1D5NSK6	E7FAN5;A0A0R4IUX2;F1R704;Q7SXH8	>tr|E7FAN5|E7FAN5_DANRE Coagulation factor II (thrombin) OS=Danio rerio GN=f2 PE=1 SV=1;>tr|A0A0R4IUX2|A0A0R4IUX2_DANRE Coagulation factor II (thrombin) OS=Danio rerio GN=f2 PE=1 SV=1;>tr|F1R704|F1R704_DANRE Coagulation factor II (thrombin) OS=Danio rerio	Coagulation factor II (thrombin)	f2	5	27.9833	27.696	27.3427	29.0732	28.112	27.4924	27.8883	27.6321	27.6365	27.5781	27.4774	27.4461	27.736	27.9313	27.42	27.3918	27.6004	27.2591	27.6312	27.5727	15.9	15.9	71.819	0	10.263	10	10	8	8	5	10	9	9	9	9	8	8	62	4	6	4	9	5	4
C7S6G4;A8KBA5	C7S6G4;A8KBA5	>tr|C7S6G4|C7S6G4_DANRE Coagulation factor IIIa OS=Danio rerio GN=f3a PE=2 SV=1;>tr|A8KBA5|A8KBA5_DANRE F3a protein (Fragment) OS=Danio rerio GN=f3a PE=2 SV=1	Coagulation factor IIIa;F3a protein (Fragment)	f3a	2	27.7312	27.6674	26.8437	27.6979	27.6488	27.2388	27.1405	26.5185	27.8358	27.2406	27.175	27.3272	26.7789	27.1672	27.4478	26.988	27.0865	26.8212	26.9545	27.0734	31	31	33.215	0	13.917	8	8	6	7	4	5	5	6	7	5	8	8	33	4	3	0	2	4	4
Q5U3E8;F1R7S1;A0A0R4IR93	Q5U3E8;F1R7S1;A0A0R4IR93	>tr|Q5U3E8|Q5U3E8_DANRE Zgc:103652 OS=Danio rerio GN=cope PE=2 SV=1;>tr|F1R7S1|F1R7S1_DANRE Coatomer protein complex, subunit epsilon OS=Danio rerio GN=cope PE=1 SV=2;>tr|A0A0R4IR93|A0A0R4IR93_DANRE Coatomer protein complex, subunit epsilon OS=Danio rerio	Coatomer protein complex, subunit epsilon	cope	3	24.1825	26.6834	26.0413	26.377	25.3719	24.1341	26.3874	26.5375	26.498	26.4777	17	25.9652	25.7089	25.9099	25.0614	17	26.1881	26.0061	26.5805	26.5713	25	25	34.032	0	7.3808	5	5	1	3	3	3	2	1	3	3	3	4	6	0	0	0	1	0	0
Q6JWU7;B3DH83;B0R171	Q6JWU7;B3DH83;B0R171	>tr|Q6JWU7|Q6JWU7_DANRE Coatomer subunit beta OS=Danio rerio GN=copb2 PE=2 SV=1;>tr|B3DH83|B3DH83_DANRE Coatomer subunit beta OS=Danio rerio GN=copb2 PE=2 SV=1;>tr|B0R171|B0R171_DANRE Coatomer subunit beta OS=Danio rerio GN=copb2 PE=1 SV=1	Coatomer subunit beta	copb2	3	24.5139	24.5917	24.9678	24.8157	22.0239	26.7419	25.0864	26.1448	25.9191	24.611	24.481	24.5084	24.497	24.4403	17	26.7537	25.018	25.6762	25.5021	24.7975	13.4	13.4	105.27	0	11.464	7	7	1	2	2	1	1	6	3	4	4	2	8	0	0	0	0	0	4
Q66HV4	Q66HV4	>sp|Q66HV4|COPB_DANRE Coatomer subunit beta OS=Danio rerio GN=copb1 PE=2 SV=1	Coatomer subunit beta	copb1	1	21.6527	17	22.7508	17	23.0317	23.2431	23.0723	23.6761	25.5925	25.3108	23.0613	17	23.5238	17	23.738	24.7506	23.9581	24.2602	23.9365	24.2308	5	5	107.03	0	2.6909	3	3	1	0	1	0	1	2	1	1	2	1	3	0	0	0	0	0	2
Q7ZU89;E9QGY2	Q7ZU89	>tr|Q7ZU89|Q7ZU89_DANRE Coatomer subunit delta OS=Danio rerio GN=arcn1b PE=1 SV=1	Coatomer subunit delta	arcn1b	2	26.4138	26.354	27.143	26.1976	26.8908	27.5947	26.3654	26.8352	26.8447	26.9246	26.4544	26.4032	26.4333	26.1459	26.255	26.4558	26.8181	26.7842	26.6085	26.8942	17.6	7.4	56.722	0	9.7391	4	9	6	6	7	5	6	7	4	5	6	7	35	5	3	5	2	2	6
Q58ER9;A0A0R4IYT7;A0A0R4IVI1	Q58ER9;A0A0R4IYT7;A0A0R4IVI1	>tr|Q58ER9|Q58ER9_DANRE Zgc:110774 protein OS=Danio rerio GN=gatsl3 PE=2 SV=1;>tr|A0A0R4IYT7|A0A0R4IYT7_DANRE GATS protein-like 3 OS=Danio rerio GN=gatsl3 PE=4 SV=1;>tr|A0A0R4IVI1|A0A0R4IVI1_DANRE GATS protein-like 3 (Fragment) OS=Danio rerio GN=gatsl3 PE=	GATS protein-like 3;GATS protein-like 3 (Fragment)	gatsl3	3	17	17	17	23.6556	17	17	23.6905	23.6576	22.7669	17	17	17	17	17	17	17	23.5405	23.508	22.6615	17	6.6	6.6	36.978	0	3.2442	2	2	0	0	0	1	1	0	1	1	1	0	5	0	0	0	1	1	0
B2GRP4;Q9PUE4	B2GRP4;Q9PUE4	>tr|B2GRP4|B2GRP4_DANRE Coatomer subunit gamma OS=Danio rerio GN=copg2 PE=2 SV=1;>sp|Q9PUE4|COPG2_DANRE Coatomer subunit gamma-2 OS=Danio rerio GN=copg2 PE=2 SV=2	Coatomer subunit gamma;Coatomer subunit gamma-2	copg2	2	25.1982	24.6881	24.6922	25.5911	24.7575	25.9172	24.8346	25.4063	26.0168	24.2168	25.221	24.5744	25.5215	25.0247	23.9062	25.5774	23.8495	25.4591	24.7513	24.5559	7.2	7.2	97.514	0	3.1627	5	5	3	2	2	3	3	4	4	3	4	3	9	1	0	1	1	0	2
Q6P0V9;B0R0B1	Q6P0V9;B0R0B1	>tr|Q6P0V9|Q6P0V9_DANRE COBW domain containing OS=Danio rerio GN=cbwd PE=2 SV=1;>tr|B0R0B1|B0R0B1_DANRE COBW domain-containing OS=Danio rerio GN=cbwd PE=1 SV=1	COBW domain containing;COBW domain-containing	cbwd	2	24.5928	24.1136	23.3214	24.9644	24.7211	23.5663	23.7758	23.4432	23.5637	22.5375	23.528	23.7067	23.5816	23.6599	23.9005	23.6085	23.5577	23.242	23.4351	23.4166	14.2	14.2	41.005	0	4.7722	3	3	2	2	1	2	2	2	2	2	2	1	11	1	1	1	2	2	1
Q568S2	Q568S2	>tr|Q568S2|Q568S2_DANRE Cocaine- and amphetamine-regulated transcript 2 OS=Danio rerio GN=cart2 PE=2 SV=1	Cocaine- and amphetamine-regulated transcript 2	cart2	1	25.781	25.1801	26.2992	26.2468	25.4409	24.5341	24.9745	25.1381	24.8118	24.4176	25.278	24.769	25.6242	25.3636	24.7649	24.5102	24.7678	24.9993	24.7386	24.7154	18.3	18.3	13.548	0	3.9869	2	2	2	2	2	2	2	2	2	2	2	2	6	1	0	1	1	0	0
F1LLQ6;A0A0B5JKB8;F1QZX9	F1LLQ6;A0A0B5JKB8;F1QZX9	>tr|F1LLQ6|F1LLQ6_DANRE Cocaine-and amphetamine-regulated transcript protein 2b OS=Danio rerio GN=cart4 PE=2 SV=1;>tr|A0A0B5JKB8|A0A0B5JKB8_DANRE Cart3 (Fragment) OS=Danio rerio GN=cart3 PE=2 SV=1;>tr|F1QZX9|F1QZX9_DANRE Uncharacterized protein OS=Danio re	Cocaine-and amphetamine-regulated transcript protein 2b;Cart3 (Fragment);Uncharacterized protein	cart4;cart3	3	23.198	23.8902	24.5747	23.633	23.7868	24.6321	24.2108	24.3701	17	24.1459	23.5831	23.4645	23.6787	23.8027	23.426	24.0093	24.2444	23.8569	17	23.6517	21.4	21.4	13.297	0	4.3349	2	2	2	1	2	1	1	2	1	2	0	2	12	1	1	2	2	1	2
A5PLI6;A2AV34	A5PLI6;A2AV34	>tr|A5PLI6|A5PLI6_DANRE Si:ch211-51l3.4 protein OS=Danio rerio GN=coq9 PE=2 SV=1;>tr|A2AV34|A2AV34_DANRE Coenzyme Q9 homolog (S. cerevisiae) OS=Danio rerio GN=coq9 PE=1 SV=1	Coenzyme Q9 homolog (S. cerevisiae)	coq9	2	27.8547	28.075	28.3619	27.9674	27.9407	26.9925	27.8003	26.9294	27.1475	26.5203	27.4328	27.7188	27.1485	26.4575	26.8629	27.3944	27.5141	27.4915	27.4068	26.9166	11.2	11.2	36.128	0	32.056	3	3	3	3	3	3	3	2	3	2	2	3	25	1	2	3	6	3	1
E9QFB6;A0A0R4IWQ4;F1QQY8;Q567E6	E9QFB6;A0A0R4IWQ4;F1QQY8;Q567E6	>tr|E9QFB6|E9QFB6_DANRE Si:dkey-190g6.2 OS=Danio rerio GN=si:dkey-190g6.2 PE=4 SV=1;>tr|A0A0R4IWQ4|A0A0R4IWQ4_DANRE Coenzyme Q-binding protein COQ10 homolog B, mitochondrial OS=Danio rerio GN=coq10b PE=1 SV=1;>tr|F1QQY8|F1QQY8_DANRE Coenzyme Q-binding prot	Coenzyme Q-binding protein COQ10 homolog B, mitochondrial	coq10b	4	26.5	26.1684	25.8224	26.3527	26.3609	25.284	26.3999	25.722	26.3355	25.5279	26.0453	25.859	25.208	25.5078	25.8185	24.9507	26.2419	25.6452	26.1887	25.6654	10.8	10.8	28.883	0	7.6474	2	2	2	2	2	2	2	2	2	2	2	2	13	1	2	1	2	2	0
Q6TH32	Q6TH32	>tr|Q6TH32|Q6TH32_DANRE Cofilin 1 OS=Danio rerio GN=cfl1 PE=1 SV=1	Cofilin 1	cfl1	1	34.6054	34.3149	35.0804	35.0694	34.7409	33.7306	34.1523	34.2015	34.0434	33.6799	33.999	33.9985	34.3055	34.0533	34.0276	33.8143	33.8361	33.9317	33.7627	33.8874	81.8	81.8	18.77	0	323.31	19	19	18	18	18	17	16	17	18	18	17	18	933	105	93	124	123	101	68
Q1RLV7;A0A0R4IHW5	Q1RLV7;A0A0R4IHW5	>tr|Q1RLV7|Q1RLV7_DANRE Coiled-coil domain containing 93 OS=Danio rerio GN=ccdc93 PE=1 SV=1;>tr|A0A0R4IHW5|A0A0R4IHW5_DANRE Coiled-coil domain-containing 93 OS=Danio rerio GN=ccdc93 PE=1 SV=1	Coiled-coil domain containing 93;Coiled-coil domain-containing 93	ccdc93	2	17	17	17	17	17	17	17	17	17	17	17	17	17	17	17	17	17	17	17	17	2.8	2.8	72.976	0.0032848	1.4051	2	2	0	0	1	0	0	1	0	0	0	0	2	0	0	1	0	0	1
F1RCD0;Q6DC23	F1RCD0;Q6DC23	>tr|F1RCD0|F1RCD0_DANRE Coiled-coil domain-containing 12 OS=Danio rerio GN=ccdc12 PE=1 SV=1;>tr|Q6DC23|Q6DC23_DANRE Coiled-coil domain containing 12 OS=Danio rerio GN=ccdc12 PE=2 SV=1	Coiled-coil domain-containing 12;Coiled-coil domain containing 12	ccdc12	2	17	17	17	17	17	17	17	17	17	17	17	17	17	17	17	17	17	17	17	17	16	16	18.515	0.00025562	2.0629	2	2	0	0	2	1	0	0	0	0	0	0	3	0	0	2	1	0	0
E7FCY3	E7FCY3	>tr|E7FCY3|E7FCY3_DANRE Coiled-coil domain-containing 136a OS=Danio rerio GN=ccdc136b PE=4 SV=1	Coiled-coil domain-containing 136a	ccdc136b	1	29.8921	30.2984	30.7976	30.9755	30.6456	29.508	29.896	30.3377	29.5743	29.8569	29.8066	29.9359	29.824	30.0278	29.9286	29.6275	29.6931	30.2406	29.6604	29.88	54.7	54.7	41.487	0	260.89	17	17	13	15	14	15	14	12	13	14	12	14	211	19	24	23	27	21	18
E9QD51;E7FEI8	E9QD51;E7FEI8	>tr|E9QD51|E9QD51_DANRE Coiled-coil domain-containing 136b OS=Danio rerio GN=ccdc136b PE=4 SV=2;>tr|E7FEI8|E7FEI8_DANRE Coiled-coil domain-containing 136b OS=Danio rerio GN=ccdc136b PE=4 SV=2	Coiled-coil domain-containing 136b	ccdc136b	2	30.7402	30.2428	29.7025	30.3778	30.1487	29.4656	30.0945	29.7403	29.8223	29.5397	29.8992	29.8277	29.5157	29.7946	29.7864	29.3785	29.5688	29.4873	29.6679	29.5642	72	72	49.273	0	260.13	25	25	18	19	14	19	20	14	20	20	19	18	217	23	29	14	21	24	19
Q7T3C8;F1QD64;A0A0R4IVV8;E9QFQ6;E9QJM5	Q7T3C8;F1QD64;A0A0R4IVV8;E9QFQ6;E9QJM5	>tr|Q7T3C8|Q7T3C8_DANRE Zgc:63962 OS=Danio rerio GN=ccdc28a PE=2 SV=1;>tr|F1QD64|F1QD64_DANRE Coiled-coil domain-containing 28A OS=Danio rerio GN=ccdc28a PE=4 SV=1;>tr|A0A0R4IVV8|A0A0R4IVV8_DANRE Coiled-coil domain-containing 28A OS=Danio rerio GN=ccdc28a	Coiled-coil domain-containing 28A	ccdc28a	5	22.7779	22.1435	25.0231	23.4783	22.7082	22.0867	21.6486	21.4227	22.1287	21.5685	17	17	24.3261	17	17	17	17	17	17	17	17.2	17.2	20.174	0	3.5902	2	2	1	1	2	1	1	1	1	1	1	1	1	0	0	1	0	0	0
A0A0R4IK08;A7MC03;A0A0R4INU8	A0A0R4IK08;A7MC03;A0A0R4INU8	>tr|A0A0R4IK08|A0A0R4IK08_DANRE Coiled-coil domain-containing 50 OS=Danio rerio GN=ccdc50 PE=4 SV=1;>tr|A7MC03|A7MC03_DANRE LOC566408 protein (Fragment) OS=Danio rerio GN=ccdc50 PE=2 SV=1;>tr|A0A0R4INU8|A0A0R4INU8_DANRE Coiled-coil domain-containing 50 OS=	Coiled-coil domain-containing 50;LOC566408 protein (Fragment)	ccdc50	3	26.6713	26.1649	26.045	25.858	26.4738	25.4898	26.1481	26.6273	25.9924	24.8929	26.1781	25.8355	26.2637	25.7905	25.711	25.807	25.7254	25.7673	25.3306	17	11.9	11.9	56.948	0	9.3995	3	3	3	2	1	1	3	2	3	3	3	2	10	1	0	2	0	1	0
F1R420	F1R420	>tr|F1R420|F1R420_DANRE Coiled-coil domain-containing 9 OS=Danio rerio GN=ccdc9 PE=1 SV=1	Coiled-coil domain-containing 9	ccdc9	1	17	25.5028	25.9604	25.2605	24.5582	24.6112	23.378	24.7171	17	17	17	24.238	24.3372	24.3923	24.0476	24.6502	23.3651	24.4366	17	17	3.1	3.1	75.113	0.00026337	2.3193	1	1	0	1	1	1	1	1	1	1	0	0	10	0	2	2	2	1	1
Q6PHE8	Q6PHE8	>sp|Q6PHE8|CC124_DANRE Coiled-coil domain-containing protein 124 OS=Danio rerio GN=ccdc124 PE=2 SV=1	Coiled-coil domain-containing protein 124	ccdc124	1	26.267	26.2488	27.3109	27.2504	26.8798	25.6085	25.5646	25.6685	25.8363	25.9184	25.8281	25.9454	26.1596	26.3278	26.0382	25.8943	25.7714	25.741	25.5502	25.8591	20.4	20.4	25.187	0	7.3766	4	4	3	3	4	3	3	2	2	2	3	4	24	3	2	4	3	4	2
F1R3V8;Q66I12	F1R3V8;Q66I12	>tr|F1R3V8|F1R3V8_DANRE Coiled-coil domain-containing protein 47 OS=Danio rerio GN=ccdc47 PE=1 SV=1;>sp|Q66I12|CCD47_DANRE Coiled-coil domain-containing protein 47 OS=Danio rerio GN=ccdc47 PE=2 SV=1	Coiled-coil domain-containing protein 47	ccdc47	2	25.2214	24.3653	25.7796	25.3337	24.5505	24.5664	24.4801	22.2366	24.2143	24.0318	24.5963	23.6954	24.7715	24.3455	23.8852	23.8022	24.2052	17	23.4695	23.5248	7.4	7.4	56.145	0	4.0533	3	3	3	2	1	2	2	1	2	1	1	1	13	2	1	1	3	1	1
Q6PBK1	Q6PBK1	>sp|Q6PBK1|CCD58_DANRE Coiled-coil domain-containing protein 58 OS=Danio rerio GN=ccdc58 PE=2 SV=2	Coiled-coil domain-containing protein 58	ccdc58	1	25.5667	25.2195	26.2234	26.3022	25.9337	22.7344	24.9184	23.1218	24.9778	25.5386	25.0696	24.7255	25.5872	25.4489	24.7508	24.549	24.7084	24.7075	24.6347	25.1475	34	34	16.37	0	5.1985	4	4	2	2	3	2	3	1	2	1	2	3	6	0	0	1	0	1	0
A9JST0;E7F6B5;Q6NYN3;Q6P293	A9JST0;E7F6B5;Q6NYN3;Q6P293	>tr|A9JST0|A9JST0_DANRE Ipo7 protein OS=Danio rerio GN=ipo7 PE=2 SV=1;>tr|E7F6B5|E7F6B5_DANRE Importin 7 OS=Danio rerio GN=ipo7 PE=1 SV=1;>tr|Q6NYN3|Q6NYN3_DANRE Importin 7 OS=Danio rerio GN=ipo7 PE=1 SV=1;>tr|Q6P293|Q6P293_DANRE Ipo7 protein OS=Danio reri	Ipo7 protein;Importin 7	ipo7	4	17	17	17	17	17	22.5043	21.9773	22.44	23.2147	19.5691	17	17	17	17	17	22.6049	22.1652	22.6283	22.5304	20.041	2.5	2.5	85.583	0	2.6473	2	2	0	0	0	1	0	1	1	1	2	1	5	0	0	0	1	0	1
F1QKE2;Q6DEI8	F1QKE2;Q6DEI8	>tr|F1QKE2|F1QKE2_DANRE Coiled-coil-helix-coiled-coil-helix domain-containing 4a OS=Danio rerio GN=chchd4a PE=4 SV=1;>sp|Q6DEI8|MIA40_DANRE Mitochondrial intermembrane space import and assembly protein 40 OS=Danio rerio GN=chchd4 PE=2 SV=1	Coiled-coil-helix-coiled-coil-helix domain-containing 4a;Mitochondrial intermembrane space import and assembly protein 40	chchd4a;chchd4	2	25.3495	26.3202	26.9558	26.8357	26.4337	24.3836	26.1988	25.6406	24.6011	25.7645	25.5399	25.926	26.0576	25.7007	25.726	25.4008	25.8009	25.2415	25.1407	25.7267	11.6	11.6	15.88	0	2.4285	2	2	1	2	2	2	2	1	2	2	1	2	10	0	1	1	1	2	0
Q6DGA4;F1R500	Q6DGA4;F1R500	>tr|Q6DGA4|Q6DGA4_DANRE Cold shock domain containing C2, RNA binding OS=Danio rerio GN=csdc2a PE=2 SV=1;>tr|F1R500|F1R500_DANRE Cold shock domain-containing C2, RNA-binding a OS=Danio rerio GN=csdc2a PE=4 SV=1	Cold shock domain containing C2, RNA binding;Cold shock domain-containing C2, RNA-binding a	csdc2a	2	27.3403	26.6688	27.6727	27.8753	27.0749	24.7422	26.4159	25.8957	26.5638	25.5093	26.4636	26.1689	27.2567	26.2414	26.2023	26.2293	26.2105	26.0219	26.3566	26.0466	47.7	47.7	16.692	0	8.2931	4	4	3	4	4	4	4	1	3	3	2	2	8	0	1	5	1	0	0
Q566W6	Q566W6	>tr|Q566W6|Q566W6_DANRE Cold-inducible RNA-binding protein a OS=Danio rerio GN=cirbpa PE=1 SV=1	Cold-inducible RNA-binding protein a	cirbpa	1	30.8959	31.4614	31.028	31.8338	31.5276	31.105	31.1796	31.6081	30.9555	31.1983	30.832	30.8783	31.0153	30.7411	30.7615	31.019	30.8287	31.2145	31.1556	31.2384	59.5	59.5	18.454	0	246.01	8	8	6	7	7	5	6	7	6	5	7	6	116	10	10	12	8	11	12
F1R6L3;A0A0R4IMS2;Q1RM16;E7EYX7;F1R6L4;Q7ZUQ9;A0A0R4ITM4;Q6PFN6	F1R6L3;A0A0R4IMS2;Q1RM16;E7EYX7;F1R6L4;Q7ZUQ9;A0A0R4ITM4	>tr|F1R6L3|F1R6L3_DANRE Cold-inducible RNA-binding protein b (Fragment) OS=Danio rerio GN=cirbpb PE=1 SV=1;>tr|A0A0R4IMS2|A0A0R4IMS2_DANRE Cold-inducible RNA-binding protein b OS=Danio rerio GN=cirbpb PE=1 SV=1;>tr|Q1RM16|Q1RM16_DANRE Cold inducible RNA bi	Cold-inducible RNA-binding protein b (Fragment);Cold-inducible RNA-binding protein b	cirbpb	8	32.4215	32.2958	32.859	32.6939	32.4294	31.8381	32.142	32.185	32.0565	31.8608	31.8405	31.9369	32.1523	31.7515	31.8701	31.9208	31.9404	32.0696	31.8681	32.0939	49.6	49.6	23.494	0	159.86	11	11	11	11	10	10	10	10	10	11	10	10	167	15	16	18	15	18	16
F1QSC5;B1WB89;Q6U1J5;Q6P4U1;F1QJC9;Q90YJ1	F1QSC5;B1WB89;Q6U1J5;Q6P4U1;F1QJC9;Q90YJ1	>tr|F1QSC5|F1QSC5_DANRE Collagen, type I, alpha 1a OS=Danio rerio GN=col1a1a PE=1 SV=1;>tr|B1WB89|B1WB89_DANRE Col1a1 protein OS=Danio rerio GN=col1a1a PE=2 SV=1;>tr|Q6U1J5|Q6U1J5_DANRE Chihuahua OS=Danio rerio GN=col1a1a PE=2 SV=1;>tr|Q6P4U1|Q6P4U1_DANRE	Collagen, type I, alpha 1a;Col1a1 protein;Chihuahua	col1a1a	6	29.4714	26.7852	28.4573	27.1824	25.531	23.8733	26.8051	24.4151	27.2186	28.3727	28.8817	26.2081	27.6302	25.86	25.1553	25.771	26.3191	26.0324	26.5326	28.6951	4.6	4.6	128.04	0	6.9705	5	5	5	2	3	3	2	1	2	1	2	4	8	2	0	2	0	0	0
[truncated: 3,715 more rows]
[truncated: 22 more columns]
