# Supplementary material for: Acrylamide acute neurotoxicity in adult zebrafish
Source: Sci Rep. 2018 May 21;8:7918. doi: 10.1038/s41598-018-26343-2 (PMC5962567; doi:10.1038/s41598-018-26343-2)
Supplement: Supplementary file 7 — Supplementary Dataset2 [file 41598_2018_26343_MOESM7_ESM.xlsx]

## Sheet: Sheet1
Upregulated proteins following ACR treatment
			Log 2 normalyzed intensity Brain																	Razor + unique peptides Brain
Protein IDs	Protein names	Gene names	0.75 mM ACR 1	0.75 mM ACR 2	0.75 mM ACR 3	0.75 mM ACR 4	0.75 mM ACR 5	Con 1	Con 2	Con 3	Con 4	Con 5	Student's t-test p-value LFQ intensity Brain 0.75 mM ACR_LFQ intensity Brain Con	Student's t-test Difference LFQ intensity Brain 0.75 mM ACR_LFQ intensity Brain Con	Sequence coverage [%]	Mol. weight [kDa]	Q-value	Score	MS/MS Count	0.75 mM ACR 1	0.75 mM ACR 2	0.75 mM ACR 3	0.75 mM ACR 4	0.75 mM ACR 5	Con 1	Con 2	Con 3	Con 4	Con 5
F1R187;F1QTX5;Q6PBZ9	Abl-interactor 1a	abi1a	26.5073	25.8358	27.2893	26.2959	26.7582	25.6073	25.6453	26.322	25.7344	25.2467	0.0240362	0.82617	13.7	52.331	0	7.0047	9	3	2	3	3	3	3	2	3	2	3
Q6GQN6	Acaa1 protein	acaa1	26.2103	25.8601	26.7694	26.5159	26.3423	25.2457	25.7767	25.8231	25.414	23.4068	0.0333989	1.20633	15.8	44.003	0	26.725	43	4	3	4	4	3	3	3	4	4	2
F1Q579;F1QAS7;F1QDR6	Adhesion G protein-coupled receptor L3.1	adgrl3.1	26.6206	24.8238	26.8795	25.8508	26.5082	24.7262	25.1919	24.3842	25.3784	25.4469	0.0300182	1.11105	11.9	172.41	0	34.729	29	5	4	4	5	8	5	6	4	5	3
Q6PBX5	1,2-dihydroxy-3-keto-5-methylthiopentene dioxygenase	adi1	25.0461	24.0149	25.5272	25.3933	23.9828	23.6926	23.929	17	17	17	0.0176422	5.06853	23.2	21.423	0	9.2032	5	1	1	2	2	1	1	1	1	0	0
F1QCU8;E7FF41	Alpha-2-HS-glycoprotein 1	ahsg1	25.5609	26.1125	25.3721	25.7711	24.9664	17	25.4578	25.6475	17	17	0.0405079	5.13554	46.9	50.364	0	7.3312	18	2	2	2	1	2	0	2	2	0	0
F1QHM8;B2GRE0;A0A0R4IEX4;A0A0R4IAM5;Q66I75	Methylthioribulose-1-phosphate dehydratase	apip	23.2811	21.87	25.4295	23.3924	23.3534	17	23.5169	23.1124	17	17	0.0439297	3.93942	9.1	27.247	0	2.9864	5	2	1	2	1	1	0	1	1	1	1
A2BID8	Amyloid beta (A4) precursor-like protein 2	aplp2	24.9028	24.0302	24.8041	24.9606	24.941	23.1579	24.0628	24.3132	23.544	24.3238	0.0190556	0.8474	5.6	86.611	0	3.633	10	1	2	2	1	2	1	1	1	1	1
O42364;A8KBA6;A4VAJ8;E9QBB8	Apolipoprotein Eb;Apoeb protein;Apolipoprotein Eb (Fragment)	apoeb	31.4369	31.0111	31.364	31.4533	30.6823	30.1913	29.8595	30.5617	30.4016	29.9174	0.00110124	1.00319	66.5	31.673	0	181.22	267	16	17	17	16	15	15	14	16	16	15
Q7ZW27	Coatomer subunit delta	arcn1a	25.9756	25.6534	25.6819	26.0445	25.8704	17	25.2227	22.5046	25.2346	17	0.0438044	4.45278	15.7	56.757	0	2.9182	8	1	1	2	1	1	0	1	2	2	0
Q5BL32;Q1LXA0;A5WV48	Novel protein similar to vertebrate arylsulfatase A (ARSA) (Fragment);Arylsulfatase A	arsa;ars	24.0643	24.928	23.0752	23.98	25.0372	23.7205	17	17	23.8802	17	0.0297555	4.49681	9.8	54.608	0	4.6531	4	3	3	3	3	2	1	1	1	2	1
Q6PH71	N-acylsphingosine amidohydrolase (acid ceramidase) 1b	asah1b	25.2144	24.6307	25.2863	25.9531	25.411	24.4156	24.6835	24.4598	24.2954	24.6234	0.0069324	0.803557	13.9	44.68	0	2.6673	8	3	2	3	5	3	1	1	1	1	1
B0R159;Q7ZTZ7	Branched chain ketoacid dehydrogenase kinase;Bckdk protein	bckdk	26.2029	25.2307	26.3066	26.3198	25.9084	23.6572	25.4042	24.2871	24.6776	23.3471	0.00344182	1.71907	15.4	47.88	0	16.919	8	3	3	3	3	3	3	3	4	4	3
E9QF57	Bridging integrator 1a (Fragment)	bin1a	28.1946	27.8329	28.4243	28.3902	28.5375	27.2984	27.6745	27.6922	27.1349	27.1216	0.00099231	0.891567	52.9	42.515	0	5.8519	14	2	2	2	1	1	2	2	2	2	2
Q6DC11;A0A0R4IXK0;F1QVM4	COMM domain-containing 5	commd5	24.2644	24.3675	17	24.143	17	17	17	17	17	17	0.039999	4.35498	11.7	22.927	0	3.7788	4	1	1	0	1	1	0	1	0	1	0
Q66I53	COX17 cytochrome c oxidase assembly homolog (S. cerevisiae)	cox17	26.2567	26.3581	26.1358	26.199	26.4968	25.8512	17	17	17	26.159	0.0327883	5.68723	44.1	7.2914	0	5.3216	9	2	2	3	2	2	1	0	0	1	2
Q7ZU43	Carboxypeptidase, vitellogenic-like	cpvl	17	23.6864	24.4131	24.5512	17	17	17	17	17	17	0.0404966	4.33013	5	54.514	0	2.6364	4	0	1	2	2	0	0	0	0	0	0
Q6PH75;E9QDX8	Cathepsin B;Cathepsin Ba (Fragment)	ctsba	27.401	26.7206	27.8858	27.1074	27.4384	26.0532	26.5155	25.8362	24.8971	26.5361	0.00546804	1.34301	17.6	36.329	0	12.868	22	3	4	4	3	3	2	2	2	1	4
A7E2P9;Q6PBT7	DnaJ (Hsp40) homolog, subfamily C, member 19;Mitochondrial import inner membrane translocase subunit TIM14	dnajc19	23.0222	22.5846	23.614	24.1375	23.2598	20.8042	21.9671	22.462	22.2576	21.5203	0.00492129	1.52138	28.7	12.403	0	18.716	10	2	1	1	2	2	1	2	2	2	2
B8JMZ3;F1QQT6;Q6DH57	Dpy-30 histone methyltransferase complex regulatory subunit	dpy30	28.2031	27.6187	29.0784	28.6135	27.9277	26.7278	27.2834	27.3523	27.25	24.8436	0.0182147	1.59687	78.3	11.863	0	53.022	52	3	4	5	5	4	4	4	5	3	3
A0A0B5JQ40;E7EZ53;A0A0B5JK34	Galn (Fragment);Galanin peptides	galn	27.8541	26.797	28.4115	28.8701	28.082	24.6568	26.4716	24.6972	24.3468	22.0508	0.00193321	3.55832	32.2	12.812	0	81.51	23	2	2	2	2	2	2	2	2	2	1
A2BG45;A0A0R4IXA6;A0A0R4IZ18	G protein-coupled receptor kinase-interacting ArfGAP 2a	git2a	28.8107	29.0077	29.5232	29.0068	29.6807	27.9288	28.1942	28.0809	28.9332	27.3114	0.0069155	1.11615	11.9	83.347	0	7.7622	14	4	4	2	3	3	5	5	3	2	3
Q6NV23;F8W3G9;F8W4H2;A0A0R4IHM6	Guanine nucleotide-binding protein subunit gamma	gng12a	26.9548	27.3563	26.9044	26.9334	26.9545	25.8563	25.3859	25.6834	26.8132	26.8635	0.0209984	0.900215	59.7	8.0273	0	5.2567	31	4	5	4	3	4	2	1	2	2	2
Q6DH00	Guanine nucleotide-binding protein subunit gamma	gng13b	29.2606	29.6133	29.7151	29.6654	29.4592	28.6508	28.447	27.8661	29.0299	29.7054	0.0351076	0.802862	62.7	7.9282	0	22.188	92	4	4	4	4	4	3	3	3	4	4
A0JMH7;A0A0R4IBK1	G protein-coupled receptor 107	gpr107	25.6582	25.3295	26.152	25.6547	25.2253	17	17	17	17	26.0602	0.00576053	6.79187	3.7	61.858	0.00025063	1.9184	6	2	2	1	2	2	1	2	2	2	2
F1R6F6;E7F3T7	Protein-serine/threonine kinase	grk5l;grk6	25.3913	25.0675	26.0662	26.1246	25.5725	24.1477	24.8431	24.8376	24.7523	22.7401	0.0154042	1.38028	4	66.43	0	10.998	11	2	2	1	2	2	2	2	1	1	2
Q8QGN9;F1QNY0;E9QCA6;A0A0R4IAW4;E9QI45;I3IST4;I3ITR0;I3ISF3	Granulin-A;Granulin a	grna	26.1141	24.9635	25.7104	25.699	25.8459	24.8175	24.7614	24.8584	24.6354	25.1093	0.00381871	0.830128	4.8	93.034	0	10.011	11	1	1	2	2	1	1	1	1	1	1
Q6PBV8;F1RCS5;A0A0R4IYH5	Heat shock factor binding protein 1;Heat shock factor-binding protein 1b (Fragment)	hsbp1b	28.9053	28.4333	29.3376	29.1411	28.9633	27.955	28.17	27.9243	28.4346	27.5224	0.00206191	0.954826	73.7	8.4724	0	152.24	63	3	3	4	4	4	4	4	3	4	3
Q7T3H9;F1QNK8;A0A0R4IB72;X1WC35	Putative hydroxypyruvate isomerase;Hydroxypyruvate isomerase	hyi	25.6577	25.3854	26.87	26.4747	25.8576	25.5439	25.3647	25.0014	24.9103	25.0746	0.0190923	0.870097	42.4	31.185	0	15.627	25	6	6	4	5	7	4	4	5	3	5
E9QEF1;A0JME6	Isochorismatase domain-containing protein 2 (Fragment);Isochorismatase domain-containing protein 2	isoc2	24.3561	24.4279	25.2383	24.7171	24.0536	23.3448	22.9012	22.9889	23.7662	24.3574	0.0118198	1.08689	26.7	19.253	0	3.9508	8	2	2	3	1	1	2	1	2	1	2
E7FA90	Late endosomal/lysosomal adaptor, MAPK and MTOR activator 5	lamtor5	25.8782	25.7874	25.9189	25.8554	25.8427	17	17	25.6991	25.2432	17	0.0300149	5.46808	28.6	9.4847	0.00097776	1.7103	8	2	2	2	2	2	0	1	1	1	0
A2CF42	Leucine-rich repeat and sterile alpha motif-containing 1	lrsam1	26.0075	25.4818	26.8361	26.4862	26.0343	24.9008	24.9619	25.3641	25.9584	23.181	0.0366517	1.29597	6.7	81.886	0	16.903	6	4	3	2	1	1	3	3	3	3	3
Q6P6E4;A0A0R4IJC4	LSM4 homolog, U6 small nuclear RNA and mRNA degradation-associated	lsm4	26.7882	26.1499	27.3548	26.4645	26.3076	25.5992	25.6958	25.8109	26.0387	25.6802	0.00568843	0.848051	35	15.71	0	7.3351	34	3	4	4	3	5	4	4	4	4	3
F1RDF4;Q1ED13;Q6DH04;Q504D7;F1Q9F6;A5D6T9;A1L1N4	LUC7-like 3 pre-mRNA-splicing factor;Zgc:136380;LOC553425 protein (Fragment)	luc7l3	30.7539	29.5514	32.2888	31.8206	30.3762	28.4189	29.3722	29.5371	29.5026	28.5057	0.00908512	1.89087	13.1	42.481	0	39.935	20	3	4	3	3	4	4	3	4	4	3
Q6TNS5;E9QG86;Q1JPY2;Q5U3D1;Q3B730;E9QCD6	Myosin light chain alkali, smooth-muscle isoform;Zgc:153867;Zgc:153867 protein (Fragment)	MLC3SM;zgc:153867;zg	29.2759	29.1749	29.7666	29.5135	29.4245	28.3101	28.6767	28.7682	28.7397	28.1895	0.000464109	0.894268	82.8	16.937	0	38.068	73	4	4	4	4	4	4	4	4	4	4
G1K2G0;Q6NW52	Methionine-R-sulfoxide reductase B2, mitochondrial	msrb2	27.1834	26.4438	27.3619	27.0122	26.5889	25.4518	26.2259	25.9093	26.2654	25.8457	0.00268858	0.978422	41.8	20.46	0	12.062	24	3	3	4	3	4	2	2	3	3	3
Q7T3E8;F1RD39	Mitochondrial fission regulator 1-like	mtfr1l	25.7341	24.5963	25.3945	25.6438	24.6954	17	17	24.8266	17	25.3719	0.0377277	4.97313	22	34.899	0	4.4218	7	2	2	2	2	3	0	2	3	1	2
Q6DGU4;B0R023;Q7SXD9;F1QMF9	Neural cell expressed, developmentally down-regulated 8, like;NEDD8	nedd8l	29.1346	28.7181	29.9017	29.9	29.0299	28.2534	28.2002	28.5233	28.4054	27.9928	0.00327252	1.06185	46.2	9.0833	0	29.314	105	3	3	3	3	3	2	2	3	3	2
Q7SXL4;Q9PTF4;A0A0R4IQ82	Nucleoside diphosphate kinase;Nucleoside diphosphate kinase (Fragment)	nme2b.2	29.0528	28.8091	31.0332	28.6706	29.8509	28.5015	28.754	27.5011	28.83	27.696	0.0452438	1.22681	77.8	17.123	0	87.394	95	4	6	7	4	6	6	6	4	6	6
Q9DGJ3;B3DFW4	Epididymal secretory protein E1	npc2	27.0582	26.9298	27.391	27.3356	27.3185	26.4364	26.4116	26.5785	26.3183	26.0543	0.000142709	0.846799	47	16.306	0	20.348	36	3	4	4	4	3	3	4	4	3	3
Q6NYD7	OCIA domain-containing protein 1	ociad1	26.3	26.1213	26.9588	26.6926	26.1939	24.7721	25.9023	25.597	25.7322	23.6578	0.0181757	1.32106	22.6	29.733	0	22.796	17	3	4	2	2	3	3	3	3	2	3
F6NZ18	Phosphatidylcholine transfer protein	pctp	24.1219	24.8281	23.8891	24.0656	23.975	17	24.1625	23.9973	17	17	0.0373505	4.34399	14.5	24.969	0	8.494	8	2	2	3	2	1	1	2	2	0	0
B0S5S6;A8WG75	Protein disulfide isomerase family A, member 5;Pdia5 protein	pdia5	23.8952	24.3725	23.8957	24.1427	23.4918	17	23.8518	24.0478	17	17	0.0402005	4.17969	9.8	60.201	0	2.6787	4	3	1	1	1	2	0	1	2	0	0
E7F4T0;E9QCV2;A0A0R4IJ71;I3ISY3;A0A0R4IR49	Plectin b	plecb	30.7882	30.7491	17	17	30.7421	17	17	17	17	17	0.0399689	8.2559	1.5	516.82	0.0024027	1.5764	7	1	1	0	0	2	1	0	0	0	1
B0V0Y5;Q58EQ2	Phospholipid phosphatase-related 3a	plppr3a	25.3712	25.3167	24.9422	25.2402	25.3064	17	17	25.1175	25.085	17	0.0360767	4.99485	7.3	80.257	0	4.2149	8	1	2	1	3	2	1	1	2	2	0
Q6IQI3;F1RCG2	Prostaglandin E synthase 3b (cytosolic)	ptges3b	28.4943	28.0464	28.4776	28.4853	28.2704	27.5733	26.5009	28.1363	26.485	27.8819	0.0198797	1.03931	36.1	18.192	0	30.232	41	3	2	3	4	4	3	2	4	4	3
Q7T070	Ammonium transporter Rh type B	rhbg	29.0981	28.3977	27.6278	29.038	29.317	27.5961	27.9372	27.6762	27.7673	26.9929	0.0131209	1.10177	13.7	50.122	0	22.815	37	2	3	2	4	3	3	2	3	3	3
A0A0R4IA47	Secretogranin II (chromogranin C) a	scg2a	28.8116	28.8446	29.5998	29.1554	29.0818	27.2817	28.1299	28.7101	28.3685	27.9347	0.00649441	1.01368	37.1	62.175	0	156.13	61	8	8	7	8	8	6	7	10	9	9
F1R6R2	Si:ch211-270n8.1 (Fragment)	si:ch211-270n8.1	30.4036	28.4085	31.3778	30.9221	30.1494	28.357	28.7998	29.023	29.2221	29.2765	0.0390387	1.31661	34.5	28.932	0	196.07	127	7	7	7	7	7	4	7	7	7	7
R4GE45	Guanine nucleotide-binding protein subunit gamma	si:ch211-286b5.5	24.8368	25.0674	24.7013	24.1824	24.4044	23.6626	17	17	23.934	17	0.0187079	4.91911	51.4	7.7829	0	10.555	6	1	1	1	1	1	1	0	0	2	0
Q6ZM13	Novel alpha globin	si:ch211-5k11.6	30.3117	30.5019	30.9409	30.8167	30.8212	29.9525	29.5897	28.9327	29.6584	30.8473	0.0290721	0.882382	64.3	15.413	0	43.434	82	6	7	4	6	7	6	4	4	4	6
F1RBN0;E7FD53	Si:dkey-178e17.3 (Fragment);Si:dkey-178e17.3	si:dkey-178e17.3	25.229	25.1364	25.1999	25.1158	24.7625	17	17	24.9038	17	23.8111	0.0218393	5.14576	14.6	26.419	0	2.6111	10	2	1	2	3	2	0	0	2	0	1
A0A0G2KM29;Q502J6	Gamma1a-synuclein	sncgb	33.5903	33.3556	34.2387	33.6628	33.5209	32.7139	32.6423	32.4228	32.7476	33.2953	0.00239044	0.909278	33.1	14.135	0	73.963	206	5	5	7	6	5	6	5	5	6	6
Q7ZU93	SNU13 homolog, small nuclear ribonucleoprotein a (U4/U6.U5)	snu13a	26.5602	26.6183	27.4634	26.8169	26.4128	25.659	25.1924	25.3594	26.0978	26.8503	0.0273102	0.942547	43	13.974	0	27.495	21	4	4	4	4	3	2	4	2	4	4
Q6DGW3;Q502T9;F1QSB3	Signal recognition particle receptor, B subunit	srprb	22.4927	21.3364	21.9429	23.9202	22.1218	17	17	22.1459	21.7175	17	0.0297655	3.39012	11.3	29.481	0	5.1051	6	1	1	1	1	2	0	0	1	2	0
E9QFE9;F1QA93	Synaptotagmin VIa	syt6a	27.5494	26.5473	27.5084	27.3409	27.4703	26.4226	26.5745	26.3912	25.7486	26.3688	0.00311933	0.982114	20.1	47.716	0	8.8471	50	7	5	6	7	6	3	5	4	4	5
F1QZ15;Q5U3M9	Tp53rk-binding protein;Zgc:101896	tprkb	26.9694	26.6405	27.1722	27.3246	26.9447	25.3224	25.7638	26.146	26.8815	25.2906	0.00740348	1.12941	46.3	19.597	0	79.871	43	3	4	3	4	3	3	4	4	2	3
A1L1F8;F1QY41;E7F959	Tripartite motif-containing 3b	trim3b;tri	24.1631	24.4176	25.3617	24.7361	24.4756	17	24.3371	24.0578	17	17	0.028074	4.75185	19.3	82.074	0	2.4557	6	3	2	3	2	2	1	2	2	1	1
E9QD37;Q7SXH5;Q6PC58;REV__E7FB93	Ubiquitin-conjugating enzyme E2D 1a	ube2d1a	27.3755	26.8223	27.696	27.5498	27.3552	17	17	17	17	17	1.9371e-12	10.3598	27.1	14.823	0.0032825	1.402	4	2	2	2	2	2	0	0	1	0	0
B0R198	Voltage-dependent anion channel 3 (Fragment)	vdac3	32.9136	32.9464	32.7816	32.8796	32.9783	30.5359	26.4312	29.6274	30.0704	28.9241	0.000792274	3.78211	68.8	29.811	0	11.915	211	3	3	3	3	3	2	2	3	3	2
A0A0G2KUB6	Uncharacterized protein	wu:fj16a03	31.0587	30.8895	31.602	31.5307	31.1173	30.3597	30.0106	30.45	29.9076	30.5569	0.000796036	0.982663	60.5	8.8495	0	15.936	45	5	5	5	5	4	4	3	4	4	5
Q5BL25;B0S784	Receptor expression-enhancing protein	zgc:101744	25.522	25.4564	23.7539	25.4318	25.6443	23.6786	23.4519	23.8432	24.3704	23.3789	0.00716359	1.4171	11.4	21.02	0	4.0963	12	1	2	1	1	2	1	1	1	2	2
Q568K7;F1R9W6;A0A0B5JS81	Uncharacterized protein (Fragment)	zgc:110239;Zgc:110239	23.6546	23.758	24.4272	24.3125	23.6879	22.8126	23.2581	23.3905	22.9894	23.3229	0.00346647	0.813321	3.8	61.351	0.00025183	1.9517	13	2	2	2	2	2	1	1	1	1	2
F1QD21	Zgc:113337	zgc:113337	26.6292	26.0202	25.2994	26.1082	25.8941	26.3847	17	17	17	26.0824	0.0480822	5.29681	15.5	42.714	0	14.5	11	4	2	1	3	1	3	1	1	1	3
Q2YDQ3	Tubulin alpha chain	zgc:123298	24.96	24.7782	24.8783	25.1619	24.6917	17	17	24.7738	17	24.1123	0.0275071	4.91678	48.2	49.938	0	10.74	9	1	1	1	2	1	0	0	1	0	1
Q7ZTY3;Q1LY31;Q1LY30;F1QL38	Zinc finger protein 259;ZPR1 zinc finger	zpr1	23.8992	22.8104	24.2633	23.3123	23.4389	22.9721	22.8619	22.9308	23.0665	21.8726	0.0419552	0.804034	4.5	49.253	0	2.384	13	2	2	1	1	2	1	1	2	1	2
Downregulated proteins following ACR treatment
			LFQ intensity Brain																	Razor + unique peptides Brain
Protein IDs	Protein names	Gene names	0.75 mM ACR 1	0.75 mM ACR 2	0.75 mM ACR 3	0.75 mM ACR 4	0.75 mM ACR 5	con 1	con 2	con 3	con 4	con 5	Student's t-test p-value LFQ intensity Brain 0.75 mM ACR_LFQ intensity Brain con	Student's t-test Difference LFQ intensity Brain 0.75 mM ACR_LFQ intensity Brain con	Sequence coverage [%]	Mol. weight [kDa]	Q-value	Score	MS/MS Count	0.75 mM ACR 1	0.75 mM ACR 2	0.75 mM ACR 3	0.75 mM ACR 4	0.75 mM ACR 5	con 1	con 2	con 3	con 4	con 5
F1QHB8;A0A0R4IRP0;A0A0R4IAF0;Q66IB2;Q501Z8	WW domain-binding protein 4	wbp4	17	17	17	17	17	25.6346	25.7787	25.1168	25.7184	26.0317	9.13427e-12	-8.65603	18.5	13.35	0.00026261	2.301	6	0	1	0	0	1	1	2	1	2	2
Q0P4A7	Synaptosomal-associated protein 47	snap47	17	17	17	17	17	22.3896	22.2444	22.3507	22.6324	23.0035	1.45549e-10	-5.52411	6.7	47.19	0	2.8215	6	0	1	0	0	1	1	1	1	1	1
B1WB97;F1R6C8;A0A0R4IV39;A0A0R4IIJ7	Catenin (cadherin-associated protein), delta 1	ctnnd1	17	17	17	17	17	25.0976	26.4196	25.8044	26.4014	23.7478	1.44372e-07	-8.49414	12.3	100.07	0	24.926	7	1	3	4	3	2	5	3	6	4	4
A9JST0;E7F6B5;Q6NYN3;Q6P293	Ipo7 protein;Importin 7	ipo7	17	17	17	17	17	22.6049	22.1652	22.6283	22.5304	20.041	7.98393e-06	-4.99395	2.5	85.583	0	2.6473	5	0	0	0	1	0	1	1	1	2	1
B0S6B4;F1QQ68;A2VD49	Microtubule-associated protein 1Sb;LOC565533 protein (Fragment)	map1sb	27.4533	27.6865	27.6143	27.5528	27.4324	28.2219	28.5117	28.6675	28.7525	28.5097	1.14055e-05	-0.984804	18.7	143.87	0	44.183	61	8	11	5	5	5	13	14	13	13	14
F1QGY8	Glycoprotein M6Bb	gpm6bb	26.1236	25.782	25.2483	25.2216	25.702	26.9788	26.9737	26.8955	27.0827	27.6854	0.000144231	-1.50774	15.1	26.763	0.00049237	1.7704	6	2	2	1	1	2	1	2	2	2	2
A0A0R4ILN7;Q98TZ8;A0A0R4I9T7	Flotillin-2a	flot2a	25.8407	26.1827	25.1017	25.9849	26.289	26.7828	26.8679	26.5766	26.8492	27.0698	0.00283755	-0.949448	32.4	47.818	0	5.3352	17	2	2	2	3	3	2	2	2	3	2
A1L1W2;F1RBE6;E7F2M6	Tumor protein p53-binding protein, 1	tp53bp1	25.3856	25.4813	24.9692	26.1038	25.2717	26.1336	26.1084	26.2477	26.4261	26.6768	0.00349199	-0.876184	10	184.75	0	21.042	26	2	3	1	1	3	4	6	6	7	6
Q6P941;A0A0R4IXA9;Q5BJ21	Adenylyl cyclase-associated protein	cap2	17	25.8577	17	17	17	26.3449	26.0969	26.1782	25.2564	26.1769	0.00362163	-7.23914	11.3	51.426	0	3.8002	8	0	2	0	0	0	2	2	2	1	2
F1R1C9;A1L101;A0A0R4IH06;A0A0R4IHK2	Tetratricopeptide repeat domain 7B;Zgc:153460	ttc7b	17	17	17	17	17	24.3161	24.4927	24.4458	23.8851	17	0.00400971	-5.82794	2.8	94.511	0.00026157	2.2647	5	0	1	0	0	0	2	1	2	2	0
I3QIA4;I3QIA3	Oxidation resistance protein 2 variant B;Oxidation resistance protein 2 variant A (Fragment)	oxr1a	17	17	17	17	17	25.9922	25.5147	25.1622	17	25.8749	0.0040284	-6.90879	37.2	89.705	0	10.297	4	1	1	0	0	1	2	2	2	1	2
Q3YAA0;B3DHB6;A0A0R4IR57;Q3YAA1;F1QG85	Integrin beta	itgb1b	17	17	17	17	17	24.8911	24.1809	17	24.8024	24.4065	0.00403082	-6.05619	4.4	87.591	0	13.376	7	1	0	0	0	0	2	1	0	2	1
Q7T372	Actin related protein 2/3 complex, subunit 1B	arpc1b	17	17	17	17	17	24.1381	17	24.8677	24.3016	24.2053	0.00403457	-5.90255	7.9	40.884	0	2.4705	4	0	0	0	0	1	2	1	2	1	2
H9GYR4;A0A140LGJ9	DnaJ (Hsp40) homolog, subfamily C, member 11b;DnaJ (Hsp40) homolog, subfamily C, member 11b (Fragment)	dnajc11b	26.7739	17	17	17	17	26.3641	26.7156	26.7496	26.5337	26.6084	0.00450864	-7.63947	20	63.507	0	5.16	17	5	3	0	3	3	5	6	5	4	5
F1QV15;Q3T7A9;Q3T7B0;Q8JH36;A8E4Y8;Q1RM99;Q3T7B1;A5PL84;F1R743	Vitellogenin 6 (Fragment)	vtg6	17	17	17	17	17	26.3762	23.2491	17	24.9941	24.517	0.0051761	-6.22726	25.3	149.9	0	7.7868	4	0	0	0	0	0	4	1	0	2	1
C5NU62	Synapsin II	syn2b	29.5419	28.0426	26.8429	29.0936	28.6819	30.383	29.922	30.1884	30.4654	30.3712	0.0051824	-1.8254	67.9	75.369	0	175.31	130	5	5	1	4	4	6	6	6	6	6
A0A0H2UKN6;F1RDL0;Q5U3A8	Protein phosphatase 1 regulatory subunit 21	ppp1r21	26.1274	25.5913	25.7071	26.0458	24.9366	26.3937	26.7792	26.3197	26.8142	26.5245	0.00537337	-0.884633	10.2	60.172	0	2.3582	6	3	2	1	2	1	3	3	3	3	3
F1QNR4;D1LXJ3;F6M8W7	Guanylate cyclase 1, soluble, beta 3	gucy1b3	24.5276	23.8332	22.9539	24.4947	23.7528	25.5563	25.3506	25.4539	25.4841	24.3709	0.00638094	-1.33075	11.5	69.196	0	3.6502	9	4	4	1	4	4	4	3	4	4	5
Q6P271;Q9DEY2	Sodium/potassium-transporting ATPase subunit alpha	atp1a3a	34.0157	33.8588	33.2706	34.1061	33.8771	35.1846	34.2646	34.6507	34.9016	34.2133	0.00854464	-0.817281	54.7	112.52	0	323.31	1495	45	44	46	48	45	54	49	49	52	48
B0S5H1;B0S5H3;F1R2R5;Q6DGK0;B0S5H2	Calcium-transporting ATPase	atp2b3a	25.4449	26.5321	25.3207	25.9057	25.863	27.8071	26.1278	26.8788	27.8528	26.7803	0.0115658	-1.27607	28.1	129.54	0	32.907	27	4	1	2	3	3	10	2	6	9	3
Q6PH32;F1QSM0;E7FB64	Cytochrome P450, family 4;Cytochrome P450, family 4, subfamily T, polypeptide 8	cyp4t8	17	22.9877	22.0383	17	17	24.7133	22.8767	23.1016	24.4481	23.4655	0.0124362	-4.51585	9	53.012	0.0023838	1.519	6	0	1	1	0	0	3	2	1	3	2
A0A1N8RFI4;A0A1N8PL29;Q6IQE0;A0A1D5NS44;A0A1D5NSV9;A0A0R4IZB1;A0A1D5NSB3	Poly(U)-binding-splicing factor PUF60-B	puf60b	24.689	25.5739	25.419	25.0231	25.0768	26.217	25.8256	26.4051	26.4685	25.1877	0.0157765	-0.864416	15.8	53.857	0	5.2798	13	5	2	5	4	3	4	5	3	3	3
I3ISA3;F1R3G4;Q7T023;Q8AW83;Q29VH7	Myosin, heavy chain 10, non-muscle	myh10	29.1759	29.0037	28.1449	29.2035	29.0197	30.313	29.171	30.0351	29.9218	29.4213	0.0165312	-0.862895	31.5	230.45	0	244.25	204	23	25	10	29	23	44	28	41	35	34
F1QMY2;Q6DI34;Q5RJ97;Q4GXW4	Lamin B receptor	lbr	17	17	17	24.4427	24.5221	25.7993	25.4685	25.2975	25.6071	25.5012	0.0165462	-5.54178	5	70.17	0	6.9923	9	0	1	0	1	1	2	1	1	2	2
Q6PBP6;E9QEC3	Coiled-coil-helix-coiled-coil-helix domain containing 10	chchd10	17	24.0256	17	17	24.2903	24.9415	25.5107	24.8712	25.2218	25.2097	0.0168488	-5.28778	41.3	14.193	0	8.5452	18	1	2	0	0	1	2	3	2	3	2
E9QDU8;Q7SZ49	Short chain dehydrogenase/reductase family 16C, member 5b (Fragment);Short chain dehydrogenase/reductase family 16C, member 5	sdr16c5b	23.2486	17	17	22.8665	17	24.519	23.9108	23.3097	24.0987	23.7056	0.0172462	-4.48572	10	26.225	0.0023798	1.5083	5	1	0	0	1	2	2	1	1	1	1
X1WI02;E7F3J0	Protein phosphatase 1, regulatory subunit 9Ba	ppp1r9ba	17	17	17	22.8509	23.6885	24.6077	24.4239	24.11	24.3785	23.1969	0.0179105	-4.63553	18.9	88.791	0	15.48	21	1	2	2	1	3	1	2	3	2	4
F1R0Y5;F1QS08	Anion exchange protein;Anion exchange protein (Fragment)	slc4a10b	25.0604	17	17	25.081	17	25.7369	25.4238	25.8138	25.8476	26.3086	0.0223444	-5.59784	15	118	0	2.8508	7	3	2	0	3	3	4	4	4	4	2
Q6GQM1	Tubulin alpha chain	tuba7l	28.1845	28.5404	27.1418	27.0644	27.8606	28.6212	28.704	28.6565	28.3786	28.495	0.0247236	-0.812727	37.3	49.877	0	8.2923	28	1	2	1	1	2	2	2	2	2	2
Q7ZVW3;Q66I41;B7ZVK2;A0A0R4IT20;B0S6V6;F1QB84;F6NVP6;Q7T208;B3DHG9;B0S6V7	Phosphoinositide-3-kinase, regulatory subunit 3b (gamma);Phosphoinositide-3-kinase, regulatory subunit, polypeptide 3 (P55, gamma)	pik3r3b	17	17	17	24.3394	23.6698	24.4262	24.2213	24.5738	24.4845	24.767	0.0259991	-4.69272	4.5	54.672	0.0039498	1.3354	6	1	0	0	1	1	1	1	1	1	2
A0A0R4IRQ4;Q0P3W6	Striatin, calmodulin-binding protein 4;Strn4 protein (Fragment)	strn4	17	17	17	24.3147	24.7628	25.0983	24.6811	24.9653	24.9805	25.0453	0.0283444	-4.93859	3.9	83.432	0	21.866	9	0	1	1	2	2	1	2	2	1	2
Q6DRB2;A7YYE9;F1QI99;Q6DH97	68kDa signal recognition particle (Fragment);Signal recognition particle subunit SRP68	srp68	17	24.6712	17	17	24.7822	25.1208	25.0966	24.7707	25.1476	25.4513	0.029188	-5.02673	12.5	58.001	0	4.428	10	1	2	1	1	3	2	3	3	3	4
F1Q632;F1QP93	Neural precursor cell-expressed, developmentally down-regulated 4-like	nedd4l	23.0201	23.2052	17	17	17	23.6994	22.9509	23.4749	23.3769	23.4007	0.0306842	-3.9355	2.6	115.65	0	2.5904	4	1	1	0	0	0	2	1	2	2	1
Q6TH51;Q6DHS1;F8W3L1	Actin, alpha 2, smooth muscle, aorta	acta2	26.8956	27.2958	26.5726	25.5645	26.0403	27.616	27.8844	27.4587	26.5812	27.9188	0.031492	-1.01805	77.7	42.055	0	11.019	17	2	2	2	2	2	2	2	2	2	2
A3KMT0	Zgc:158803	zgc:158803	20.6651	22.5996	22.4223	23.2213	17	23.9308	25.1505	23.7474	24.2384	23.8666	0.0317078	-3.00511	8.9	50.085	0.0032802	1.3984	4	1	2	1	1	0	1	2	1	2	2
A0A0R4ISJ3;Q802V7;A0A0R4IMS1	5-3 exoribonuclease 2	xrn2	24.872	17	17	17	24.4349	25.2967	24.809	24.5374	24.9416	25.1325	0.0318114	-4.88206	9.2	109.25	0.0044043	1.3205	9	4	3	2	2	2	2	2	2	3	4
B3DIT1;A5A5E1;F1QE65;E7FE42;Q90YM8	Cytoplasmic FMR1-interacting protein 2;Cytoplasmic FMR1 interacting protein 2	cyfip2	23.4609	17	17	24.1563	17	24.9904	23.1264	24.4951	24.5955	23.5472	0.0319585	-4.42749	4.1	145.65	0	3.5312	12	1	0	0	2	0	3	1	4	3	1
E9QH31;Q66I60	Aldehyde dehydrogenase	aldh3a2b	24.5036	17	17	17	24.7093	24.8885	24.9989	24.7824	25.0141	24.6872	0.0320471	-4.83161	7.6	55.059	0	5.0273	8	2	1	0	1	1	2	2	2	2	3
B8A5J4;X1WCV2;A0A0B5JQ62;B8A5J3;Q6DC74;B5DE22;A3KNU9;A0A0B5JSB3	Protein tyrosine phosphatase, receptor-type, Z polypeptide 1b	ptprz1b	17	23.7932	17	17	24.0298	24.4394	24.3901	23.771	24.1691	24.0328	0.0321534	-4.39588	2.7	145.7	0	4.9059	19	1	1	1	1	1	1	1	1	2	2
Q6DHN1	Prolactin regulatory element-binding	preb	17	23.5111	17	17	23.9189	23.8186	24.1585	23.8582	23.2711	24.35	0.0347655	-4.20528	5.6	46.572	0	6.6311	9	1	1	0	1	1	1	2	2	2	2
Q1LXI2;F8W4K6;A0A0R4IW90;F1QYX4;B3DJR2;F8W2H6;F8W4A0;A0A0R4IMI1;E7FB39;F1QKS0;A0A0R4IPW9;A0A0R4IX49;E7FCI5	Myosin VAa	myo5aa	27.1354	26.6433	24.506	27.0084	27.1062	28.284	27.4169	28.0387	27.7889	27.5178	0.035503	-1.3294	12.7	213.19	0	50.338	71	12	8	3	14	10	17	14	13	16	14
Q0P442	Ribonuclease kappa-B	rnasekb	23.6502	24.201	17	17	17	23.6179	23.6159	23.5386	23.7587	27.674	0.0379638	-4.67076	24.8	11.046	0	9.5129	5	1	2	0	0	0	1	1	1	1	2
Q6P3K5;F1R5A5;F1QV31;Q9PUB5;E9QBD7	Keratin 5;Type II cytokeratin	krt5	26.7041	17	17	25.5158	22.7889	28.4219	25.5174	25.3365	28.0539	28.8632	0.0381729	-5.43681	32.5	57.827	0	17.671	24	5	0	0	2	1	7	2	2	3	9
F1QV17;E7F0U4	Ankyrin 1, erythrocytic b (Fragment);Ankyrin 1, erythrocytic b	ank1b	23.4623	23.3473	25.2653	23.9383	23.6026	26.321	24.2413	26.058	25.4326	24.3652	0.038818	-1.36045	7	186.86	0	8.8003	13	2	3	6	3	2	6	3	5	7	2
Q6P018	Testis-expressed 264a	tex264a	17	24.364	17	17	24.9629	24.5387	24.5652	24.2878	24.9985	25.0439	0.0398419	-4.62144	14.3	35.701	0	5.886	11	0	3	0	0	1	1	1	2	2	2
X1WBM9;F1R6L2;C9K4U5;X1WC71	Huntingtin-interacting protein 1;Huntingtin interacting protein 1	hip1	17	17	17	17	17	17	26.0204	26.0197	26.2888	17	0.0400054	-5.46577	5.4	116.13	0.00026309	2.3143	4	0	0	0	1	0	1	2	1	3	1
E9QH92;E9QGR9;F1QFF9;Q7ZVK4	Vacuolar protein-sorting-associated protein 36 (Fragment)	vps36	17	17	17	17	17	17	24.1682	17	24.4676	24.0039	0.0401037	-4.32794	25.9	16.966	0.0065804	1.172	5	0	0	0	1	0	0	1	0	2	2
Q7ZV08	Secretory carrier-associated membrane protein	scamp2	17	17	17	17	17	25.2144	24.704	17	24.5803	17	0.0402031	-4.69974	10.1	36.018	0.0030588	1.4215	4	0	0	0	0	0	1	2	0	2	1
F1QJ36;E7F4M2;F1QQ67;Q6PFN1;Q7ZUS5;A0A0R4IS87	Alpha thalassemia/mental retardation syndrome X-linked homolog (human)	atrx	25.3379	17	17	17	25.6632	25.6032	25.5587	25.5689	25.7733	24.988	0.0403936	-5.09818	4.3	227.6	0	12.725	14	2	1	1	1	5	5	5	4	4	3
Q08BB5;E9QJD7	CTD small phosphatase-like protein 2-A	ctdspl2a	17	17	17	24.0454	24.1408	24.0275	24.2112	24.2656	24.1402	23.7483	0.0407149	-4.24131	10.7	52.989	0	4.8474	6	0	1	1	2	1	1	2	1	1	1
Q58ER9;A0A0R4IYT7;A0A0R4IVI1	GATS protein-like 3;GATS protein-like 3 (Fragment)	gatsl3	17	17	17	17	17	17	23.5405	23.508	22.6615	17	0.0407828	-3.742	6.6	36.978	0	3.2442	5	0	0	0	1	1	0	1	1	1	0
E9QBA4;A1L293	Protein tyrosine phosphatase, mitochondrial 1	ptpmt1	17	27.228	17	17	27.2121	27.0309	27.3514	27.2589	26.9924	27.1632	0.0415662	-6.07133	34.2	17.685	0	4.0568	13	1	3	2	2	1	2	2	3	1	4
E7EY10	Voltage-dependent calcium channel gamma subunit	cacng3b	24.9838	24.882	17	17	17	24.8955	24.7574	24.7368	24.6291	24.7924	0.0458858	-4.58908	23	34.332	0	11.939	10	1	1	1	1	0	3	2	2	3	3
A0A0R4ITT4;Q90ZN9;F1RCL1;O73877;F1R4B3;B3DGS3;F1Q9D9;O13146;Q1MT83;A0A0R4IEC7;Q5VSJ4;F1QZT3	Receptor protein-tyrosine kinase (Fragment);Eph receptor EphA4b;Eph receptor A4b	epha4b	24.1557	25.0756	17	17	17	24.3545	24.8457	24.1619	24.4975	24.4955	0.0459178	-4.42476	7	103.55	0	2.9752	5	1	2	0	0	1	2	2	1	2	2
A8DZE4;Q0IJ39	Glucose-6-phosphate isomerase	gpib	17	29.2771	17	17	29.2805	29.1062	28.7295	28.9091	29.1366	28.77	0.047958	-7.01877	14.3	62.16	0	3.7133	4	0	1	0	0	1	2	2	2	1	2
Q7T016;Q6DHM3;A0A0R4IGD2	Crystallin, zeta (Quinone reductase)-like 1	cryzl1	17	23.3163	17	17	17	17	23.8395	24.0092	24.3324	24.3748	0.0481668	-4.44792	11.1	33.837	0	5.1553	13	1	2	1	0	3	1	2	1	1	1
Q8AV67;B8JMK8;P35359;B9TRZ2;H7BRV1	Rhodopsin	rho	27.4302	28.5241	17	17	17	28.1627	27.5634	27.1726	28.6147	26.9334	0.048751	-6.2985	24.3	39.692	0	103.68	28	3	5	0	0	0	5	5	3	6	1
