# Supplementary material for: Acrylamide acute neurotoxicity in adult zebrafish
Source: Sci Rep. 2018 May 21;8:7918. doi: 10.1038/s41598-018-26343-2 (PMC5962567; doi:10.1038/s41598-018-26343-2)
Supplement: Supplementary file 8 — Supplementary Dataset3 [file 41598_2018_26343_MOESM8_ESM.xlsx]

## Sheet: גיליון1
ACR modified Cys							Log 2 intensities																				Protein Log2 normalyzed intensities
Proteins	Positions within proteins	Leading proteins	Protein	Sequence window	Gene names	Protein names	0.75 mM ACR 1	0.75 mM ACR 2	0.75 mM ACR 3	0.75 mM ACR 4	0.75 mM ACR 5	Con 1	Con 2	Con 3	Con 4	Con 5	Amino acid	Charge	Localization prob	PEP	Score	Delta score	Score for localization	Mass error [ppm]	Q-value	Score_	Brain 0.75 mM ACR 1	Brain 0.75 mM ACR 2	Brain 0.75 mM ACR 3	Brain 0.75 mM ACR 4	Brain 0.75 mM ACR 5	Brain Con 1	Brain Con 2	Brain Con 3	Brain Con 4	Brain Con 5	MS/MS Count	Unique peptides	Sequence coverage [%]	Mol. weight [kDa]
Q6PHD7;F1R3Q3;A0A0R4IPQ7	42;47;47	Q6PHD7	Q6PHD7	SMPDQLVNKSVNHGFCFNILCVGETGLGKST	sept6	Septin 6	25.3766	25.2721	25.679	22.668	25.2661						C	3	0.699964	0.000719428	69.255	51.69	50.255	-0.53479	0	323.31	32.4485	32.5969	32.5536	32.4519	32.5506	32.4002	32.4747	32.5945	32.3427	32.4954	568	23	58.5	48.955
Q568B3	315	Q568B3	Q568B3	RCKLEEMGFKDTDPECKPVSLQQTYEAKRQE	sept10	Septin 10	24.7357		25.2488		24.8537						C	3	0.499999	0.000830417	82.877	65.249	82.877	2.1793	0	128.31	28.7904	28.7922	29.0071	28.7428	28.9351	29.0526	28.9529	28.6163	28.6372	28.7349	102	11	42	49.625
F1QTE3;F1RBS8	655;654	F1QTE3;F1RBS8	F1QTE3	PSKSPSKKKKKFKAPCFLKKSKKQKEKAET_	add2;add2	Adducin 2 (beta)	23.4395	23.1099	24.6644	24.5114	23.7029						C	3	0.999712	0.00661423	90.37	56.854	90.37	0.31121	0	66.058	23.6325	27.9949	27.2557	27.3353	27.4979	23.6898	23.7334	23.7179	27.8658	23.8097	111.5	1	43.15	73.8045
A0A0R4IC31;F2Z4T4	1553;1490	A0A0R4IC31	A0A0R4IC31	QTKVSTNQEESRGPDCQKTDAKNVPAKLEAA	akap12b	A kinase (PRKA) anchor protein 12b	24.6688	25.7115	26.2671		25.0702						C	3	0.806134	0.00167891	59.68	48.818	59.68	-0.38598	0	323.31	29.8592	29.8347	29.7875	29.6128	29.5846	29.6119	29.711	29.5498	29.6022	29.9198	355	5	41.1	172.15
A0A0R4IC31;F2Z4T4;A5HLY6	1199;1136;1136	A0A0R4IC31;A5HLY6	A0A0R4IC31	VVAATEEFAVIKETICVSSISETTESHSADI	akap12b;akap12b	A kinase (PRKA) anchor protein 12b	25.0767	25.3975			24.6115						C	3	1	5.84212e-07	101.17	85.154	101.17	-0.15885	0	163.346	23.4296	23.4173	23.3938	23.3064	23.2923	27.1007	23.3555	23.2749	23.3011	23.4599	177.5	3	39.3	168.825
F6NHG9;F1RBY1;E7F7R9;A5D6U6	321;321;321;321	F6NHG9	F6NHG9	EVISAATQEVMAVSSCESRYSKGSEASDDST	akap1b	A kinase (PRKA) anchor protein 1b	23.7139		24.6936	25.2398	24.227						C	3	1	9.83707e-09	105.32	99.285	97.542	-0.7269	0	22.804	25.6367	24.8916	26.3286	26.6699	26.3735	25.0193	25.705	26.0523	25.9289	22.6906	25	6	13.9	89.863
F1QC70;A0A0R4IFC1;Q4KMC8	346;352;346	F1QC70	F1QC70	RAEINSLASQGKYTVCGDSSGATGLSHYLSS	aldoca	Fructose-bisphosphate aldolase	25.5838	26.001	25.465	25.5826	25.8088						C	2	1	6.2678e-107	315.21	290.35	290.92	-0.25842	0	323.31	33.8671	33.7102	33.8039	33.5455	33.373	33.7194	33.738	33.9532	32.9745	33.5882	1206	29	90.7	39.9
Q6P960;F1QK94;A0A0S3NTN0;A0A0R4INS3;A0A0S3NTP3;A0A0S3NU55	42;42;42;42;42;42	Q6P960	Q6P960	KLGKADETKDEQFEQCVQNFKRQEFEGSRLQ	amph	Amphiphysin		24.1109	24.8788	24.7171	24.6474						C	3	0.999814	0.00182326	75.018	62.55	67.902	-2.5305	0	323.31	32.2355	32.1001	32.3203	32.1812	32.2069	31.8937	32.0618	32.0172	31.9797	32.1406	426	25	42.2	85.765
Q6P2T5	120	Q6P2T5	Q6P2T5	NKEEMIHQAGILKRNCFASVFEKYFKFQEEG	arpc2	Arp2/3 complex 34 kDa subunit			25.0445	26.4287	26.3624						C	2	1	0.0236411	58.246	36.006	58.246	1.5052	0	32.107	30.5336	30.6253	30.2633	30.4526	30.5803	30.506	30.5359	30.5018	30.492	30.674	216	16	59.2	34.467
Q6PFV1	22	Q6PFV1	Q6PFV1	EETNVAEQKDEENKICLEKMEEAKLKAKYPH	arpp19a	CAMP-regulated phosphoprotein 19a		25.6342	26.3514	26.2967	26.21						C	4	0.729404	7.65902e-29	182.02	172.64	182.02	0.31259	0	57.496	26.2325	26.4943	27.0752	26.9218	26.8449	26.4875	26.7041	26.541	26.4969	26.7761	49	5	69.4	12.393
B2GNT8;Q5BKW9;A0A0R4IA75	160;160;160	B2GNT8	B2GNT8	MRWKKNLEPDANPVECQMGKMGTVGAVAVDM	asrgl1	Zgc:103568 protein	24.6104	24.1774	25.503	25.3209	25.1868						C	2	0.999556	1.1455e-13	162.37	126.69	153.14	-0.83565	0	151.91	29.1074	29.2424	29.4823	29.3588	29.4817	28.6971	28.9718	29.1081	28.9486	29.1363	143	17	74.8	32.928
Q9DEU1;B0R068	677;677	Q9DEU1	Q9DEU1	AKACVVHGGDLKDLSCEQLDDILKHHTEIVF	atp1a1b	Sodium/potassium-transporting ATPase subunit alpha	26.4391	25.7377		26.8879	26.1344						C	2	0.999998	0.0747356	82.85	58.596	82.85	-0.70247	0	271.64	32.5514	32.2758	31.6935	32.3253	32.2695	33.3985	32.5373	32.8477	33.2173	32.4246	572	20	52.5	112.76
F1R790;F1QKF2;B2CZC1;Q05AP2;Q32PU6;Q5XJP7	15;48;48;48;48;48	F1R790	F1R790	_MELRSGEAVSKIAECYGDVQGICRRLKTSP	atp2b4	Calcium-transporting ATPase		24.7023		25.7595	25.0943						C	2	1	7.66986e-08	143.42	126.21	143.42	-2.6628	0	323.31	31.4084	31.2921	30.6999	31.3908	31.391	32.4858	31.6295	31.9755	32.1112	31.5386	440	30	41.4	126.17
F1Q6T0;F1QTK1	1329;1213	F1Q6T0	F1Q6T0	LACCDVVYKLPFAGSCSGPFSQRGKTTPSEP	bsnb	Bassoon (presynaptic cytomatrix protein) b (Fragment)		23.8847	25.5192	25.1303							C	2	1	0.0018346	111.66	95.721	111.66	1.7327	0	323.31	30.434	30.2983	31.0289	30.5444	30.1274	31.1504	30.5802	30.9637	30.8483	30.6113	441	54	27.8	367.13
Q32PV2;E7F2G0	6;6	Q32PV2	Q32PV2	__________MATITCTRFTEEYQLFEELGK	camk2a	Calcium/calmodulin-dependent protein kinase (CaM kinase) II alpha	27.041	26.9224	27.0231	27.5153	27.0718						C	2	1	0.00460576	89.752	52.144	64.265	0.28067	0	323.31	32.1374	32.3289	31.6112	32.3765	32.4841	32.4686	32.5343	32.7679	32.4921	32.6704	388	9	71.8	54.092
F1QGL7;Q6DGS3	415;415	F1QGL7	F1QGL7	QNSEPKQAPNSSVQTCQVINKARKQEIIKVT	camk2d2	Calcium/calmodulin-dependent protein kinase type II delta 2 chain	25.1045	24.704		25.1268	24.8202						C	2	0.999905	0.000248003	107.35	93.168	107.35	-0.096274	0	323.31	32.4814	32.3088	32.1859	32.4216	32.3906	32.4576	32.4099	32.4015	32.3535	32.259	509	3	67.9	62.399
A0A0R4I9B3;F1QGL7;Q6DGS3	6;6;6	A0A0R4I9B3;F1QGL7	F1QGL7	__________MALTICTRFTDEYQLFEELGK	camk2d2;camk2d2	Calcium/calmodulin-dependent protein kinase type II delta 2 chain		26.2352		26.5042	26.0542						C	2	1	0.00796575	66.429	34.494	66.429	1.771	0.00012684	162.656	28.7913	28.8205	28.5358	24.7108	24.6953	28.9509	28.9331	28.1455	24.6768	28.6945	258	2	67.4	59.1505
A0A0R4IUL7	338	A0A0R4IUL7	A0A0R4IUL7	PAAPTTSTAALAQEACKSLLNKKADGVKHQT	camk2g1	Calcium/calmodulin-dependent protein kinase (CaM kinase) II gamma 1	25.239	25.2847			25.4726						C	3	0.5	1.87412e-08	113.59	98.709	113.59	0.37864	0	234.56	31.1991	31.3481	30.8788	31.2093	31.2315	31.4567	31.4175	31.3725	31.3988	31.3779	306	0	56.7	68.979
E9QD51	262	E9QD51	E9QD51	QEKPGGGDVDQLMEECRSLKDERQTLKNDNK	ccdc136b	Coiled-coil domain-containing 136b	25.3586	25.0273	24.5186	25.1976	25.6035						C	3	1	3.72732e-08	128.79	113.6	128.79	0.44832	0	260.13	29.8992	29.8277	29.5157	29.7946	29.7864	29.3785	29.5688	29.4873	29.6679	29.5642	217	25	72	49.273
Q8AY63;Q7ZU04;R4GE87;F6NIF4	283;283;143;222	Q8AY63	Q8AY63	GHEFMWNEHLGYVLTCPSNLGTGLRGGVHVK	ckbb	Brain-subtype creatine kinase	25.3411	25.155	26.1669	25.9853	25.2289						C	3	1	1.84849e-30	180.09	173.25	178.15	-2.4909	0	323.31	36.8069	36.6371	37.0091	36.647	36.7216	36.5573	36.6911	36.464	36.5199	36.5463	4315	26	86.9	42.883
Q7ZUN7;E9QB96	137;137	Q7ZUN7	Q7ZUN7	IFNPVIKERHNGYDPCNMKHPTDLDSSKIRG	ckmt1	Ckmt1 protein	27.4705	27.0531	26.5358	27.3558	28.0485						C	2	0.999997	0.0248648	116.84	107.04	116.84	-0.21377	0	323.31	34.4252	34.2701	34.5369	34.4453	34.3493	34.2005	34.3044	34.2222	34.2793	34.2904	1069	21	65	46.706
Q7ZUN7;E9QB96	63;63	Q7ZUN7	Q7ZUN7	YPPSAEYPDLRKHNNCMASHLTPAVYAKLCD	ckmt1	Ckmt1 protein	25.8942	25.6679	26.1664	26.2995	25.6678						C	3	0.979145	1.48505e-06	107.62	87.185	107.62	-2.4344	0	323.31	34.4252	34.2701	34.5369	34.4453	34.3493	34.2005	34.3044	34.2222	34.2793	34.2904	1069	21	65	46.706
Q6DHG4	106	Q6DHG4	Q6DHG4	CEGSMTRPKKAVPSGCGDDDEEENIMDTVMK	cplx2l	Complexin 2	26.3062	26.0539	27.3884	27.1742	26.2072						C	2	1	3.93529e-28	180.64	175.57	119.41	-0.0081699	0	154.48	31.1178	31.1298	31.1935	31.3168	31.3514	30.9279	31.3764	30.9931	31.1014	31.4171	302	9	82	14.94
Q6DHG4	91	Q6DHG4	Q6DHG4	REVAEAEEAAAMEQACEGSMTRPKKAVPSGC	cplx2l	Complexin 2	27.8099	27.8422	28.444	28.6759	28.4107						C	3	0.999528	6.3037e-49	229.15	209.46	184.2	-0.62945	0	154.48	31.1178	31.1298	31.1935	31.3168	31.3514	30.9279	31.3764	30.9931	31.1014	31.4171	302	9	82	14.94
F1QNY5;Q7ZWI2;Q6TEN9;A0A0R4IRD7;A7MBS0;Q1RM49	54;54;54;64;54;54	F1QNY5	F1QNY5	DDKWTEVARTERVKNCQDPQFSTKLHIDYYF	cpne1	Copine I	25.2615	25.5834	25.592		25.5129						C	2	1	0.0309345	103.43	82.133	103.43	-0.058094	0	50.875	28.4136	28.5515	28.225	28.4277	28.0654	28.7055	28.4604	28.3984	28.5041	28.7378	103	13	34.1	59.261
E7F192	264	E7F192	E7F192	AKERTRNQPLITEPSCEDPSLEKKESEVEEA	dbn1	Drebrin 1	24.8741	24.3138	25.6614								C	3	0.973079	0.00620395	51.733	44.959	51.733	0.65108	0	97.123	30.907	30.8745	31.1817	30.9302	30.8373	30.851	31.0185	30.958	30.8426	30.9612	321	26	47.4	61.954
F1QSQ6;Q803Y2	55;55	F1QSQ6	F1QSQ6	VEDTYRQVISCDKSVCTLEITDTTGSHQFPA	diras1a	DIRAS family, GTP-binding RAS-like 1a	24.7806	25.0132	25.27	25.6288	25.6509						C	3	1	3.54892e-12	142.43	128.79	142.43	-0.33257	0	91.729	30.231	30.5066	29.8592	30.1679	30.2967	30.3717	30.5079	30.2589	30.3317	30.6993	230	7	72.3	22.011
A0A0R4IEK3;A0A0R4IAN4;Q5PYH5;A0A0R4IVS8	378;402;313;307	A0A0R4IEK3	A0A0R4IEK3	GRLQIGDKLLAVNSSCLEEVTHEHAVTALKN	dlg1l	Discs large homolog 1-like protein	25.4819	24.6975	25.7905	26.4108	25.0623						C	4	0.999859	1.83058e-05	85.969	76.02	85.969	-0.44229	0	18.256	26.829	26.2344	27.0344	27.0049	26.3365	26.3494	26.1437	26.2864	26.2118	25.7018	43	7	23.5	100.6
Q52PJ3	33	Q52PJ3	Q52PJ3	LLIKGAKIVNDDQSFCADIYMEDGLIKQIGE	dpysl2b	Collapsin response mediator protein 2	23.3987	22.8248			23.1532						C	2	1	1.9658e-21	175.85	167.19	171.13	-0.096813	0	323.31	33.8767	33.8147	34.2743	33.8387	33.7739	34.1078	33.7337	33.9547	33.7885	33.6185	1353	2	81.2	62.408
Q52PJ7;F1Q5V8	519;531	Q52PJ7	Q52PJ7	KKDLGPADGDMNPRPCTRHGGVRDLHESSFS	dpysl5a	Collapsin response mediator protein 5.1	24.9148	25.0618	26.3023	25.8689	24.8379						C	2	1	9.9511e-12	157.68	138.95	88.311	-0.40798	0	323.31	34.5508	34.6084	35.0433	34.8195	34.5419	34.635	34.6073	34.5777	34.6509	34.511	1370	31	84.4	61.29
P17561	158	P17561	P17561	KFPELHAHYSLSTTSCGCLTVSGSYYGEKKD	epd	Ependymin	25.6593	25.5785	25.7805	26.2805	25.6141						C	4	0.994092	2.48907e-12	116.38	112.25	110.83	-0.52966	0	323.31	35.6225	35.5837	35.9934	35.8266	36.1159	35.632	35.6898	35.6663	35.7254	35.8337	5323	11	65	24.472
Q24JW4;Q6W2N6	129;129	Q24JW4;Q6W2N6	Q24JW4	KKKYKTLNVLINNAGCMMTKREVNGEGLEKS	flj13639;flj13639	Flj13639	25.1099	24.7021	24.6289	25.1178	24.5484						C	2	0.991345	9.32936e-05	114.01	95.225	114.01	0.19122	0.00187045	162.349	30.6769	31.1801	30.4677	30.6672	30.6735	30.1606	30.8272	30.2661	30.5167	31.0106	1383.5	1.5	88.1	35.679
A0A0A0MPL5	156	A0A0A0MPL5	A0A0A0MPL5	QVNVYSIARKRYAHLCADRNELAVDRDVPWG	fscn1b	Fascin	25.9423	25.9417	26.4209	27.157	26.0623						C	3	0.999088	0.000516538	89.484	70.831	71.781	-1.0088	0	323.31	33.7023	33.6544	33.9231	33.7118	33.7182	33.7568	33.8435	33.8083	33.7232	33.8787	877	32	78.7	54.598
Q9DDT0	99	Q9DDT0	Q9DDT0	KPEKDEWGSGVEALECALQLEKSVNHSLLEL	fth1a	Ferritin	24.0075		24.3099	24.5835	23.5268						C	4	0.998005	0.000397531	58.952	45.586	58.952	-0.28139	0	152.45	30.8795	30.9113	30.8662	30.9537	30.5488	30.2685	30.3947	30.4928	30.2913	30.7556	223	9	63.8	20.719
Q7ZUS3;F1Q5U5	37;37	Q7ZUS3	Q7ZUS3	QPATTSDAWYGVAHGCTRKLGMKICGFLQKN	gad1b	GAD67	23.7679	25.8976	26.1056		26.1005						C	3	0.742941	0.00134029	63.302	53.161	63.302	0.3054	0	192.37	31.3288	31.4112	31.3131	31.3376	31.2857	31.345	31.6377	31.4426	31.5609	31.6507	323	14	47	66.155
O57474	363	O57474	O57474	PGHELQPLALIDARPCSRASSRMSSRARPDD	gja1	Gap junction alpha-1 protein	25.5224		25.2063	25.6465	25.5965						C	4	1	4.3772e-05	86.539	74.16	86.539	0.14983	0	323.31	32.6237	32.7043	31.4026	32.2627	32.7198	32.2261	32.5785	32.204	32.3014	32.258	496	17	48.3	43.454
Q66I87;A8E5F3	41;41	Q66I87	Q66I87	VLGMKILRHEEFEEGCKATCNGPYDGKWSKT	glod4	Glyoxalase domain containing 4	26.0349		26.8192	26.6158	25.9042						C	2	0.91672	0.000140153	179.81	144.51	142.43	-0.55818	0	110.42	29.1933	29.1776	29.5169	29.4152	29.1045	28.9087	29.0089	28.8281	28.8868	28.8916	176	14	64.4	33.032
Q7T2P7;Q7M569	269;269	Q7T2P7	Q7T2P7	TNFSTKEMREDGGLKCIEECIEKLGKRHNYH	glula	Glutamine synthetase	28.4871	28.2156	28.4306	28.4331							C	2	0.999992	0.00927469	69.812	59.06	66.27	-0.63537	0	323.31	35.6713	35.8905	35.7347	35.453	35.5943	35.6307	35.6786	35.6661	35.5972	35.8376	1199	14	61.7	41.612
B3DI16;A0A0R4IEQ0;F6PAM1	285;328;285	B3DI16	B3DI16	ILFLNKKDLLEEKILCSHLVDYFPEFDGPQN	gna11a	Gna11 protein	24.2568	23.8187	23.9657	24.4651	23.8961						C	3	0.803465	2.54726e-11	120.33	108.41	108.71	-0.38473	0	57.377	28.7325	28.9343	28.436	28.9023	29.005	29.2816	29.1342	29.2603	29.0332	29.3744	98	8	61.3	42.132
B3DI16;A0A0R4IEQ0;F6PAM1	122;122;122	B3DI16	B3DI16	KKNALLVREVDVEKVCSFEQPYVAAINKLWM	gna11a	Gna11 protein	24.2238	25.0742		24.6713	24.9286						C	2	1	0.00226552	109.44	98.517	98	1.9838	0	57.377	28.7325	28.9343	28.436	28.9023	29.005	29.2816	29.1342	29.2603	29.0332	29.3744	98	8	61.3	42.132
Q7ZWF5;F1QCD4	185;185	Q7ZWF5	Q7ZWF5	AGMQLKAYRYYDPATCGFDFTGALDDISKIP	got2b	Aspartate aminotransferase	22.7327		23.4979	23.5753	22.8524						C	2	1	8.86114e-12	150.69	139.83	150.69	-0.30424	0	323.31	34.2209	34.0793	34.4806	34.1978	34.281	33.967	34.1384	34.0256	34.0234	33.9417	1078	24	78.7	47.463
D3KYK7;D3KYK8;D3KYK9;D3KYL0;A0A0R4INA6;D3KYL2;D3KYL1;A0A0R4IL13;A0A0G2KS66	283;322;283;322;322;284;284;47;263	D3KYK7;D3KYL2	D3KYL2	ESPRAQATSRLSTASCPTPKARLPSSSSTLS;SESPCAQQSRLSTASCPTPKVQSRCSSKENI	gphna;gphnb	Gephyrin a	25.2302	25.0416	26.035	25.7986	25.5698						C	2	0.999838	0.0677541	94.363	46.76	86.879	-0.83849	0	64.914	28.3101	27.652	29.1106	28.5003	27.6128	27.9321	27.3605	28.0631	28.5865	27.3558	119.5	10	50.05	83.1365
Q8UUT0;Q1RM33	257;228	Q8UUT0	Q8UUT0	YLMILAANWAYLKGACQQTHAYQDIKTRDDQ	gpm6ba	DMgamma1	27.0972	26.992	25.022	26.9319	26.963						C	2	1	2.17145e-12	157.23	130.7	141	0.38423	0	204.65	31.7523	32.1906	30.1306	31.6407	32.1237	32.1649	32.1565	32.0419	31.942	32.424	307	7	26	31.643
F1QGY8	242	F1QGY8	F1QGY8	TYNFAVLKFKSREDCCTKF____________	gpm6bb	Glycoprotein M6Bb	26.0208	20.4303		22.2655	21.381						C	2	0.873334	0.0218473	45.433	28.202	42.336	-0.82787	0.00049237	1.7704	26.1236	25.782	25.2483	25.2216	25.702	26.9788	26.9737	26.8955	27.0827	27.6854	6	2	15.1	26.763
Q5RKN6;Q6PC73;E9QFV9	32;32;32	Q5RKN6;Q6PC73	Q6PC73	LSFKRGEILKVLNEECDQNWYKAELNGKDGF;LSFKRGEILKVLNEECDQNWYKAELNGKEGF	grb2b;grb2a	Growth factor receptor-bound protein 2	24.4504		24.5859	25.1506	24.5941						C	2	0.999999	8.96928e-05	146.5	131.71	146.5	-0.74485	0.00119845	9.82055	26.5045	26.5503	26.7192	22.9226	26.3854	22.7344	26.14	22.8085	26.2712	26.2387	67.5	3	45.85	25.222
A8KBR8	35	A8KBR8	A8KBR8	LLEYTGTKYEEKLYSCGEAPNYDRSCWLNDK	gstm.2	Glutathione S-transferase mu tandem duplicate 2	25.701	25.8365	24.563	25.9168	25.668						C	2	1	0.0155243	105.66	105.66	105.66	0.27625	0	33.983	28.5555	28.7824	27.5693	28.9549	28.4665	27.6253	28.5038	28.7232	28.7926	28.7634	127	10	73.5	26.119
A8KBR8	182	A8KBR8	A8KBR8	RMFEPACLDDFKNLRCFLDHFENLEKIAEYM	gstm.2	Glutathione S-transferase mu tandem duplicate 2	25.7292	25.8643		26.4365	25.1218						C	3	0.999998	0.000491054	80.17	63.82	79.492	-1.1668e-05	0	33.983	28.5555	28.7824	27.5693	28.9549	28.4665	27.6253	28.5038	28.7232	28.7926	28.7634	127	10	73.5	26.119
Q7SZY1;A5D6R2;F1Q750;A8WIP5	1630;1652;1654;1845	Q7SZY1;A8WIP5	A8WIP5	ACGRGTFSEVSAFKTCLPGFPGAPCAIKISK;TCGRGTFSEISAFKTCLPGFPGAPCAIKISK	hcfc1b	Host cell factor C1b	25.4992		25.6507	25.9167							C	2	0.999861	0.0174757	50.222	35.06	45.28	-0.84806	0	165.05	28.8609	28.942	29.1034	28.5349	28.7765	28.9855	28.83	28.955	28.855	28.6627	119	10	15.9	203.78
Q6TGZ7	74	Q6TGZ7	Q6TGZ7	HRRNNPPGGEASGVLCGEPSAPLRRCQPAIV	hn1b	HN1 protein	25.991	25.9858	26.7902								C	3	1	0.00614821	47.155	31.81	47.155	-0.27977	0	36.373	28.3374	28.1442	28.7906	27.669	28.7044	28.8082	28.2576	28.4755	28.5777	28.8138	42	7	86.7	15.957
E7F3J2	585	E7F3J2	E7F3J2	EVAKLLEQYKEDSKICSLEPKPIQAGVQSKR	hnrnpua	Heterogeneous nuclear ribonucleoprotein Ua	25.3876	25.2621	24.7783		24.9328						C	3	0.999979	0.00168127	67.685	52.14	57.936	-1.0448	0	34.626	28.3033	28.2298	28.0997	28.4989	28.4295	28.3668	28.1015	28.3713	28.4078	28.4071	55	13	22.9	85.13
A3KPW8;E7FCW3	187;187	A3KPW8;E7FCW3	E7FCW3	KEAAKSDPSIVLLLQCDMQK___________	hpcal4;vsnl1b	Hippocalcin-like 4 (Fragment)	26.0771	25.7354	25.708	26.6457	26.0931						C	2	0.999976	1.92349e-17	178.67	144.23	178.67	0.49291	0	174.39	31.2414	31.4483	30.5607	31.2463	31.3265	31.0768	31.3472	31.1103	31.1409	31.3394	389	7	79.05	22.18
X1WBR5	448	X1WBR5	X1WBR5	TFHKKEPFDLEAFYSCPHDLPYPDVRIGRFS	hspa4l	Heat shock protein 4-like	25.9042	25.2362	25.9359	26.1053	25.7473						C	3	0.973674	1.32637e-14	143.93	132.04	135.91	-0.022728	0	323.31	31.8176	31.8317	31.793	31.8439	31.9088	31.878	31.8942	31.8417	31.7706	31.9324	769	47	68.4	93.307
A0A0G2KRC3;A0A0G2KM96	18;18	A0A0G2KRC3	A0A0G2KRC3	SATPPPHHGPAPQKVCHSQTQTDLLKPLLGG	LOC103910156	Uncharacterized protein	27.3829	26.7809	26.9154	27.9315	27.0995						C	4	0.999368	5.66642e-12	118.85	110.66	85.185	-0.20025	0	60.885	31.1794	30.6633	30.0931	30.8911	31.3225	30.0964	31.0034	30.4524	30.4726	30.4813	246	13	39.4	46.017
F1QIM1;A0A140LGY7;A0A140LH51	1943;1982;1761	F1QIM1	F1QIM1	SVPPATQKDTLPRDLCGASSTLEFEKQYYEE	map1aa	Microtubule-associated protein 1Aa	26.3498	25.8853	26.2191	26.4331	26.0333						C	2	1	0.000555736	124.07	92.471	124.07	-2.2198	0	323.31	32.6028	32.6707	32.5215	32.7098	32.6802	32.6906	32.7784	32.8105	32.676	33.0481	1251	84	45.5	282.06
F1QIM1;A0A140LGY7;A0A140LH51	1575;1614;1393	F1QIM1	F1QIM1	EADRLISDYSAKSTSCSLGQSTFGTKEVMAG	map1aa	Microtubule-associated protein 1Aa	27.273	27.0574	27.0002	27.9033	27.0386						C	2	1	0.000787801	119.63	99.877	92.495	-2.6558	0	323.31	32.6028	32.6707	32.5215	32.7098	32.6802	32.6906	32.7784	32.8105	32.676	33.0481	1251	84	45.5	282.06
F1QIM1;A0A140LGY7;A0A140LH51	1288;1327;1106	F1QIM1	F1QIM1	TYKVCGKTKYKEERECTFLDEEYSQEAKPLK	map1aa	Microtubule-associated protein 1Aa	25.8645	25.7477		25.9744	25.9962						C	2	1	0.000738699	119.96	101.77	115.12	-0.18021	0	323.31	32.6028	32.6707	32.5215	32.7098	32.6802	32.6906	32.7784	32.8105	32.676	33.0481	1251	84	45.5	282.06
F1QIM1;A0A140LGY7;A0A140LH51	1160;1199;978	F1QIM1	F1QIM1	LSSPEKILSFSPNLPCTSEVNITSESEERCL	map1aa	Microtubule-associated protein 1Aa	24.4925	24.9638		25.3088	24.7537						C	3	1	2.64379e-11	125.31	117.49	114.92	-1.736	0	323.31	32.6028	32.6707	32.5215	32.7098	32.6802	32.6906	32.7784	32.8105	32.676	33.0481	1251	84	45.5	282.06
X1WDB0;F1R0M1	1876;1645	X1WDB0	X1WDB0	KAVEIPSKPDEESIECQIYEKKDELSISKSV	map1ab	Microtubule-associated protein 1Ab	27.3265	27.0848	27.3873	27.8808	27.6751						C	3	0.999968	1.09757e-18	161.04	149.15	159.47	-0.38678	0	323.31	34.8945	34.9026	34.7512	34.7263	34.929	34.7427	34.9678	34.6468	34.6847	34.914	3725	213	64.7	414.47
X1WDB0;F1R0M1	2277;2046	X1WDB0	X1WDB0	SEILTETKPTSITLLCSDSQTSGVDGQHETL	map1ab	Microtubule-associated protein 1Ab	27.2666	26.9963	27.3117	27.5379	27.0804						C	4	1	9.98006e-91	256.46	244.18	256.46	1.7031	0	323.31	34.8945	34.9026	34.7512	34.7263	34.929	34.7427	34.9678	34.6468	34.6847	34.914	3725	213	64.7	414.47
X1WDB0;F1R0M1	2527;2296	X1WDB0	X1WDB0	SKLDGSHVQLSDIEPCTSASSFSKPDVQDRD	map1ab	Microtubule-associated protein 1Ab	27.6167	27.3473	27.5825		27.7715						C	4	0.999925	5.15678e-17	141.38	131.48	113.15	1.3602	0	323.31	34.8945	34.9026	34.7512	34.7263	34.929	34.7427	34.9678	34.6468	34.6847	34.914	3725	213	64.7	414.47
X1WDB0;F1R0M1	3259;3028	X1WDB0	X1WDB0	QHTAISSTMEHEDIVCLKAPPGYGEDVYEDI	map1ab	Microtubule-associated protein 1Ab		25.2579	25.3223	25.5814	25.1277						C	3	0.862396	9.65505e-14	125.54	113.73	83.121	-0.069299	0	323.31	34.8945	34.9026	34.7512	34.7263	34.929	34.7427	34.9678	34.6468	34.6847	34.914	3725	213	64.7	414.47
X1WDB0;F1R0M1	2691;2460	X1WDB0	X1WDB0	LVSSKPLVVSTEEEECMVRSQKIFAEEEDDF	map1ab	Microtubule-associated protein 1Ab	25.4595	24.813	25.9361		25.6831						C	3	1	1.87469e-09	141.08	134.48	124.4	1.7355	0	323.31	34.8945	34.9026	34.7512	34.7263	34.929	34.7427	34.9678	34.6468	34.6847	34.914	3725	213	64.7	414.47
X1WDB0;F1R0M1	1558;1327	X1WDB0	X1WDB0	KLDKDAKEKDVTGASCQFLESPDIKAETSTS	map1ab	Microtubule-associated protein 1Ab		26.2239	26.9214		25.8644						C	2	1	6.43507e-37	226.45	186.82	226.45	0.71537	0	323.31	34.8945	34.9026	34.7512	34.7263	34.929	34.7427	34.9678	34.6468	34.6847	34.914	3725	213	64.7	414.47
X1WDB0;F1R0M1	3053;2822	X1WDB0	X1WDB0	EPENNKSDFEEGTLPCRIECDKSSSSEQHTD	map1ab	Microtubule-associated protein 1Ab	25.6146			25.2943	25.8873						C	3	1	7.43548e-09	125.04	118.93	125.04	0.12324	0	323.31	34.8945	34.9026	34.7512	34.7263	34.929	34.7427	34.9678	34.6468	34.6847	34.914	3725	213	64.7	414.47
B0UXK7;Q5XJA8	40;40	B0UXK7	B0UXK7	PGGHGENGFSSSYRTCQPGAGSATYAKENGF	map2	Microtubule-associated protein 2 (Fragment)	27.2891	27.1539	27.5418	27.9255	27.565						C	2	1	0.0261655	92.151	85.258	90.759	0.12775	0	23.585	28.9059	28.7843	29.1499	29.2237	28.828	28.6761	28.8066	28.6772	28.6496	28.5073	92	4	25.7	18.453
F1R2V6;F1QJK5	274;147	F1R2V6	F1R2V6	LKATVRHPRPTQHHACVKRKPTVSADGRLPF	map2	Microtubule-associated protein (Fragment)	26.2364	25.0668	25.9157	25.9415	25.2952						C	2	0.993108	0.000396563	117.79	66.506	100.22	0.40815	0	172.76	32.0976	31.9679	32.2495	32.031	32.017	31.9606	32.1045	32.0675	31.9295	32.0582	382	16	43.5	64.483
X1WDA7;X1WE77;X1WC42	262;299;251	X1WDA7	X1WDA7	RDQAKARTDHGADIVCKSPDISTDGSPRRLS	maptb	Microtubule-associated protein	24.8722	25.1924	25.394	26.1363							C	2	0.99569	0.0173698	117.14	77.883	115.39	0.081874	0	163.01	33.305	33.1756	33.469	33.1682	33.133	33.0864	33.1609	33.2214	33.052	33.2916	294	4	65.4	32.071
A2BG87;E9QD58;F1QY88	523;552;162	A2BG87	A2BG87	VEERSKLNRQGSPKICTTVSDTNIQSRSESI	mink1	Misshapen-like kinase 1	25.2401	25.2458		25.7707	25.7422						C	2	1	0.00312774	116.19	86.445	116.19	-2.5893	0	174.72	29.6375	29.7131	29.2498	29.7307	29.7423	29.8421	29.7383	29.9638	29.7741	29.8738	292	28	33.1	144.74
Q3ZB95	10	Q3ZB95	Q3ZB95	______MAEVKVFPLCCVVQNYAWGKAGLDS	mpi	Mannose-6-phosphate isomerase	23.2849		23.4516		23.8276						C	2	0.805676	0.00893226	51.939	45.106	45.992	4.4444	0	120.8	28.6375	28.3973	28.6035	28.3636	28.4789	28.3104	28.2768	28.6657	28.6455	28.3822	158	14	47.9	46.26
A9JRE2	81	A9JRE2	A9JRE2	GAGAEDLVSFVRDSLCHLTSARPTAVNMGRA	mri1	Methylthioribose-1-phosphate isomerase	24.7887	24.9477	25.1622		24.6794						C	4	0.763516	0.0079922	49.036	37.921	49.036	-0.35074	0	183.04	30.12	30.3082	30.4399	30.2628	30.1397	30.4192	30.3082	30.353	30.4559	30.2866	195	12	51.6	37.98
G1K2G0;Q6NW52	171;167	G1K2G0	G1K2G0	GHVFEDGPDPTGQRFCINSVALNFKPREK__	msrb2	Methionine-R-sulfoxide reductase B2, mitochondrial	25.0151	24.1598	25.7128	25.427	24.6273						C	3	1	4.49487e-06	136.7	126.05	116.71	-0.24936	0	12.062	27.1834	26.4438	27.3619	27.0122	26.5889	25.4518	26.2259	25.9093	26.2654	25.8457	24	4	41.8	20.46
Q1LV07;Q7ZSY6;P52722;B5AXG0	32;32;32;32	Q1LV07	Q1LV07	TCKCTNCQCTTCKKSCCSCCPSGCSKCASGC	mt2;mt	Metallothionein	26.5777		25.5174	25.6578	25.4402						C	2	0.998765	0.000160708	133.15	132.31	65.043	1.3278	0	71.649	31.9595	31.5494	31.5165	31.4124	31.1906	31.2692	31.9666	31.7383	32.3629	32.2664	123	8	100	5.976
Q1LV07;Q7ZSY6;P52722;B5AXG0	36;36;36;36	Q1LV07	Q1LV07	TNCQCTTCKKSCCSCCPSGCSKCASGCVCKG	mt2;mt	Metallothionein	26.5777	27.0344	25.5174		25.4402						C	2	0.866344	1.63393e-05	150.49	149.05	133.15	-1.1618	0	71.649	31.9595	31.5494	31.5165	31.4124	31.1906	31.2692	31.9666	31.7383	32.3629	32.2664	123	8	100	5.976
E7FEZ7;E9QD04	12;12	E7FEZ7	E7FEZ7	____MSTVLDVEQNACTGDAVEHDIETPHGV	ndrg3a	Ndrg family member 3a	27.4292		27.2374		26.7622						C	4	0.999968	1.92622e-18	138.02	123.38	127.4	1.0165	0	296.49	31.2624	31.2371	30.9066	30.8911	31.2452	31.3074	31.3343	31.1407	31.3447	31.342	195	1	59.1	39.166
A6XCT1;A0A0R4IDM0;A0A0R4ICQ1;A0A0R4IZ88;Q1JPS5	319;321;332;334;332	A6XCT1;Q1JPS5	A6XCT1	SLTSAGSVDGSRNRACTHSDSSEGVGQVSHT;SLTSASSVDGSRNRACTHSDSSEGVGQVSHT	ndrg4;ndrg4	NDRG family member 4	25.0428	24.9719		25.1306							C	3	0.5	1.73312e-11	140.2	134.95	140.2	-0.90146	0.000130995	162.794	24.3772	24.5244	24.224	24.3834	24.4351	28.019	24.4846	24.3994	24.3689	24.5458	216	1.5	64.05	37.941
A6XCT1;A0A0R4IDM0;A0A0R4ICQ1;A0A0R4IZ88;Q1JPS5	339;341;352;354;352	A6XCT1;Q1JPS5	A6XCT1	SSEGVGQVSHTMEVSC_______________	ndrg4;ndrg4	NDRG family member 4	25.0428	24.9719		25.1306							C	3	1	1.73312e-11	140.2	134.95	140.2	-0.90146	0.000130995	162.794	24.3772	24.5244	24.224	24.3834	24.4351	28.019	24.4846	24.3994	24.3689	24.5458	216	1.5	64.05	37.941
A3KQL1	408	A3KQL1	A3KQL1	TAACKAFQHVKVDTLCQPEAVSTVAVPAAWC	necab2	N-terminal EF-hand calcium-binding protein 2	24.405	24.3044	24.8195	24.9889							C	3	1	5.30973e-05	85.182	79.222	85.182	-1.1644	0	323.31	31.4998	31.3413	31.7365	31.7551	31.4196	31.3433	31.3178	31.6635	31.2646	31.4637	409	20	63.1	47.903
F1QCR7;A9JRN9;Q502B1	277;277;277	F1QCR7	F1QCR7	GHSTQNLQQVEDWFMCRYSKLTEAAEQNKSA	nefma	Neurofilament, medium polypeptide a	28.7508	27.581	28.8251	28.9669	28.717						C	2	1	1.15331e-120	329.5	309.81	296.62	0.21285	0	323.31	35.1215	34.5594	35.1906	34.9027	35.3142	35.0858	35.0795	34.7195	34.816	34.5343	1706	55	62.3	95.576
A2RUZ3;F1Q765;B0S553	132;132;132	A2RUZ3;F1Q765	A2RUZ3	SLQTDAYDRELQDLRCALEQLHKEKAQILLD	nefmb;nefmb	Nefm protein	26.7777	26.3409	27.5128	26.9875	26.6067						C	3	1	0.00294688	75.738	36.932	75.738	-0.4302	0	214.03	28.452	28.1624	24.7451	24.4314	24.6245	28.4641	24.5533	24.2127	24.441	28.105	263	2	53.5	80.52
A2RUZ3;F1Q765;B0S553	387;387;387	A2RUZ3;F1Q765	A2RUZ3	IAAYRKLLEGEETRFCAAVTAFAYSQPKTSK	nefmb;nefmb	Nefm protein	24.7761		25.5585	25.3284	24.8038						C	2	1	0.0025108	107.46	90.348	99.834	0.095963	0	214.03	28.452	28.1624	24.7451	24.4314	24.6245	28.4641	24.5533	24.2127	24.441	28.105	263	2	53.5	80.52
H2ZRH9;A7YT82	99;98	H2ZRH9	H2ZRH9	QKLQDIQRAMELLSTCQGPAKNIDEATKHKY	nmt2	Glycylpeptide N-tetradecanoyltransferase	24.9132	24.7625		24.4367							C	2	0.999347	0.0161383	99.844	69.639	99.844	0.28535	0	121.31	28.7429	29.0444	28.5811	28.8401	28.8585	28.5895	28.9474	28.7892	28.9688	28.8401	133	9	36.1	56.477
F6NQC4;B7TWQ3;F8W4I3	8;40;8	F6NQC4	F6NQC4	________MDCRNEGCSQPQDEDIMDIPLDD	nrgna	Neurogranin (protein kinase C substrate, RC3) a	26.1946	25.8821	26.283	26.5005	26.6191						C	2	1	1.09431e-74	259.29	251.01	223.18	-0.0055547	0	107.48	29.2556	29.1805	29.4308	29.467	29.3748	29.2941	29.5047	29.9372	29.2055	29.7989	77	2	56.7	6.8707
F1QPB0;A7MBY0;F1R2E4	349;349;176	F1QPB0	F1QPB0	IVEEMEGEGVPRADGCPSNSSSGGPSEGPVE	nt5dc1	5-nucleotidase domain-containing 1	25.3056		24.7077	25.1994	25.4441						C	2	1	2.6049e-42	222.92	192.18	145.71	-0.077351	0	170.6	30.5033	30.4696	30.2502	30.4932	30.4906	30.3644	30.5137	30.4087	30.4782	30.537	388	20	55.3	52.675
B8JI08;A0A0R4IP01;F1Q5B8	160;160;160	B8JI08	B8JI08	AQLDPLGIMDADLDSCVPTDIITSSDKLGFY	ogdha	Oxoglutarate (alpha-ketoglutarate) dehydrogenase a (lipoamide)	24.9628			25.7284	24.2876						C	4	0.998511	0.00302022	46.43	40.87	46.43	-0.70218	0	141	29.8617	29.545	30.6066	30.0285	29.7552	30.6207	29.7808	30.2413	30.4678	29.6644	253	21	36.1	115.67
Q6DGE2;F1QPL7;B0S5E3;B0S5E2	92;104;84;101	Q6DGE2	Q6DGE2	VDSSAVHVKMADEAVCVGPAPTSKSYLNMDA	pcca	Propionyl-Coenzyme A carboxylase, alpha polypeptide	25.2652	24.8712	24.4674	24.8869	25.5807						C	2	0.999996	0.000855775	105.28	94.924	105.28	-0.14785	0	93.364	29.9245	29.9208	29.767	29.8199	29.868	29.9361	30.1301	30.0197	30.1046	30.0819	213	29	49.6	77.814
F6NYB5;F1QC52	3386;3450	F6NYB5	F6NYB5	PLPPISADSRDQFGSCMSLQESQQQHLREDP	pcloa	Piccolo presynaptic cytomatrix protein a	24.4243	24.1223	25.0624	25.3808							C	3	1	1.94089e-05	97.502	76.193	97.502	2.8433	0	323.31	29.6157	29.4564	29.9107	29.8272	29.5015	30.0118	29.7582	29.9128	29.8101	29.7225	328	56	23	441.25
Q6NYS4;E9QEY5;Q7ZUV8	101;101;101	Q6NYS4;Q7ZUV8	Q6NYS4	HFLAVNVKGNDVSSGCVMSDYVGAGPPKGTG;HFLVVNVKGNDVSSGCVMSDYVGAGPPKGTG	pebp1;pebp1	Phosphatidylethanolamine binding protein	26.5266	26.0871	27.0586	27.1425	26.5465						C	2	1	5.84484e-84	285.96	281.26	281.36	-0.48174	0	204.663	30.1263	28.8647	30.129	30.0312	29.6502	29.0884	29.513	29.2763	29.433	29.8375	227.5	4.5	77.55	20.8115
A0A0R4IZD1;A4QNW7	18;17	A0A0R4IZD1	A0A0R4IZD1	EVPRVGHSISSPTSPCEDMMKNLSLDAIQLC	phyhiplb;phyhipl	Phytanoyl-CoA 2-hydroxylase-interacting protein-like b	25.4925	25.4773	25.5841	26.0528	25.8536						C	3	0.999082	2.62124e-09	125.5	116.22	116.86	-0.18701	0	87.902	28.1637	28.2509	28.0839	28.1098	28.1974	28.3534	28.4224	28.1635	27.9287	28.272	122	6	41	42.635
F1QQQ6;Q6PG36	41;79	F1QQQ6;Q6PG36	Q6PG36	DPIKQFGSWFDQATKCPEVGEANAMCLATAT	pnpo	Pnpo protein (Fragment)	24.9647	24.7446	25.4851	25.3866	24.7167						C	2	1	5.50813e-10	141.3	98.58	121.82	-0.18581	0	175.28	28.9935	28.8433	29.3452	28.9574	28.9756	28.9289	28.817	28.8008	28.7305	29.038	125	1	60.7	30.699
A0A0R4IRJ2;Q6P040	302;213	A0A0R4IRJ2	A0A0R4IRJ2	KKMKDDEIVCQNSSLCDSPFKCSDEEASAVV	ppa2	Pyrophosphatase (inorganic) 2	24.7657	24.9684	24.8308	25.869	25.4095						C	3	0.984699	1.91117e-05	92.563	78.939	78.708	0.021127	0	67.257	28.7195	29.0366	28.8017	29.162	29.0859	28.6085	28.8647	28.8924	28.6914	28.7973	105	12	56.3	38.433
A0A0R4IGV2;B0S6H8;A6H8S1;A9JR75;A2VD25;A0A0G2L2X4;F1R8A9;Q5TZ25;X1WCJ5	88;125;125;129;129;129;52;125;153	A0A0R4IGV2;A9JR75;F1R8A9;X1WCJ5	X1WCJ5	KAERNNTRLLLEHLECLVSRHERSLRMTVVK	ppfia2;ppfia3;ppfia1;ppfi	Protein tyrosine phosphatase, receptor type, f polypeptide (PTPRF),-interacting protein (liprin), alpha 2	25.1034	23.2064	25.0886	24.6975	23.8933						C	3	0.998772	0.000375007	84.365	54.821	84.365	-0.58551	0	4.9705	23.8008	24.2154	24.4636	24.2024	24.376	24.9149	25.0435	25.1304	24.4914	24.2933	9	4	9.8	136.57
A9C3T0	192	A9C3T0	A9C3T0	ERGVYDIVVQKDGVGCCVGQYNNKGSFGELA	prkar2aa	Protein kinase, cAMP-dependent, regulatory, type II, alpha A	25.6166	25.3192		25.4893	25.6814						C	2	0.984577	1.25696e-08	157.74	145.82	136.93	-0.94559	0	140.22	31.133	31.0899	31.4607	31.2265	31.0422	30.9546	31.0791	31.0285	30.9254	31.0584	280	13	53.1	44.69
Q6PFN7;F1R3J9;F1QFJ1	196;203;237	Q6PFN7	Q6PFN7	YKIHWWENVYGFDMSCIKEVAITEPLVDVVD	prmt1	Protein arginine methyltransferase 1	23.3167	23.3461	23.2835	23.8031	23.4352						C	3	0.831239	0.000482314	71.354	62.608	60.489	0.23005	0	65.601	28.6778	28.873	27.9445	28.4709	28.846	28.8602	29.0533	28.888	29.0648	29.0973	145	16	60.1	39.369
Q0P4C2;F1R6B8;F1R6B9;A1L2B6	75;75;75;75	Q0P4C2	Q0P4C2	TAMLVPTEEGDLELNCYKPKSDGTCWKMTNL	ptgdsb.2	Zgc:153154	26.3606	25.7099	26.5594	26.7777	26.1504						C	3	0.790084	9.73189e-14	145.77	136.39	145.77	0.16641	0	25.513	30.3459	29.8247	30.195	29.9424	29.6746	29.5773	29.7994	29.5638	29.682	29.5039	142	7	48.4	20.645
B3DJG5;A0A0R4IKG3;F1R8X1	552;551;552	B3DJG5	B3DJG5	GPEAGAETHFDYQELCRQHMAAKSSFTRPEP	ptprna	Ptprn protein		24.9886		25.9099	25.1611						C	3	0.997587	2.31975e-06	104.84	91.413	104.84	-0.86491	0	36.663	28.3031	28.4665	28.0576	28.7415	28.2539	28.3631	28.6615	28.4672	28.6821	28.3732	40	8	19.4	100.55
Q6DGQ2;A5WUR4;F1QVW4	115;128;146	Q6DGQ2	Q6DGQ2	YLICADCEIGPIGWHCLDDKKSFYVALDRVN	rabif	RAB interacting factor	24.5213	24.0902	25.5841								C	4	0.555208	0.0146859	67.227	62.158	67.227	1.2347	0	5.7708	25.5057	25.4034	26.4523	26.1773	25.7064	25.8186	25.7758	25.9	25.7095	25.726	13	3	31.1	14.52
A0A140LH42	18	A0A140LH42	A0A140LH42	DAVMGTKGVHVQSGPCLGAELTDEEKEIINN	rph3ab	Rabphilin 3A homolog (mouse), b	27.8758	27.8571	27.8007	28.2382	28.1374						C	3	1	4.09266e-66	237.98	228.59	176.38	0.43743	0	198.55	30.4568	30.6329	30.386	30.4282	30.6407	30.3067	30.6364	30.4303	30.3471	30.5572	299	17	50.1	65.216
A0A140LH42	542	A0A140LH42	A0A140LH42	KKTLDISVWDYDIGKCNDYIGGCQLGITAKG	rph3ab	Rabphilin 3A homolog (mouse), b	24.7548	25.1135		25.1266	24.8754						C	2	1	0.000352889	80.545	65.914	80.545	0.88393	0	198.55	30.4568	30.6329	30.386	30.4282	30.6407	30.3067	30.6364	30.4303	30.3471	30.5572	299	17	50.1	65.216
B3DKQ5;Q4G5V7;Q1ED35;A0A0R4IW93;Q4G5V3	152;152;152;152;152	B3DKQ5;Q4G5V7	Q4G5V7	HKSDHYSYMDMGGDLCDFGSMGNAKNKQQPP	rtn1a;rtn1a	Reticulon	24.3162	24.651		25.6212	25.1833						C	3	0.999988	1.72699e-09	119.72	115.2	118.36	-1.0334	0	191.716	30.3565	30.8545	24.7014	25.3485	25.3923	30.7898	25.504	31.1616	25.4317	31.6739	594.5	2.5	76.2	89.07
Q5TZI1;Q05BC7;A4QP07	23;50;50	Q5TZI1	Q5TZI1	AADSTKMEGFWSSWKCQAMELLYWRDLKKSG	rtn1b	Reticulon	26.2383	26.3793	25.1257	26.8121	26.4487						C	2	1	0.00848387	141.91	116.61	91.658	-2.3566	0	10.858	28.0715	28.2187	26.7589	28.0493	28.6844	28.0409	28.5272	28.0589	28.4488	29.0573	77	3	52.8	24.193
Q803W1	326	Q803W1	Q803W1	VFVSDVPPLKHTSSPCFGEEDPVKKKPRFQS	scrn3	Secernin-3	24.6954	24.5488	25.5272	24.9942	24.822						C	2	1	3.10918e-10	170.26	151.16	170.26	0.68221	0	43.822	29.1789	29.2271	29.4206	29.0958	29.1521	28.9871	28.8952	28.8111	28.9895	28.9525	126	14	43.4	46.973
A0A140LH94;A0A140LGS9	147;147	A0A140LH94	A0A140LH94	KGFIKNVDAGKEETGCETDTQIDGVTKLAPI	selj	Selenoprotein J		25.3582	25.6364	25.5296							C	3	0.999363	1.01927e-09	127.3	111.28	118.51	1.0552	0	20.485	24.5609	25.7467	25.5514	25.572	24.6025	25.2267	25.3877	24.7493	25.4376	24.9596	26	4	19.6	37.081
E7F2K9	977	E7F2K9	E7F2K9	NTEQETGLKVNEDSKCQPSAPESTSEAMKTS	sgsm1b	Small G protein-signaling modulator 1b	25.5328	23.3022			24.8333						C	2	1	0.0322196	89.507	75.498	89.507	1.9899	0	186.75	27.8283	27.7591	24.9252	27.6602	27.5435	27.3824	27.9002	27.7735	27.8677	28.237	87	13	17.8	171.03
Q6GMI8;A0A0R4IN66;F1R7L2	50;50;64	Q6GMI8	Q6GMI8	AIQCLETTFKISSSDCHLAAPQPLREIFLNS	sgtb	Small glutamine-rich tetratricopeptide repeat (TPR)-containing, alpha	25.2738	25.625	26.2564		25.5686						C	3	0.97911	9.81207e-05	84.753	72.552	84.753	0.23489	0	15.086	27.7587	27.8733	28.0299	27.7548	27.8682	27.919	27.8149	27.6745	27.7246	27.7881	74	10	32.7	33.771
A0A0R4IT13	580	A0A0R4IT13	A0A0R4IT13	AKAETKQPTVQTPKSCTQTSTTSVRKVSISE	si:ch211-244c8.4	Si:ch211-244c8.4	26.736		27.17	26.6199	26.9763						C	2	1	0.00966517	128.85	91.503	106.67	-0.89237	0	35.099	29.1783	29.4086	29.5233	29.125	29.3578	29.7485	29.6996	29.6298	29.584	29.7297	174	22	31.4	85.293
B8JLR6;A0A0B5JFI8	171;171	B8JLR6	B8JLR6	LLTSICIFLVSRISPCEWEQPEKDNNSFTLS	si:ch211-251b21.1	Si:ch211-251b21.1	26.4128	26.8186	25.0918	27.0839	26.8637						C	2	1	0.00627276	134.75	113.92	134.75	-0.6038	0	323.31	33.3803	33.8678	32.3758	33.1995	33.6929	33.8411	33.8974	33.8367	33.6101	33.8996	803	28	63.8	50.259
E7F5R2	177	E7F5R2	E7F5R2	FVTAVCICIVGRLSPCEWSQPETEPNHFTLL	si:dkey-183j2.10	Si:dkey-183j2.10	29.2233	29.2095		29.4267	29.6727						C	4	1	1.83074e-43	177.1	166.69	177.1	0.19086	0	323.31	33.566	33.8851	32.4286	33.3287	33.8007	34.1031	33.966	33.3865	33.519	33.7568	752	20	52.7	50.992
F1RAW0	7	F1RAW0	F1RAW0	_________MPLVESCSQKHLSSPWNSHLQP	si:dkey-57k2.7	Si:dkey-57k2.7	29.0908	28.9345	29.4424	29.242							C	2	1	0.0029586	80.165	19.484	80.165	-0.39901	0.0039544	1.3408	28.5667	28.6095	28.7454	28.3347	17	17	17	17	17	17	9	1	1.3	76.07
Q6PBY8	160	Q6PBY8	Q6PBY8	FTEEEEAQVRKENQWCEEK____________	skp1	S-phase kinase-associated protein 1	24.7234	24.7066	24.945		24.9602						C	2	0.999982	0.000398603	98.737	62.342	98.737	0.56692	0	80.366	30.1622	29.9906	30.5181	30.1009	30.2212	29.7319	29.8499	29.9314	29.7714	29.9053	141	12	78.5	18.69
E7FA28;X1WED4	911;977	E7FA28;X1WED4	X1WED4	QTPGTAVQMTWSEVKCDGEQNKPVGATTPEA	slc12a5a;slc12a5a	Solute carrier family 12 (potassium/chloride transporter), member 5a	26.0579	25.6358		26.3128							C	3	0.999989	0.000607349	89.566	79.721	89.566	0.23432	0	164.407	29.2844	29.1856	27.7381	29.0584	29.3258	29.925	29.5868	29.6462	29.8323	29.483	243.5	1.5	31.4	115.77
F1QPP6;Q5W8I7	517;517	F1QPP6	F1QPP6	EKQPWADPEETSDEKCGFIDEDELAEETGDI	slc17a6a	Vesicular glutamate transporter 2.2	24.785	23.6631		24.463	23.7164						C	3	1	2.95453e-55	199.8	194.45	171.93	0.3133	0	148.84	29.8775	29.7314	28.2357	29.7196	29.6242	30.2151	30.0127	30.3829	29.9966	30.0002	146	10	30.7	64.516
B2CZC4;Q1LVA9	583;464	B2CZC4	B2CZC4	AGIFTFTDRMMRVSECVGTMEVTVVRNSGAR	slc8a2b	Sodium/calcium exchanger 2 isoform b	24.2446	24.4743			24.7581						C	2	1	0.00562099	91.076	73.411	91.076	-0.86572	0	221.65	29.7923	30.1868	28.6685	29.7018	30.1604	30.0739	30.3922	29.917	29.856	30.013	208	19	32.9	106.75
F1QBQ8;A0A0R4ILB5;Q7ZVP6	55;55;55	F1QBQ8;Q7ZVP6	F1QBQ8	ELQEANEQANSSKHKCVELQGLLEEEKRANK;ELQEANEQPNSSKYKCVELQGLLEEEKRANK	slmapb;slmapb	Sarcolemma associated protein		25.0701		25.0648	26.2519				21.341		C	3	1	6.69678e-05	103.83	83.101	103.83	1.604	0	223.08	30.8285	30.8454	30.505	30.3783	30.7617	30.9587	30.8671	30.6939	30.5936	30.9953	224.5	2.5	67.15	43.6455
Q2TV65;Q6P980	45;45	Q2TV65;Q6P980	Q6P980	LPDLTYDYGALEPHICAEIMQLHHSKHHATY	sod2;sod2	Superoxide dismutase	24.1034	23.7346		24.6787	23.9097						C	4	0.923412	7.09604e-12	110.01	94.713	110.01	-0.11043	0	84.763	24.1687	28.442	24.4002	24.1415	27.8201	24.0969	27.7789	24.1831	24.1927	27.8845	137	1	65.2	24.993
A5WWG5;Q7T3G0;A5WWG4;Q801U4;Q801U3	5;5;5;10;10	A5WWG5;Q801U4	Q801U4	___________MHRDCPLDCKVYVGNLGNNG;______MGDPSLTRDCPLDCKVYVGNLGNSG	srsf3a;srsf3b	Serine/arginine-rich-splicing factor 3a	25.102		25.8356		25.382						C	2	0.999988	0.0556309	57.281	40.61	57.281	0.035837	0	14.6095	27.7541	27.7037	28.0307	27.7323	28.0413	27.7775	27.6183	27.8464	27.8222	27.9186	51	2.5	46.4	14.9135
Q6NX98	53	Q6NX98	Q6NX98	MGASIPSPTMNDSSSCKGSCPCDGGAKKAAP	st13	Suppression of tumorigenicity 13 (Colon carcinoma) (Hsp70 interacting protein)	24.6528	24.653	24.9112	25.3228	25.1455						C	2	0.574658	1.37083e-18	168.81	152.16	168.81	1.7625	0	124.35	31.0812	31.2775	31.09	30.8086	31.1697	31.124	31.2246	31.3328	31.2458	31.2682	295	13	39.8	39.861
Q6NX98	57	Q6NX98	Q6NX98	IPSPTMNDSSSCKGSCPCDGGAKKAAPKPEP	st13	Suppression of tumorigenicity 13 (Colon carcinoma) (Hsp70 interacting protein)	27.1722	27.1073	27.0755	27.276							C	2	0.999878	0.0606322	41.704	8.3264	40.496	-0.77321	0	124.35	31.0812	31.2775	31.09	30.8086	31.1697	31.124	31.2246	31.3328	31.2458	31.2682	295	13	39.8	39.861
Q6NX98	59	Q6NX98	Q6NX98	SPTMNDSSSCKGSCPCDGGAKKAAPKPEPAP	st13	Suppression of tumorigenicity 13 (Colon carcinoma) (Hsp70 interacting protein)	27.1722	27.1073	27.0755	27.276							C	2	0.964804	0.0606322	41.704	8.3264	40.496	-0.77321	0	124.35	31.0812	31.2775	31.09	30.8086	31.1697	31.124	31.2246	31.3328	31.2458	31.2682	295	13	39.8	39.861
A1L1U1;A0A0H2UKU3;C5MQH8;A0A0H2UKJ3	503;503;503;505	A1L1U1	A1L1U1	TLKMWNLQKTAPTKKCAALDVEPIYTFRAHR	strn	Zgc:158357	23.5613		25.0252	25.0092							C	2	1	0.0501594	79.875	65.443	79.875	1.4349	0	49.069	27.6455	27.5572	27.9844	28.1442	27.6676	27.9414	27.769	28.2206	27.7274	27.8406	65	12	23.7	86.286
Q5VSD0;A0A0R4IU85;Q1LUG2;Q503U5	180;180;180;180	Q5VSD0;Q1LUG2;Q503U5	Q503U5	QTNFINCQPKLMGDACSVNMVIYRCKIFLNR	stxbp6l;stxbp6l;stxbp6l	Novel protein similar to vertebrate syntaxin binding protein 6 (Amisyn) (STXBP6)	24.5046	24.0068			24.4433						C	2	1	0.0025108	107.46	85.69	94.09	0.077755	0	14.638	28.9042	31.4856	31.2863	31.2915	29.9943	31.5359	30.836	31.1943	30.0558	30.4027	9	1	68.7	31.625
A0A0R4IJU5	417	A0A0R4IJU5	A0A0R4IJU5	IVLAKMNHESSRISVCAQQRPAATVQPAQSP	syn2b	Synapsin IIb	26.8932	27.2123	29.3226	27.7362	27.0535						C	3	1	1.69919e-47	214.92	191.07	141.69	-0.16314	0	323.31	32.6296	32.4708	33.4809	32.7029	32.4134	32.9989	32.4801	32.9201	32.6992	32.401	924	7	68.5	75.391
D4P8S0;X1WDZ6;E7F578	413;532;431	D4P8S0;X1WDZ6	X1WDZ6	KDKRVEKKKTVTIKRCLNPVFNESFPFDVPA;KDKRVEKKKTVVMKRCLNPVFNESFPFDVPA	syt7a	Synaptotagmin VIIa (Fragment)	25.9458	25.3511	25.7253	26.6893	26.0863						C	3	1	3.60783e-14	153.06	139.73	131.31	1.2198	0	68.619	29.3428	29.5072	28.9502	29.3835	29.3817	29.3314	29.444	29.3063	29.3837	29.4623	167	7	26.9	66.254
A0A0R4INE6;E7EYT7;F1QQ90;D1MCG5;B8A516;F1R6T2;A8E559;B8A518;A0A0R4IG84;A7MBS2;Q8AWD6;O42271;Q6DC49;Q6GQM1;Q6NWK7	312;347;375;375;347;178;178;347;347;347;347;347;347;347;347	A0A0R4INE6;B8A516;B8A518;O42271;Q6DC49;Q6GQM1;Q6NWK7	O42271	IAAIKTKRTIQFVDWCPTGFKVGINYQPPTV;IATIKTKRTIQFVDWCPTGFKVGINYQPPTV;IGSIKTKRTIQFVDWCPTGFKVGINYQPPTV	tuba7l;tuba1b;tuba1c;tuba1a;tuba8l3;si:ch73-199e17.1;si:ch73-;tuba1b	Tubulin alpha chain	24.2305		24.1932		23.6844						C	2	0.997615	0.0138055	105.03	83.678	105.03	-0.87806	0	9.4668	29.1264	28.917	29.0989	29.034	28.9963	29.011	28.8885	28.7738	28.9782	28.8377	43	0	78.6	49.969
A0A0R4IPH2;Q32PU7;F1R4K1;Q08C80;Q2YDQ0;Q6IQJ2;Q7ZW01;Q6TGT0;Q6P5M9;Q6PE34	129;129;129;129;129;129;129;129;129;129	A0A0R4IPH2;F1R4K1;Q2YDQ0;Q6IQJ2;Q6TGT0;Q6PE34	A0A0R4IPH2	DSVLDVVRKEAESCDCLQGFQLTHSLGGGTG;DSVMDVVRKEAESCDCLQGFQLTHSLGGGTG	tubb4b;tubb2b;tubb4b;zgc:65894;zgc:153426;zgc:153264;zgc:55461;zgc:123292	Tubulin beta chain	24.3719	24.4644	25.001	24.9318							C	3	0.999706	1.00213e-14	116.45	111.75	116.45	-0.5103	0	174.248	32.9646	32.9673	33.1785	33.1026	32.9623	32.833	32.9565	32.8833	33.2157	32.9192	640	1	80.85	49.7865
Q6DGI6	75	Q6DGI6	Q6DGI6	DVDDAQDVAALCGISCMPTFHFYKNGKKVDE	txn	Thioredoxin	25.1165	25.3025	25.8016	25.7923	25.5362						C	3	0.997805	1.51383e-30	189.39	182.32	180.26	-0.93881	0	41.357	29.8762	29.9712	30.3023	29.5761	29.7897	29.9495	29.9232	29.5742	29.6291	30.073	98	6	57	11.874
B2GQZ0;Q6DBT3	43;43	B2GQZ0	B2GQZ0	FAYFSGDKDEHGKSWCPDCVKAEPVVRAELP	txndc17	Txndc17 protein	27.9846	28.0073	28.649	28.2385	28.2736						C	2	0.994575	0.0316428	51.193	47.783	51.193	0.45927	0	48.944	29.641	29.5783	30.0067	29.7452	29.7893	29.2322	29.2593	29.4601	29.0775	29.2774	162	8	71.5	14.193
Q6YI49	147	Q6YI49	Q6YI49	KAIQETHDAVADEGQCRPEADKVNFHFITFV	uchl1	Ubiquitin carboxyl-terminal hydrolase	25.5893	25.6472	25.6876	26.2504	26.2442						C	3	0.9997	7.6206e-27	181.82	161.57	181.82	-0.087621	0	39.695	26.6664	26.8838	26.1124	26.7002	26.6505	26.7183	26.9859	27.3102	25.9678	27.033	37	2	86.7	24.247
Q7ZTI4	147	Q7ZTI4	Q7ZTI4	KAIQETHDAVADEGQCRPEADKVNFHFITFV	uchl1	Ubiquitin carboxyl-terminal hydrolase	25.5893	25.6472	25.6876	26.2504	26.2442						C	3	0.9997	7.6206e-27	181.82	161.57	181.82	-0.087621	0	323.31	32.0719	32.1426	32.3297	32.3054	32.1905	31.9964	32.0928	32.1608	32.0863	31.9339	519	2	86.7	24.248
B0R198	15	B0R198	B0R198	_MSEKGHKQKGSSETCHHCKPKTCANMAVPP	vdac3	Voltage-dependent anion channel 3 (Fragment)	32.681	33.0528	32.0251	32.7503	33.1369						C	3	0.984378	5.96008e-05	122.33	90.847	93.345	-0.14867	0	11.915	32.9136	32.9464	32.7816	32.8796	32.9783	30.5359	26.4312	29.6274	30.0704	28.9241	211	3	68.8	29.811
B0R198	18	B0R198	B0R198	EKGHKQKGSSETCHHCKPKTCANMAVPPAYA	vdac3	Voltage-dependent anion channel 3 (Fragment)	30.0491	29.7056	29.2212	29.9457	29.8181						C	2	0.983211	5.96008e-05	122.33	90.847	116.24	-0.10605	0	11.915	32.9136	32.9464	32.7816	32.8796	32.9783	30.5359	26.4312	29.6274	30.0704	28.9241	211	3	68.8	29.811
B0R198	23	B0R198	B0R198	QKGSSETCHHCKPKTCANMAVPPAYADLGKS	vdac3	Voltage-dependent anion channel 3 (Fragment)	27.4059	27.3486	28.2329	28.2545	27.7577						C	2	1	7.62806e-07	127.2	118.16	121.62	-0.23807	0	11.915	32.9136	32.9464	32.7816	32.8796	32.9783	30.5359	26.4312	29.6274	30.0704	28.9241	211	3	68.8	29.811
Q5TZ35	187	Q5TZ35	Q5TZ35	KEAAKSDPSIVLLLQCDLQK___________	vsnl1a	Si:dkey-30j22.11	26.9642	26.9099	25.8576	26.7455	26.7317						C	3	0.999504	6.31325e-05	112.03	89.041	87.447	-0.13863	0	198.25	30.5255	30.7101	29.7713	30.431	30.4978	30.7468	31.0677	30.5761	30.704	30.9551	117	6	80.6	22.185
Q6DEG7	208	Q6DEG7	Q6DEG7	PLTPRAKEHFVDTLDCLQTSPDSRFVLKSIC	zgc:101040	Zgc:101040	25.8679	25.9242		25.5519	26.1076						C	3	0.999999	2.63576e-05	96.325	87.566	90.56	1.1465	0	41.783	28.7276	29.2045	28.6511	28.703	29.1163	28.8672	28.998	29.0526	28.8826	29.0942	94	9	35.2	33.667
CON__P48668;CON__P02538;CON__P04259;CON__P13647;CON__P35908;CON__Q01546;CON__Q32MB2;CON__Q7RTS7;CON__Q6NXH9;Q7SZP4	474;474;474;479;495;494;443;451;442;404	CON__P48668;CON__P13647;CON__P35908;CON__Q01546;CON__Q32MB2;CON__Q6NXH9;Q7SZP4	Q7SZP4	DIEIAAYRKLLEGEECRLSSVGGAILQSAYS;DIEIATYRKLLEGEECRMSGEHTSAVSISVI;DIEIATYRKLLEGEECRMSGEYTNSVSISVI;DVEIATYRKLLEGEECRLNGEGVGQVNVSVV;DVEIATYRKLLEGEECRLSGEGVGPVNISVV;DVEIATYRKLLEGEECRMSGDLSSNVTVSVT;DVEIATYRKLLEGEECRMSGECQSAVCISVV	zgc:65851	Zgc:65851	28.643	27.5741	28.9688	28.6843	29.099						C	2	1	0.00123379	97.813	53.388	78.136	0.37264	0	323.31	35.8359	35.3869	35.9442	35.6361	36.136	35.9193	35.9654	35.6259	35.9413	35.4338	1545	42	67.8	64.75
Q7SZP4	170	Q7SZP4	Q7SZP4	RVEELAHEKSQMHLDCVQMNDALERVKDKLD	zgc:65851	Zgc:65851	26.2482	25.4128	26.4657	27.1153	26.7636						C	2	0.99988	0.00159187	111.57	95.726	111.57	2.7279	0	323.31	35.8359	35.3869	35.9442	35.6361	36.136	35.9193	35.9654	35.6259	35.9413	35.4338	1545	42	67.8	64.75
Q6DGK4;Q6ZM12	51;51	Q6DGK4	Q6DGK4	YPWTQRYFGAFGDLSCASAIMGNPKVSEHGK	zgc:92880	Zgc:92880	26.6406	25.1903	26.2257	27.5034	26.5479				21.8016		C	2	1	1.84222e-60	258.92	244.97	248.75	0.18988	0	168.08	31.4463	30.4711	31.083	31.8146	31.2867	31.1036	31.8026	30.4049	30.7426	30.9428	321	10	63.3	16.279
Q6DGI1	82	Q6DGI1	Q6DGI1	DRADALQAGASQFESCAAKLKNKYWWKNCKM	zgc:92912	Zgc:92912	24.7823	25.1241			25.5331						C	2	0.81406	1.69389e-07	136.84	117.56	107.69	-0.28939	0	115.98	26.3357	26.9944	17	26.7816	26.9272	27.3684	27.6921	27.0396	27.3627	27.5988	73	4	60.2	12.759
F1QCS0	231	F1QCS0	F1QCS0	GRLQIGDKILAVNNVCLEDVMHEDAVGALKN		Uncharacterized protein	24.4858	24.1609	25.1723	25.1382	24.6004						C	3	0.999975	1.194e-08	112.58	97.186	112.58	0.51664	0	25.52	26.1614	26.0934	26.4404	26.2099	25.4	26.5691	25.9222	26.7345	26.421	26.2358	45	8	38.8	59.796
A8WG05;Q7ZVF9;B2GTB1;C5IG37;Q7ZVI7;B2GS08;E9QD59	272;272;272;119;272;272;272	A8WG05;Q7ZVI7	Q7ZVI7	CPEALFQPSFLGMESCGIHETTFNSIMKCDV	actba;actb1;actb2;actbb	Bactin2 protein	27.2684	28.1178	26.6102	27.3782	27.2689						C	4	0.996301	9.44052e-94	266.99	252.56	80.722	-0.16847	0	193.866	33.3733	33.5998	33.1937	33.4166	33.4547	33.4632	33.6345	33.5055	33.5092	33.5603	1891.5	1	90.9	41.759
Q49S42;A5PMG4	4;4	Q49S42	Q49S42	____________MTDCGEDAKLEATKQASKE	ahcyl1	Adenosylhomocysteinase	26.3009	26.2297	26.1012	26.6316	26.2625						C	2	1	7.09602e-10	174.02	156	174.02	1.6565	0	184.97	31.5819	31.6396	31.2651	31.5502	31.5871	31.64	31.6708	31.7004	31.4518	31.7175	386	12	53.8	61.405
B0S7W4;Q7ZVB2;A0A0R4IJU2;B0S7W5	336;336;336;336	B0S7W4	B0S7W4	EVVKRTKAISVGDPLCEGTRMGALISKPHME	aldh9a1a.1;aldh9a1a	Aldh9a1a protein	27.533	27.0951	27.8736	27.5382	27.4652						C	2	1	0.000148405	126.32	110.73	99.941	0.17691	0	75.91	30.6451	30.5617	30.9037	30.6683	30.5686	30.8829	30.4643	30.8476	30.6979	30.5075	333	19	50.6	55.261
B2GP30;Q8JH70	349;349	B2GP30	B2GP30	ANGLAAQGKYVSSGTCGAAGQSLYVANHAY_	aldocb	Fructose-bisphosphate aldolase	29.0579	28.865	29.3189	29.3714	29.2702						C	2	1	2.67953e-136	348.99	341.67	247	0.24591	0	323.31	36.0473	36.0288	36.3004	35.9859	35.983	35.9563	36.0816	35.923	35.892	36.0609	2357	30	91.5	39.259
Q802W6;Q6P3J2;X1WC11	58;58;58	Q802W6	Q802W6	DDESLRKYKEALLGSCAVAADPNAPNVQVTR	arhgdia	Arhgdia protein	24.3244	24.4654	24.8722	24.942	24.6672						C	2	1	2.92586e-68	254.71	229.92	231.89	-0.64883	0	323.31	30.9748	30.9393	31.2858	30.9012	30.9076	30.89	30.8575	30.9985	30.9128	30.9847	267	12	76.8	23.075
A0A140LGV3;A0A0R4IQT3	338;338	A0A140LGV3	A0A140LGV3	PATPTTSTAALAQEACKSLLNKKSDGVKPQT	camk2g2;ca	Calcium/calmodulin-dependent protein kinase (CaM kinase) II gamma 2	27.1639	27.1385	26.6056	26.9842	27.1561						C	3	0.562906	6.67115e-11	134.47	123.09	110.33	0.49476	0	189.51	29.5589	29.6753	29.5849	29.8458	29.6957	29.7363	29.7893	29.6933	29.692	29.6554	174	8	54	65.352
F1QNF2;Q0P455	168;168	F1QNF2	F1QNF2	QIVIAFYEERLTWHSCPEDEQQ_________	cbx3a	Chromobox homolog 3a (HP1 gamma homolog, Drosophila)	24.8488	24.6267	25.4783	25.1023	24.5827						C	2	0.998774	5.02875e-05	152.67	136.7	132.32	-0.35757	0	24.499	27.4709	27.0717	27.9379	27.559	27.2678	27.6189	27.3821	27.8155	27.2785	27.1719	41	5	44.3	20.043
Q6TH32	25	Q6TH32	Q6TH32	TVLTVFNEMKVRKAHCNEEEKSKRKKAVMFC	cfl1	Cofilin 1	23.2594	23.7598	25.3192	24.5984	24.0195						C	2	0.977294	0.000663011	110.38	49.471	82.417	0.13205	0	323.31	33.999	33.9985	34.3055	34.0533	34.0276	33.8143	33.8361	33.9317	33.7627	33.8874	933	19	81.8	18.77
A2CEA5;A8WG85;A8E5J9;A2CEA4;Q6PC86;F6NMS7;Q7ZUN7	312;312;312;312;312;312;317	A2CEA5;Q7ZUN7	Q7ZUN7	GWEFMWNERLGYILTCPSNLGTGLRAGVHVN;GWEFMWNERLGYILTCPSNLGTGLRAGVHVR	ckmt1	Ckmt2 protein	26.9493	26.6865	27.2946	27.3881	27.063						C	2	1	9.94604e-05	118.21	65.71	102.64	0.17244	0	323.31	34.4252	34.2701	34.5369	34.4453	34.3493	34.2005	34.3044	34.2222	34.2793	34.2904	1069	21	65	46.706
F6PBL6;Q6PBI3;Q1LXQ3	143;168;168	F6PBL6	F6PBL6	IHGKLDQRNQQVEVDCSIGRDLGPNELPNIA	cops7a	COP9 constitutive photomorphogenic homolog subunit 7A	25.023	24.9018	25.3047	25.2353	25.1137						C	2	1	0.000102026	144.57	106.01	125.54	0.12626	0	80.378	28.469	28.5257	28.8523	28.7429	28.5757	28.1093	28.3042	28.3875	28.1804	28.2853	62	7	38.4	29.31
Q6PFT7	25	Q6PFT7	Q6PFT7	CREAYNLVRDDSSGICWACFKYDGSTIVPGG	cotl1	Coactosin-like 1	23.5909	23.5091	24.8779	24.0271	23.5315						C	2	0.999106	0.00119384	83.182	76.163	83.182	-0.19104	0	62.336	31.1966	31.1609	31.5739	31.2431	31.2848	30.9828	30.9889	31.0386	31.0769	31.0589	194	12	75.4	15.904
Q66I53	28	Q66I53	Q66I53	PAAIEGAEQKKPLKPCCACPETKKERDACII	cox17	COX17 cytochrome c oxidase assembly homolog (S. cerevisiae)	25.9015	26.0114	26.1446	25.8541	25.7532						C	3	0.927119	0.000294349	77.42	44.147	77.42	-0.89984	0	5.3216	26.2567	26.3581	26.1358	26.199	26.4968	25.8512	17	17	17	26.159	9	3	44.1	7.2914
Q66I53	29	Q66I53	Q66I53	AAIEGAEQKKPLKPCCACPETKKERDACIIE	cox17	COX17 cytochrome c oxidase assembly homolog (S. cerevisiae)	25.9015	26.0114	26.1446		25.7532						C	3	0.970191	0.000294349	77.42	44.147	77.42	-0.89984	0	5.3216	26.2567	26.3581	26.1358	26.199	26.4968	25.8512	17	17	17	26.159	9	3	44.1	7.2914
A0A0R4IS84;E7FBR8	90;90	A0A0R4IS84	A0A0R4IS84	KEEKEAEEKAAMEQACEGSLTRPKKAIPAGC	cplx2	Complexin 2	27.5495	27.6053	28.2885	27.8542	27.5186						C	2	1	1.33624e-15	164.41	135.6	164.41	-0.37819	0	76.66	29.2057	29.1247	29.4384	29.2125	29.0578	29.0779	29.275	29.2042	28.9226	29.3421	130	7	57.5	15.257
A0A0R4IP07;Q6PE25;Q6NYN8	266;271;269	A0A0R4IP07	A0A0R4IP07	KEEKKAAPAEEEMDECEAALASEPKAKDPFA	eef1g	Elongation factor 1-gamma	25.1069	24.4212			25.0913						C	3	0.991777	0.00095077	56.131	48.421	56.131	-1.4044	0	156.26	30.7897	30.8154	30.0339	30.7186	30.7264	30.912	30.8711	30.8444	30.769	30.8328	281	23	55.6	50.028
X1WFN0;F1R7V9;Q4KMH7	562;591;563	X1WFN0;Q4KMH7	X1WFN0	FVTCGQDKQVCLWDTCSHLPLWTKAIEDPAR	eml2	Echinoderm microtubule-associated protein-like 2 (Fragment)	24.4685			24.3699	24.1847						C	3	0.88551	0.00149436	69.069	58.803	69.069	-0.34378	0	125.13	30.3389	30.2214	30.4008	29.672	30.5381	30.3799	29.9643	30.0614	30.0508	30.3267	244	1	42.3	88.44
B2GQ43;Q6GMI7	73;73	B2GQ43	B2GQ43	LLKKQTEEDLRQNKACHVHTVDQTVHTDEEK	enoph1	Enolase-phosphatase E1		26.0676	26.7102	26.2834	26.2419						C	3	0.99141	2.34283e-05	84.195	56.429	84.195	-0.064506	0	48.331	27.6221	27.2795	27.5737	27.4331	27.5409	26.9978	27.2078	27.2146	27.3388	26.9779	61	6	36.8	29.978
Q6P696	15	Q6P696	Q6P696	_MTDQGVTNEAAAAACKEGSSITKDFMMQQT	glo1	Lactoylglutathione lyase	25.3982	24.5474	25.4014	25.6298	25.2636						C	2	0.975595	2.57211e-20	190.34	177.16	173.54	0.82506	0	61.14	30.0714	30.0603	30.08	29.5669	30.1034	29.629	30.0259	29.9107	29.6627	29.9862	181	11	67.8	20.301
Q7ZUW8;F1QMC6	43;43	Q7ZUW8	Q7ZUW8	QKKVNLGVGAYRTDECQPWVLPVVRKVEKMI	got1	Aspartate aminotransferase	26.3862	25.8665	26.6344	26.826	26.4021						C	2	1	0.00910321	107.65	98.849	80.96	0.31869	0	323.31	34.2239	34.2291	34.0627	34.1028	34.1118	34.1641	34.3152	34.0789	34.2069	34.2524	1060	34	91	45.982
Q6PFJ6;B8JIS8	182;182	Q6PFJ6	Q6PFJ6	RMFEPACLDDFKNLRCFLDHFESLEKIAEYM	gstm.1	Glutathione S-transferase M	29.5249	28.59	29.6528	29.7983	29.3036						C	2	1	6.0313e-13	197.3	93.077	191.53	-0.27277	0	323.31	33.1057	32.7418	32.9973	33.0947	33.0817	32.8356	32.9413	33.1334	32.9216	32.9177	634	11	74.4	26.063
Q9DDU5;Q50LC6	194;194	Q9DDU5	Q9DDU5	VDKISARPKVKALLECENFKKLPINGNGKQ_	gstp1	Glutathione S-transferase pi 2	24.9655	24.1033	24.4836	25.5126	24.602						C	1	1	4.1908e-05	180.03	127.63	180.03	-0.22021	0	287.89	33.1273	32.9394	33.173	33.0225	33.2408	32.6966	32.885	32.6898	32.6758	32.8198	554	16	72.1	23.526
Q7T3H9;F1QNK8;A0A0R4IB72;X1WC35	119;119;119;119	Q7T3H9	Q7T3H9	RIHLMAGRVPAGSERCALALQMEDTFVHNLK	hyi	Hydroxypyruvate isomerase	24.1191	22.9465		25.5618	24.4002						C	3	1	2.23612e-05	97.797	86.154	86.497	-0.4089	0	15.627	25.6577	25.3854	26.87	26.4747	25.8576	25.5439	25.3647	25.0014	24.9103	25.0746	25	9	42.4	31.185
Q9W6T5;B3DFN3	346;346	Q9W6T5	Q9W6T5	RQLDAKEREMAEMRECMQQQLNEYQELLDVK	lmnb2	Lamin B2		22.4573	24.0099	23.9569	22.9173						C	2	1	4.04098e-35	218.12	194.89	183.74	-0.21543	0	323.31	32.2435	32.1957	32.4766	32.0992	32.0833	32.352	32.2721	32.2358	32.1475	32.2911	498	41	65.2	65.905
E7F6K0	105	E7F6K0	E7F6K0	AEGSLTRPKKAIPAGCGDDEEEEESIVDTVM	LOC563082	Uncharacterized protein	24.3961	24.2598	24.3235	25.211	24.8813						C	3	1	6.60033e-49	223.82	204.57	83.275	0.043347	0	302.93	32.5361	32.5896	32.9179	32.6267	32.7328	32.3291	32.4903	32.3928	32.4226	32.6192	549	10	64.9	15.094
Q6PBW8	214	Q6PBW8	Q6PBW8	ENITFRTYPGLMHSSCPQEMSAVKDFIEKQL	lypla2	Lysophospholipase II	26.8769	26.2457	26.3123	26.8176	26.7372						C	3	0.991337	2.18008e-05	96.143	84.5	96.143	-0.16931	0	92.183	30.5525	30.4004	30.7039	30.5306	30.555	30.328	30.1317	30.2519	30.4396	30.6621	210	9	61.2	25.067
A0A140LG01;Q29RB0;A0A140UHW3;A0A140LGZ6	130;78;130;102	A0A140LG01	A0A140LG01	YDHHQRAFAESFHSVCAQKPWVTKLSSAGLV	myg1	Melanocyte proliferating gene 1	25.2843	24.6625	25.2889	25.5193	24.9989						C	3	0.701583	0.0044826	75.533	49.921	74.325	-0.37243	0	53.849	29.4916	29.4229	29.5849	29.5662	29.3775	29.3053	29.4131	29.538	29.535	29.5059	177	17	53.3	43.26
Q7ZU42;A0A0R4ICN9;E9QI77	138;90;143	Q7ZU42	Q7ZU42	MTRAFEDEDIIHVEGCVDPVRDIEIIHEELR	ola1	Obg-like ATPase 1	25.9795	25.9869	26.1805	25.6938	25.3358						C	4	0.983036	4.20702e-07	80.733	73.939	80.733	-0.099032	0	71.218	30.1338	30.1838	30.3566	30.2129	30.2148	30.0111	30.0965	30.1677	30.0752	30.2115	213	19	61.4	44.901
Q6PGZ2;B0V0Y4	141;141	Q6PGZ2	Q6PGZ2	QNSKKQITGIEAKLQCTNPDAAIENASAEHP	palm1b	Zgc:63523			27.0706	27.3047	26.7982						C	3	1	1.66538e-08	93.166	68.958	93.166	0.11881	0	147.43	31.0792	31.3186	31.4782	31.2166	31.23	31.1888	31.1776	31.1423	30.9656	31.2504	291	15	59.8	27.137
E7FEH9	41	E7FEH9	E7FEH9	ACKEDIPEEQSNSIACSRDWFSYLEKNDKLA	pea15	Uncharacterized protein	24.3126	24.3499	25.2669	25.7169	24.9627						C	2	1	8.65464e-38	212.39	194.15	165.13	-0.44803	0	181.61	30.5316	30.7	31.1475	30.9775	30.8552	30.8594	30.8293	31.2381	30.967	30.8482	208	9	73.8	15.094
Q7SZR4	15	Q7SZR4	Q7SZR4	_MAAYKLVLIRHGESCWNQENRFCGWFDADL	pgam1a	Phosphoglycerate mutase	27.2752	27.6847	27.1331	26.9497	27.4688						C	2	1	0.000357555	156.14	156.14	135.26	-0.67299	0	89.545	29.6999	30.0385	29.7434	29.7967	30.0652	29.6287	30.1247	29.7596	29.8906	30.0973	233	5	74.4	28.912
F1QXV8;E9QF19;Q6P003;Q7ZV29	54;63;54;54	F1QXV8;Q6P003	Q6P003	RIKAAVPSIQHCLDNCAKAVVLMSHLGRPDG	pgk1;pgk1	Phosphoglycerate kinase	26.0822	25.1089	26.3727	26.5251	25.7974						C	2	0.975881	8.20778e-32	220.59	188.29	220.59	-1.0654	0.000128105	162.697	30.3799	31.7474	31.3626	31.1779	30.8841	25.5992	31.0684	31.2874	30.9544	30.9749	768	1.5	85.6	44.725
B7ZD39;Q568N9	270;270	B7ZD39;Q568N9	B7ZD39	FCCSADEAKAVVDGSCACGDASPIPTSVDKW	ppa1b;ppa1b	Pyrophosphatase (inorganic) 1b	24.7239	24.8968	25.0778	25.3116	25.0414						C	2	1	4.44118e-95	298.76	281.2	201.27	-2.9875	0	163.212	28.8519	27.4314	29.3316	28.0072	27.3517	27.0684	24.0261	27.1019	27.625	26.6559	201	1	86.3	32.6545
F1QJE5;A0A0R4IDB2;A0A0R4IMF2;Q7ZTW5	243;243;243;243	F1QJE5	F1QJE5	ASEGSAEKSGDAGPSCSSSAAAPPGSAKSKF	ppm1g	Protein phosphatase, Mg2+/Mn2+-dependent, 1G	24.2436	24.7047		24.6328	24.0275						C	2	1	3.01203e-12	157.14	148.89	148.19	0.11227	0	37.4	27.2807	27.5464	27.0853	27.0859	27.4367	27.5139	27.2339	27.6127	27.4643	27.4062	47	8	22.6	53.222
F1QD93;A0A0R4IQG9;A0A0R4IRY8;E7F169;Q568R4;B2GS58;A0A0R4IZT7;E9QD09	36;36;37;26;26;26;37;36	F1QD93;A0A0R4IRY8;E9QD09	F1QD93	PFPLSHRLSMREVFDCEGKPRVDLLKAHLTK;PFPLSHRLTMKEVFDCEGKPRVDLLKAHLTK	ppp3ca;ppp3cb	Serine/threonine-protein phosphatase	26.9559	26.6606	26.9265	27.2521	27.0603						C	2	0.99886	0.00322207	115.23	91.854	115.23	-0.2843	0	93.956	30.235	30.2094	29.8944	30.2322	30.1937	30.486	30.3518	30.5056	30.3133	30.3401	194	4	45.6	59.0865
Q6DGJ6	172	Q6DGJ6	Q6DGJ6	RLVQAFQHTDKYGEVCPAGWKPGSDTIVPDV	prdx2	Peroxiredoxin 2		24.5685	24.4867	24.6035							C	3	0.999614	0.000621619	74.364	64.415	74.364	-0.65218	0	323.31	33.1193	33.1303	33.6195	33.2833	33.1436	33.1527	33.3072	33.1118	33.1627	33.1873	566	13	90.4	21.851
Q6PBK9;Q5TZD2	95;105	Q6PBK9	Q6PBK9	KWSEDILAFNQDKACCPMPFPIIADDKRELS	prdx6	Novel protein (Zgc:73360)	26.7661	26.323	26.9569	27.082	26.6899						C	3	1	6.83877e-06	101.75	84.501	101.75	-0.58709	0	217.65	32.0297	31.886	32.2405	32.0013	31.8677	31.8678	31.9121	31.9154	31.921	31.9261	643	21	88.3	25.009
Q6PBK9;Q5TZD2	94;104	Q6PBK9	Q6PBK9	RKWSEDILAFNQDKACCPMPFPIIADDKREL	prdx6	Novel protein (Zgc:73360)	25.9224	25.5134	26.9569	27.082	27.6289	21.2099					C	3	1	6.83877e-06	111.12	105.9	101.75	-0.58709	0	217.65	32.0297	31.886	32.2405	32.0013	31.8677	31.8678	31.9121	31.9154	31.921	31.9261	643	21	88.3	25.009
Q8AW07;A7YYF2;Q6IQG7	255;255;255	Q8AW07	Q8AW07	YLSICKHYRAIYDTPCILEDSSKWQQALKSV	psmd12	Proteasome (Prosome, macropain) 26S subunit, non-ATPase, 12	24.5143	24.5677		24.7687	24.345						C	2	0.999783	0.00348749	105.99	72.024	105.99	1.5074	0	84.206	28.3621	28.4992	27.6209	28.1976	28.5915	28.4588	28.5642	28.4253	28.4161	28.5845	140	14	39	52.813
E9QIR9;Q7ZV96	128;179	E9QIR9;Q7ZV96	E9QIR9	KIHVSKKYGFTKFNTCDFDNMLAEKRLIPDG	rpl10;rpl10	Ribosomal protein L10 (Fragment)	25.1257	25.0667	25.4012	25.685	25.2627						C	2	0.999989	0.0447287	82.481	73.884	82.481	-0.96035	0	39.2585	27.0577	23.5275	27.3952	27.4099	27.248	26.6764	26.7401	26.8053	27.0838	23.6796	71	1	51.45	21.4235
Q6PBW7;E9QHH0	49;49	Q6PBW7	Q6PBW7	WVDIVKLAKHKELAPCDENWFYIRAASTVRH	rps19	Ribosomal protein S19	25.4359	25.1191	25.1142	25.8115	25.4121						C	2	1	7.02965e-15	165.34	149.16	86.288	0.19938	0	26.992	30.8837	30.9493	30.9518	30.9582	30.8276	31.0151	30.9026	31.0919	30.8384	31.0538	239	13	67.8	15.941
Q502P5;Q5SPJ4;X1WF94;Q5SPJ1;Q24JW6;Q6P5I9	277;304;307;304;304;310	Q502P5;Q5SPJ1;Q6P5I9	Q6P5I9	VLPDDGKMKELEESICRHHLKNWHDKLFRSS;VLPDDGKMKELEESICRHHLKNWHDKLLRSS;VLPNDGKMKELEESICRHHLKNWHDKLFRSS	serpina1l;serpina1;serpina1	Serine (or cysteine) proteinase inhibitor, clade A (alpha-1 antiproteinase, antitrypsin), member 1,-like	25.6085		25.986	26.1046	25.8736						C	2	0.999994	0.0185688	54.198	39.963	54.198	-0.82832	0	24.97	28.7714	28.944	29.0123	29.4916	28.9967	28.4697	29.2589	29.0044	28.619	28.5861	36	1	43.4	47.819
Q502P5;Q5SPJ4;X1WF94;Q5SPJ1;Q6P5I9	32;59;62;59;65	Q502P5;Q5SPJ1;Q6P5I9	Q6P5I9	HGKDEPHPSHKGVDACHLLAPHNADFAFSLY	serpina1l;serpina1;serpina1	Serine (or cysteine) proteinase inhibitor, clade A (alpha-1 antiproteinase, antitrypsin), member 1,-like	24.6556	24.7046	25.2685	25.3684	25.0341						C	4	0.659882	0.0163957	40.319	30.845	40.319	-0.26473	0	24.97	28.7714	28.944	29.0123	29.4916	28.9967	28.4697	29.2589	29.0044	28.619	28.5861	36	1	43.4	47.819
X1WH50	606	X1WH50	X1WH50	KTCPKDGKILSQDGKCDTVNAVAQSEKKAGN	si:ch211-137a8.4	Si:ch211-137a8.4	27.9938	27.7794	28.4182	28.2844	28.2174						C	2	1	3.06976e-16	212.1	170.4	211.96	-0.015794	0	323.31	32.3547	32.4095	32.2451	32.1001	32.3429	32.2897	32.2532	32.4527	32.3414	32.6024	754	34	57.6	66.202
A3KPI6	54	A3KPI6	A3KPI6	ASSHNARPSKKVDFFCPDIVIKAKVKKRGRP	si:ch211-288g17.3	Si:ch211-288g17.3	26.5672	26.5896	27.419	27.3629	26.8932						C	2	1	4.20659e-06	140.82	102.86	138.21	0.59664	0	48.697	32.5291	32.6314	32.6368	32.1934	32.4911	32.6945	32.6886	32.5777	32.5727	32.7118	243	19	39.4	41.227
A0A140LG64;E7F7L8	543;403	A0A140LG64	A0A140LG64	SADLRMRGHVASRGPCAINDADAKMRADGKI	slc6a11b	Transporter (Fragment)	29.5294	28.9501	27.8747	29.5283	29.3888						C	2	0.999999	0.0159511	113.22	71.348	113.22	-0.60616	0	34.908	31.8014	31.7598	29.8377	31.5006	31.763	31.8599	31.9064	31.5601	31.8408	31.5513	174	10	21.5	64.148
B0UXI4	155	B0UXI4	B0UXI4	SVDIEAIRSGNKITKCIKPDFVLVRQHAFSM	syn1	Synapsin I	27.3873	27.3879	28.3588	27.9121	27.4609						C	3	0.999399	0.00193761	123.86	107.19	123.86	-0.18132	0	323.31	34.1053	34.1555	34.6134	34.2219	34.0776	34.381	34.212	34.3882	34.1779	34.2529	1612	45	82.1	72.353
C5NU62	417	C5NU62	C5NU62	IVLAKMNHESSRTSVCAQQRPAATVQPAQSP	syn2b	Synapsin II	26.578	25.1319		26.2354	26.263						C	3	1	2.2044e-36	198.64	163.77	180.66	0.36462	0	175.31	29.5419	28.0426	26.8429	29.0936	28.6819	30.383	29.922	30.1884	30.4654	30.3712	130	6	67.9	75.369
Q6P972	282	Q6P972	Q6P972	FPLATYAPVISAEKACHEQLSVSEITNACFE	tuba2	Tubulin alpha chain	24.8296	25.0977	24.4016	24.9681	24.9462						C	3	0.5	5.46348e-77	262.94	249.71	242.71	-0.58578	0	323.31	34.2013	34.1388	34.0878	34.1777	34.0887	34.0838	34.176	34.0472	34.1245	34.1212	839	7	76.9	50.036
Q6P131	89	Q6P131	Q6P131	INSELPVLIDFHAQWCGPCKILGPRLEKAIA	txn2	Thioredoxin 2	25.3437	24.7843	26.0484	25.9785							C	3	0.594337	4.19266e-08	112.44	90.205	74.029	-0.99733	0	28.541	26.5316	26.2705	26.9926	26.7314	26.5445	26.2608	26.4987	26.2538	26.5641	26.0898	38	2	26.5	18.458
Q6YI49;Q7ZTI4	71;71	Q6YI49;Q7ZTI4	Q7ZTI4	TQQHEDFRSKQSVGDCKDVYFLKQTVVNSCG	uchl1;uchl1	Ubiquitin carboxyl-terminal hydrolase	24.6895	23.4386	25.8861	25.5349							C	2	0.564038	0.000233501	120.29	80.271	120.29	-0.91583	0	181.502	29.3692	29.5132	29.2211	29.5028	29.4205	29.3574	29.5393	29.7355	29.027	29.4834	278	2	86.7	24.2475
Q6PBH6;Q6NSN3;F1QUE3	216;216;245	Q6PBH6	Q6PBH6	NIRTLTRNDLLEYINCHFKAPRMVLATAGGV	uqcrc1	Ubiquinol-cytochrome c reductase core protein I		24.0301	24.8227	24.3242	23.7263						C	3	0.802849	0.000967846	69.815	62.982	69.815	0.84949	0	323.31	32.4199	32.2949	32.6447	32.3249	32.3746	32.4701	32.4011	32.3926	32.3781	32.2815	561	20	63.9	52.124
Q6P0D4	142	Q6P0D4	Q6P0D4	SDNDKMSELESSKPACVLNSSKAEAAAGLRG	vapa	VAMP (Vesicle-associated membrane protein)-associated protein A	25.1258	25.7359		25.811	26.1661						C	3	0.945228	2.50263e-05	97.502	75.835	75.682	1.2122	0	15.826	28.4798	28.5809	27.6205	28.2195	28.7956	28.1995	28.3969	28.4029	28.1049	28.2207	48	7	34.6	27.445
Q7ZUI4	75	Q7ZUI4	Q7ZUI4	DVDDAQDVAQSCEIKCMPTFHFYKNGKKLDD	zgc:56493	Thioredoxin	29.45	28.5192	30.1995	30.3537	28.9269						C	3	1	0.000883921	80.165	72.516	80.165	-0.46612	0	162.66	31.7705	31.869	31.8836	31.6096	31.8604	31.3043	31.6707	31.5371	31.4877	31.78	273	8	65.7	12.014
F8W3Q1;A0A0R4IA21	151;151	F8W3Q1	F8W3Q1	LEEHRQELSGAKSYTCKTCSKEFVTQNQLRE			26.6548	27.1302	26.8538	26.8407	26.758	25.6447	26.1754	26.2522	26.0767	25.5679	C	2	0.854522	0.0181172	45.873	15.541	42.242	2.0964
F8W3Q1;A0A0R4IA21	154;154	F8W3Q1	F8W3Q1	HRQELSGAKSYTCKTCSKEFVTQNQLREHLK			26.6548	27.1302	26.8538	26.8407	26.758	25.6447	26.1754	26.2522	26.0767	25.5679	C	2	0.854522	0.0181172	42.242	10.627	42.242	2.0964
F1QFA6;A1A5H6	1712;1712	F1QFA6	F1QFA6	GRAYGPQWCNKQITRCLIECRDEYKYNVEAV			28.4669	26.504	25.3317	26.7273	26.6071	26.2563	25.9967	26.1729	26.0082	25.6349	C	2	0.5	0.020457	44.863	24.075	44.863	-3.9122
F1QFA6;A1A5H6	1716;1716	F1QFA6	F1QFA6	GPQWCNKQITRCLIECRDEYKYNVEAVELLI			28.4669	26.504	25.3317	26.7273	26.6071	26.2563	25.9967	26.1729	26.0082	25.6349	C	2	0.5	0.020457	44.863	24.075	44.863	-3.9122
A5D6S3	567	A5D6S3	A5D6S3	DGNLLELAVEAARARCSVGEITDAMKSVFGE	mut			24.3567			24.0446	23.5607	23.2966	23.4306	23.9837	23.1257	C	2	1	0.000159161	82.877	61.201	82.877	-3.3492	0	57.511	28.5128	28.3163	28.2849	28.3969	28.2302	28.9547	28.6816	28.875	28.7528	28.6782	130	22	35.8	83.517
E7F1T5	4	E7F1T5	E7F1T5	____________IIDCFEIFTEKPSNLKARA			25.5902			26.6058	25.985	25.1149	25.7744	25.3961	25.4915	25.3168	C	2	1	0.0112491	55.353	12.635	46.352	2.068
E7FBZ0	802	E7FBZ0	E7FBZ0	TRQRITRVNLRDLLFCLENEKSTSHSQLLYR			26.5777	26.1468	26.4776	26.3917	26.3427	26.001	26.2914	26.1763	26.0233	25.6106	C	2	1	0.00819064	62.463	14.179	53.751	-0.51894
F1QGH9;A0A0R4IH84	257;259	F1QGH9	F1QGH9	IDSPRAVTALKYMLLCKIMLSLPEEVQALIS	psmd11b		28.2507	27.7281	27.4599	29.143	28.1987	27.3688	25.475	24.6	25.2565	27.0094	C	2	0.879045	0.0259091	53.237	44.827	53.237	-0.039068	0	8.3982	27.4233	27.1595	27.2408	27.3927	26.9847	27.8347	27.5077	27.3445	27.2001	27.6161	23	6	32.2	47.576
F1QHZ9	288	F1QHZ9	F1QHZ9	TKCSLGMVTALKCIACGSRPKFSARIVGGNL			27.837	27.5946	28.1168	27.8086	27.601	28.0387	27.8739	27.9105	28.0151	27.548	C	2	0.999996	0.0392817	57.463	12.853	57.463	0.17427
Q20JQ5;F1R3Q5;F1R3H4	1305;1305;1305	Q20JQ5	Q20JQ5	TGFIHNASIVNNKTECLSMNDTQFYWTKVKV			25.2838	25.3	25.8444	25.9091	25.2832	24.8835	24.499	24.9436	24.7143	24.8025	C	2	1	0.0464524	44.925	29.652	44.925	-1.0292
Q5TYQ5	2893	Q5TYQ5	Q5TYQ5	DVNALEDSLKDLQSHCPKGHNLLSSVLSSRE	syne1a;syne1			25.8228				25.6081	25.5208	25.5575	25.3691	25.4058	C	2	1	0.0519792	41.448	13.244	41.448	0.6128	0.00025031	1.9003	27.766	27.9403	27.2982	27.3177	27.8081	27.8535	27.8734	27.5092	27.4932	27.7067	9	3	0.3	932.04
Q7ZZ58	105	Q7ZZ58	Q7ZZ58	SMNTENEKGEDEKATCCGPTCRRWRRWNRLC				25.4824		25.2452	25.9062	25.602	26.0436	26.3048	25.7955	25.9608	C	2	0.666667	0.0675379	40.352	12.147	40.352	-0.4461
Q7ZZ58	106	Q7ZZ58	Q7ZZ58	MNTENEKGEDEKATCCGPTCRRWRRWNRLCR				25.4824		25.2452	25.9062	25.602	26.0436	26.3048	25.7955	25.9608	C	2	0.666667	0.0675379	40.352	12.147	40.352	-0.4461
Q7ZZ58	110	Q7ZZ58	Q7ZZ58	NEKGEDEKATCCGPTCRRWRRWNRLCRRNCR				25.4824		25.2452	25.9062	25.602	26.0436	26.3048	25.7955	25.9608	C	2	0.666667	0.0675379	40.352	12.147	40.352	-0.4461
A8DZ95;Q52PJ3	468;505	A8DZ95;Q52PJ3	Q52PJ3	AELRGVPRGLYDGPVCEVSVTPKAVTPASSA	dpysl2b;dpysl2b		28.2148	27.5262	28.9474	28.7006	27.9789	27.5753	27.3878	27.359	27.6004	27.6098	C	2	1	1.09198e-09	147.1	129.98	138.01	0.76003	0	203.035	30.5663	30.2776	30.0366	29.9972	30.6791	25.5539	31.0005	25.4774	30.7573	30.5581	682.5	1.5	82.1	60.346
A0A0R4IE10;Q568F0;A8WGK7;Q6DHT2;Q6P969;A0A0R4IJ37;E9QGR4;Q92005;Q4JIY5	31;31;31;31;31;31;31;31;31	A0A0R4IE10;Q568F0;Q6DHT2;Q6P969;Q92005	Q92005	VDSGKSTTTGHLIYKCGGIDKRTIEKFEKEA	eef1a1a;eef1a1b;eef1a1l1;eef1a2;eef1a;eef1a1l1	Elongation factor 1-alpha	25.7679	25.1963	25.701	25.689	25.3257	25.1723	24.7646	25.4767	25.0122	25.1707	C	3	0.665739	0.0130956	58.461	34.408	58.461	0.20332	0	156.31	29.5619	29.2832	29.4172	29.6819	29.519	29.0386	29.3336	29.0937	29.296	28.9332	257	6	68.6	50.338
A7MC05;A0A0R4ILJ9;A0A0R4IU16;A0A0R4IR56	235;235;235;235	A7MC05	A7MC05	VRLDFSCNKVTSIPVCYRNLRHLQSIILDNN			26.375	26.4765	26.9193	26.9372	26.8174		25.6372	25.8562	25.5525	25.7345	C	2	1	0.0152782	72.2	25.404	61.815	0.51023
E7F1D0	364	E7F1D0	E7F1D0	CTHIANATIKVLASRCCVMLRSLNLAYCIHF			25.4274	25.1486	22.9566	25.9205	25.6314	25.1241	25.2347	24.2483		24.4877	C	2	1	0.0750827	43.77	9.8794	43.77	1.4425
E7F1D0	365	E7F1D0	E7F1D0	THIANATIKVLASRCCVMLRSLNLAYCIHFS			25.4274	25.1486	22.9566	25.9205	25.6314	25.1241	25.2347	24.2483		24.4877	C	2	1	0.0750827	43.77	9.8794	43.77	1.4425
E7F1D8;E7F0W8	493;493	E7F1D8	E7F1D8	ISWPKTHRGLTVERPCPRGTRGIALFLCLTG	adgrl2b.1		24.2293	24.1794	25.2193	24.4538	24.0056	23.9842	24.2723		24.5551	23.5449	C	2	1	0.00356513	69.815	37.385	69.815	3.9949	0.005477	1.2014	17	17	17	17	17	23.6157	17	22.7282	25.3682	23.4796	1	2	2	163.04
Q1JQ45;Q4V8S4	163;163	Q1JQ45	Q1JQ45	LDQICPQHDKLLELYCCKDQQLICMQCALIN				26.3437		25.9685	26.5201	25.8351	26.5234		25.9312	26.4622	C	2	0.900152	0.0474542	40.268	29.558	40.268	0.3174
Q1JQ45;Q4V8S4	164;164	Q1JQ45	Q1JQ45	DQICPQHDKLLELYCCKDQQLICMQCALINH				26.3437		25.9685	26.5201	25.8351	26.5234		25.9312	26.4622	C	2	0.900152	0.0474542	40.268	29.558	40.268	0.3174
Q568G7	156	Q568G7	Q568G7	LSSAKKKKKADKVSSCGYEKSTVASRSRAPS	spata6			24.6614					24.7808	24.5241	24.2523	24.9602	C	2	1	0.00267261	70.038	35.606	70.038	0.14008	0.0037401	1.3849	17	24.3364	17	17	17	17	24.6307	24.3744	24.147	25.0942	6	1	4.1	46.684
Q6PBR5	104	Q6PBR5	Q6PBR5	QQNKEAVLGNLLKMVCDIKPEIHANYRVAG_	atp6v1g1		25.6744	25.8707	26.211			23.6941	23.0805	22.666	22.6756		C	4	0.935104	0.00386388	53.3	42.57	53.3	-0.20042	0	323.31	32.9614	32.9267	33.6569	33.308	32.923	32.7664	32.9236	32.8159	32.7315	33.0033	418	9	72.9	13.323
		REV__F1R6C6	REV__F1R6C6				24.888	25.0033	25.2483	24.3079	25.533		23.5165	24.5176	23.4521	24.3901	C	2	1	0.0206952	86.898	26.991	86.898	0.87212
F1QMV7;A0A0R4IY58	23;23	F1QMV7	F1QMV7	SLEPLCSDRKRKLSTCDTPGQGCDKRRREQE			25.5713	25.6285	25.9389		25.7023			25.5495	25.1715	26.0228	C	2	1	0.00824505	52.071	16.549	44.426	-0.40716
F1QMV7;A0A0R4IY58	30;30	F1QMV7	F1QMV7	DRKRKLSTCDTPGQGCDKRRREQESKYIEEL			25.5713	25.6285	25.9389		25.7023			25.5495	25.1715	26.0228	C	2	1	0.00824505	52.071	16.549	44.426	-0.40716
A1L1P0;B3DJ05;Q8JG70;Q8JG69	235;238;235;238	A1L1P0	A1L1P0	VAKNGLERQPSQSETCFVRKDKFEKESPSSN			25.5738	25.5162	25.744	26.0151		25.4663	25.3217	24.936			C	2	0.997199	0.043151	47.844	17.452	47.844	-0.082513
A4JYD2;B3DJN8;Q98SW4;A4JYH1;Q90Z70;Q1LY64;X1WGX1;Q6P024;F1QLC6;A4JYD3;X1WD26;F1QDQ7;Q90Z69;A8DZ85;Q98SW3;F1QFK4	51;51;51;51;51;51;46;48;79;84;52;52;53;53;84;84	A4JYD2;A4JYH1	A4JYD2	PSDLIVSKGEPATLNCKAEGRPTPTVEWYKD	robo1;robo2				24.8417		25.1137	23.685		23.7942		23.2447	C	2	1	0.0396492	46.378	13.663	46.378	1.7776	0.000262745	2.3067	17	20.3905	17	17	17	17	20.2555	17	17	17	2	1.5	4.1	97.6945
CON__Q3SZ57	302	CON__Q3SZ57	CON__Q3SZ57	YICSQQDILSRQIAECCKLPTTLELGHCIIH			26.4982	27.5189			28.8017		27.7992	27.3719	27.4298		C	2	0.5	0.0520002	48.756	31.659	48.756	4.0069
CON__Q3SZ57	303	CON__Q3SZ57	CON__Q3SZ57	ICSQQDILSRQIAECCKLPTTLELGHCIIHA			26.4982	27.5189			28.8017		27.7992	27.3719	27.4298		C	2	0.5	0.0520002	48.756	31.659	48.756	4.0069
F1QUY3	611	F1QUY3	F1QUY3	MERTFEDWEPGRIISCRKCKKDWGFEIKFKK	dhx58				25.9345			26.1812	26.9151	26.414			C	2	0.830193	0.0129291	55.531	19.82	55.531	2.2177	0.0023742	1.4924	27.1775	27.8448	26.699	17	17	27.0471	27.992	27.0887	17	17	4	2	2.5	77.927
F1R9Y9;Q7ZV76;A7MCL8;A0A0R4IDD5	65;65;65;65	F1R9Y9	F1R9Y9	KLKEKKLIKEVVAVSCGPQQVQETIRTALAM	etfb							24.4795		24.0696	23.9645		C	2	1	8.03753e-13	159.69	122.7	159.69	0.45863	0	120.33	30.9544	30.8758	30.9799	30.9478	30.9815	30.7739	30.8775	30.8251	30.4787	30.6387	266	14	60.6	27.543
Q76IL7	1202	Q76IL7	Q76IL7	ELEWEKVLMLGVNKECNNEKLINLLVMLRKS	ORF2		25.3142		25.3398		25.0218		24.6724		24.2416	24.285	C	2	0.981763	0.0235209	43.761	19.827	43.761	-0.53384	0.0023964	1.5606	26.6806	26.7603	26.6334	26.6062	26.6851	26.4399	26.5956	26.9795	26.6092	26.4349	2	2	2.9	151.29
G5CTT5	6	G5CTT5	G5CTT5	__________MNVCVCERLRMMKSVRMMKMM		Polynucleotide phosphorylase	26.868		29.1097				24.5069	24.1585		21.3852	C	2	0.999302	0.00731231	48.948	25.014	48.948	-1.1604	0	4.3511	26.8859	17	27.9311	17	17	25.9783	24.8988	24.6001	25.4661	22.9165	7	3	5	85.067
A9ULT0;A0A0R4ICP2;A0A0R4IBX2;A0A0R4I9N1	441;442;445;447	A9ULT0	A9ULT0	DINAECVVERDGSISCVCKIGWAGNGYVCGK	thbs4a		27.0584	27.4049	27.1143	27.2967	27.3103	26.6469	27.2423		26.7361		C	2	1	0.00180731	74.464	32.116	46.001	-1.5428	0.0023935	1.5548	26.4804	27.0836	26.3634	26.3355	26.7069	26.7372	27.0935	17	26.7243	17	5	1	1	104.06
A9ULT0;A0A0R4ICP2;A0A0R4IBX2;A0A0R4I9N1	443;444;447;449	A9ULT0	A9ULT0	NAECVVERDGSISCVCKIGWAGNGYVCGKDT	thbs4a		27.0584	27.4049	27.1143	27.2967	27.3103	26.6469	27.2423		26.7361		C	2	1	0.00180731	74.464	32.116	46.001	-1.5428	0.0023935	1.5548	26.4804	27.0836	26.3634	26.3355	26.7069	26.7372	27.0935	17	26.7243	17	5	1	1	104.06
E9QDL7;F1RES0;A1L1W4	96;168;168	E9QDL7	E9QDL7	LECPDELIERTMVVNCHAHFWTTKAFLPKML						26.1554				24.7158	24.717		C	2	0.99999	0.00809697	50.222	20.859	50.222	-1.2524
A2BHJ7	152	A2BHJ7	A2BHJ7	IEWLLQQDTQKPSKECLDKLRVSSELILVLL				23.2743						22.887		22.65	C	3	0.999777	0.0202462	46.819	28.76	46.819	0.056608
A2BIG1;Q6DG29	130;120	A2BIG1	A2BIG1	EDRDTYALVERTKLYCGKCYKQVVLTPVLEK				25.1195					24.6514			24.6353	C	2	1	0.0117752	58.981	21.637	58.981	1.7856
A2BIG1;Q6DG29	133;123	A2BIG1	A2BIG1	DTYALVERTKLYCGKCYKQVVLTPVLEKRGL				25.1195					24.6514			24.6353	C	2	1	0.0117752	58.981	21.637	58.981	1.7856
A5WVN8	230	A5WVN8	A5WVN8	LVERRNTSHTVFPVSCPADLKTVILEDNL__	si:dkey-238o13.4			26.0165		26.4378	26.7506		23.7177		23.5471		C	2	0.999978	6.5679e-09	149.73	130.06	149.73	-3.6521	0	187.31	30.5782	30.57	30.6717	30.5483	30.6602	29.9642	31.0801	30.414	30.004	29.9327	185	13	74.9	25.899
Q567X4;B8A5Z0	53;53	Q567X4	Q567X4	QARKAEAKGPFICCECGKVFQKKSHFNSHMR			27.2399	26.8073	28.0068					26.7362	26.6955		C	3	0.832172	0.0120742	42.708	26.093	40.693	1.3039
Q4VBI6;F1QKY8	127;127	Q4VBI6	Q4VBI6	LVDSVLDVVRKESENCDCLQGFQLTHSLGGG	tubb2			25.674		26.184			24.5886	24.8191			C	3	0.994544	1.90375e-16	123.52	115.63	91.151	0.94183	0	323.31	32.5417	32.5593	32.6567	32.3862	32.6764	32.4733	32.6175	32.2301	32.286	32.3876	568	6	65	50.566
Q6DGS1	71	Q6DGS1	Q6DGS1	DHEGSEVSVGTGDNLCRQIVFTGVGQSVAKA	rpp25l		25.2071	24.9214	25.8537			25.4637				24.9053	C	3	1	0.00328076	45.558	26.072	40.849	-0.4161	0.0043971	1.2959	24.7107	24.6974	25.071	17	17	25.4913	17	17	17	24.9927	3	1	13.8	24.369
A4QP31	317	A4QP31	A4QP31	HAAPPGSRLVLMSQVCKQTLAKDSEKLNDVN		TBCC domain-containing protein 1			26.0102	26.0199		21.7495		23.2219			C	2	0.499956	0.0170523	52.862	11.894	52.862	1.9243
Q4VBI6;F1QKY8	129;129	Q4VBI6	Q4VBI6	DSVLDVVRKESENCDCLQGFQLTHSLGGGTG	tubb2		25.6358		26.33			24.7757					C	4	0.520149	3.82797e-12	93.759	89.411	91.748	1.2355	0	323.31	32.5417	32.5593	32.6567	32.3862	32.6764	32.4733	32.6175	32.2301	32.286	32.3876	568	6	65	50.566
F1RAC1	689	F1RAC1	F1RAC1	LIMHALKHEKARIFKCSICNKEFQYAASLRA					22.9309	27.328		25.3285					C	3	0.788933	0.0172576	44.863	18.421	44.863	-1.8725
A0A0R4IDZ0;B0BLX3;Q68EI5;A0A0R4IB17;E7F9M7;Q6NSM6;F1Q8U6;A0A0H2UKX1;A0A0H2UKP3	553;360;360;107;274;350;350;352;350	A0A0R4IDZ0;B0BLX3;E7F9M7;Q6NSM6	B0BLX3	FKLPNHKAAKRLWKVCVEHHTFFRLVSPEAP;FKLPNHRAAKRLWKVCVEHHTFFRLVLPETP;FKLPNHRAAKRVWKVCVEHHTFFRLTSPEQP;FKLPNYKAAKKLWKVCVEHHTFFRLTSTEAA	epb41a;epb41l3a;epb41l3b;si:ch73-18b11.1	Erythrocyte membrane protein band 4.1a			26.5502	27.1718	26.1077		25.7631				C	4	0.999958	0.000594156	85.355	10.514	85.355	-0.25327	0	32.675	27.2109	27.1629	27.2076	27.5723	27.3779	27.2405	27.2088	27.3672	27.3482	27.3312	57.5	10.5	19.75	92.9655
Q6PHG2	404	Q6PHG2	Q6PHG2	KEGTITQFKRIDAAMCGPKGVTVVIGNHFYN	hpx	Hemopexin	26.6207	26.5885		28.3837	27.4459					27.2634	C	2	0.998098	0.00482192	53.211	34.539	53.211	0.28577	0	323.31	34.6304	34.3997	34.7463	34.8042	34.8448	34.0492	34.571	33.9773	33.8371	33.7245	1045	28	72.5	51.026
E7F368	386	E7F368	E7F368	ALSFGQEHKSSSSSSCSGVQSTEIEGRENGD	prkcea	Protein kinase C	23.8236			24.405	24.7389				24.0235		C	2	1	9.5174e-29	202.16	185.99	202.16	0.49308	0	157.09	29.5195	29.5307	29.2566	29.7122	29.6	29.5492	29.6774	29.7723	29.5215	29.6382	238	25	40.9	84.393
