# Supplementary material for: Acrylamide acute neurotoxicity in adult zebrafish
Source: Sci Rep. 2018 May 21;8:7918. doi: 10.1038/s41598-018-26343-2 (PMC5962567; doi:10.1038/s41598-018-26343-2)
Supplement: Supplementary file 9 — Supplementary Dataset4 [file 41598_2018_26343_MOESM9_ESM.xlsx]

## Sheet: גיליון1
							Log 2 intensities
Proteins	Positions within proteins	Leading proteins	Protein	Sequence window	Gene names_	Protein names_	Brain ACR 1	Brain ACR 2	Brain ACR 3	Brain ACR 4	Brain ACR 5	Brain con 1	Brain con 2	Brain con 3	Brain con 4	Brain con 5	Larva ACR1	Larva ACR2	Larva ACR3	Larva ACR4	Larva ACR5	Larva con1	Larva con2	Larva con3	Larva con4	Larva con5
A8WG05;Q7ZVF9;B2GTB1;C5IG37;Q7ZVI7;B2GS08;E9QD59	272;272;272;119;272;272;272	A8WG05;Q7ZVI7	Q7ZVI7	CPEALFQPSFLGMESCGIHETTFNSIMKCDV	actba;actb1;actb2;actbb	Bactin2 protein	27.2684	28.1178	26.6102	27.3782	27.2689							26.4862	28.9372	28.8173	25.945
Q49S42;A5PMG4	4;4	Q49S42	Q49S42	____________MTDCGEDAKLEATKQASKE	ahcyl1	Adenosylhomocysteinase	26.3009	26.2297	26.1012	26.6316	26.2625						25.3645		25.4202	25.0608	25.9912
B0S7W4;Q7ZVB2;A0A0R4IJU2;B0S7W5	336;336;336;336	B0S7W4	B0S7W4	EVVKRTKAISVGDPLCEGTRMGALISKPHME	aldh9a1a.1;aldh9a1a	Aldh9a1a protein	27.533	27.0951	27.8736	27.5382	27.4652						28.341	29.1984	28.4551	28.6527	28.9869
B2GP30;Q8JH70	349;349	B2GP30	B2GP30	ANGLAAQGKYVSSGTCGAAGQSLYVANHAY_	aldocb	Fructose-bisphosphate aldolase	29.0579	28.865	29.3189	29.3714	29.2702						27.5609	28.5165	27.5682	27.5826	28.0401
Q802W6;Q6P3J2;X1WC11	58;58;58	Q802W6	Q802W6	DDESLRKYKEALLGSCAVAADPNAPNVQVTR	arhgdia	Arhgdia protein	24.3244	24.4654	24.8722	24.942	24.6672						25.5841	26.9539	25.1449	25.5135	26.1273
A0A140LGV3;A0A0R4IQT3	338;338	A0A140LGV3	A0A140LGV3	PATPTTSTAALAQEACKSLLNKKSDGVKPQT	camk2g2;ca	Calcium/calmodulin-dependent protein kinase (CaM kinase) II gamma 2	27.1639	27.1385	26.6056	26.9842	27.1561							26.0443	25.2821	25.632	25.9803
F1QNF2;Q0P455	168;168	F1QNF2	F1QNF2	QIVIAFYEERLTWHSCPEDEQQ_________	cbx3a	Chromobox homolog 3a (HP1 gamma homolog, Drosophila)	24.8488	24.6267	25.4783	25.1023	24.5827						25.5725	26.6458	26.239	26.341	26.512
Q6TH32	25	Q6TH32	Q6TH32	TVLTVFNEMKVRKAHCNEEEKSKRKKAVMFC	cfl1	Cofilin 1	23.2594	23.7598	25.3192	24.5984	24.0195						28.9231	20.1825	23.2961		20.3857
A2CEA5;A8WG85;A8E5J9;A2CEA4;Q6PC86;F6NMS7;Q7ZUN7	312;312;312;312;312;312;317	A2CEA5;Q7ZUN7	Q7ZUN7	GWEFMWNERLGYILTCPSNLGTGLRAGVHVN;GWEFMWNERLGYILTCPSNLGTGLRAGVHVR	ckmt1	Ckmt2 protein	26.9493	26.6865	27.2946	27.3881	27.063						26.673	27.217	26.3427	26.4614	26.8973
F6PBL6;Q6PBI3;Q1LXQ3	143;168;168	F6PBL6	F6PBL6	IHGKLDQRNQQVEVDCSIGRDLGPNELPNIA	cops7a	COP9 constitutive photomorphogenic homolog subunit 7A	25.023	24.9018	25.3047	25.2353	25.1137						25.2058	25.2354	24.8385	25.1642	25.6918
Q6PFT7	25	Q6PFT7	Q6PFT7	CREAYNLVRDDSSGICWACFKYDGSTIVPGG	cotl1	Coactosin-like 1	23.5909	23.5091	24.8779	24.0271	23.5315						25.0608	25.9428	25.0105	24.918	25.417
Q66I53	28	Q66I53	Q66I53	PAAIEGAEQKKPLKPCCACPETKKERDACII	cox17	COX17 cytochrome c oxidase assembly homolog (S. cerevisiae)	25.9015	26.0114	26.1446	25.8541	25.7532						25.7594	28.0608	27.5826	27.4473	27.7895
Q66I53	29	Q66I53	Q66I53	AAIEGAEQKKPLKPCCACPETKKERDACIIE	cox17	COX17 cytochrome c oxidase assembly homolog (S. cerevisiae)	25.9015	26.0114	26.1446		25.7532						25.7594	28.0608	27.5826	27.4473	27.7895
A0A0R4IS84;E7FBR8	90;90	A0A0R4IS84	A0A0R4IS84	KEEKEAEEKAAMEQACEGSLTRPKKAIPAGC	cplx2	Complexin 2	27.5495	27.6053	28.2885	27.8542	27.5186						24.7441		25.3778	25.5638	25.5344
A0A0R4IP07;Q6PE25;Q6NYN8	266;271;269	A0A0R4IP07	A0A0R4IP07	KEEKKAAPAEEEMDECEAALASEPKAKDPFA	eef1g	Elongation factor 1-gamma	25.1069	24.4212			25.0913						24.9977	27.4707	26.8973	27.7325	26.5898
X1WFN0;F1R7V9;Q4KMH7	562;591;563	X1WFN0;Q4KMH7	X1WFN0	FVTCGQDKQVCLWDTCSHLPLWTKAIEDPAR	eml2	Echinoderm microtubule-associated protein-like 2 (Fragment)	24.4685			24.3699	24.1847							25.3031	24.0935	24.3239	24.6096
B2GQ43;Q6GMI7	73;73	B2GQ43	B2GQ43	LLKKQTEEDLRQNKACHVHTVDQTVHTDEEK	enoph1	Enolase-phosphatase E1		26.0676	26.7102	26.2834	26.2419						25.217	27.1507	26.1719	26.1194	27.0401
Q6P696	15	Q6P696	Q6P696	_MTDQGVTNEAAAAACKEGSSITKDFMMQQT	glo1	Lactoylglutathione lyase	25.3982	24.5474	25.4014	25.6298	25.2636						26.038	25.9134	25.7129	25.5045	25.9869
Q7ZUW8;F1QMC6	43;43	Q7ZUW8	Q7ZUW8	QKKVNLGVGAYRTDECQPWVLPVVRKVEKMI	got1	Aspartate aminotransferase	26.3862	25.8665	26.6344	26.826	26.4021						25.9912	27.1507	26.0894	26.1154	27.0813
Q6PFJ6;B8JIS8	182;182	Q6PFJ6	Q6PFJ6	RMFEPACLDDFKNLRCFLDHFESLEKIAEYM	gstm.1	Glutathione S-transferase M	29.5249	28.59	29.6528	29.7983	29.3036						28.3536	28.7064	28.3992	28.5128	28.5352
Q9DDU5;Q50LC6	194;194	Q9DDU5	Q9DDU5	VDKISARPKVKALLECENFKKLPINGNGKQ_	gstp1	Glutathione S-transferase pi 2	24.9655	24.1033	24.4836	25.5126	24.602						31.3088	30.933	31.4234	31.1842	31.1901		23.2678
Q7T3H9;F1QNK8;A0A0R4IB72;X1WC35	119;119;119;119	Q7T3H9	Q7T3H9	RIHLMAGRVPAGSERCALALQMEDTFVHNLK	hyi	Hydroxypyruvate isomerase	24.1191	22.9465		25.5618	24.4002						25.1015			24.9134	24.2891
Q9W6T5;B3DFN3	346;346	Q9W6T5	Q9W6T5	RQLDAKEREMAEMRECMQQQLNEYQELLDVK	lmnb2	Lamin B2		22.4573	24.0099	23.9569	22.9173						25.5898	26.4266	25.8264	25.9157	26.2589
E7F6K0	105	E7F6K0	E7F6K0	AEGSLTRPKKAIPAGCGDDEEEEESIVDTVM	LOC563082	Uncharacterized protein	24.3961	24.2598	24.3235	25.211	24.8813						26.3031	26.2262	26.8741	26.726	26.1488
Q6PBW8	214	Q6PBW8	Q6PBW8	ENITFRTYPGLMHSSCPQEMSAVKDFIEKQL	lypla2	Lysophospholipase II	26.8769	26.2457	26.3123	26.8176	26.7372							26.0813	26.019	25.2856	26.239
A0A140LG01;Q29RB0;A0A140UHW3;A0A140LGZ6	130;78;130;102	A0A140LG01	A0A140LG01	YDHHQRAFAESFHSVCAQKPWVTKLSSAGLV	myg1	Melanocyte proliferating gene 1	25.2843	24.6625	25.2889	25.5193	24.9989							27.2262	25.705	25.9361
Q7ZU42;A0A0R4ICN9;E9QI77	138;90;143	Q7ZU42	Q7ZU42	MTRAFEDEDIIHVEGCVDPVRDIEIIHEELR	ola1	Obg-like ATPase 1	25.9795	25.9869	26.1805	25.6938	25.3358						24.9089	25.275			25.0148
Q6PGZ2;B0V0Y4	141;141	Q6PGZ2	Q6PGZ2	QNSKKQITGIEAKLQCTNPDAAIENASAEHP	palm1b	Zgc:63523			27.0706	27.3047	26.7982						25.4362	26.0547	25.7077	26.2058	25.5725
E7FEH9	41	E7FEH9	E7FEH9	ACKEDIPEEQSNSIACSRDWFSYLEKNDKLA	pea15	Uncharacterized protein	24.3126	24.3499	25.2669	25.7169	24.9627						25.7871	26.0505	25.5955	26.0169
Q7SZR4	15	Q7SZR4	Q7SZR4	_MAAYKLVLIRHGESCWNQENRFCGWFDADL	pgam1a	Phosphoglycerate mutase	27.2752	27.6847	27.1331	26.9497	27.4688						25.1135	26.8385	24.7389	25.7208	26.0854
F1QXV8;E9QF19;Q6P003;Q7ZV29	54;63;54;54	F1QXV8;Q6P003	Q6P003	RIKAAVPSIQHCLDNCAKAVVLMSHLGRPDG	pgk1;pgk1	Phosphoglycerate kinase	26.0822	25.1089	26.3727	26.5251	25.7974						26.3014	26.7645	25.0105	25.6891	26.2096
B7ZD39;Q568N9	270;270	B7ZD39;Q568N9	B7ZD39	FCCSADEAKAVVDGSCACGDASPIPTSVDKW	ppa1b;ppa1b	Pyrophosphatase (inorganic) 1b	24.7239	24.8968	25.0778	25.3116	25.0414							27.5389	27.2625	27.2077	27.5536
F1QJE5;A0A0R4IDB2;A0A0R4IMF2;Q7ZTW5	243;243;243;243	F1QJE5	F1QJE5	ASEGSAEKSGDAGPSCSSSAAAPPGSAKSKF	ppm1g	Protein phosphatase, Mg2+/Mn2+-dependent, 1G	24.2436	24.7047		24.6328	24.0275						25.1795		25.0317	25.4008	25.7871
F1QD93;A0A0R4IQG9;A0A0R4IRY8;E7F169;Q568R4;B2GS58;A0A0R4IZT7;E9QD09	36;36;37;26;26;26;37;36	F1QD93;A0A0R4IRY8;E9QD09	F1QD93	PFPLSHRLSMREVFDCEGKPRVDLLKAHLTK;PFPLSHRLTMKEVFDCEGKPRVDLLKAHLTK	ppp3ca;ppp3cb	Serine/threonine-protein phosphatase	26.9559	26.6606	26.9265	27.2521	27.0603						24.7492	26.7129	26.0296	26.965	26.2262
Q6DGJ6	172	Q6DGJ6	Q6DGJ6	RLVQAFQHTDKYGEVCPAGWKPGSDTIVPDV	prdx2	Peroxiredoxin 2		24.5685	24.4867	24.6035							25.3778	26.3101	25.4862	25.9271	26.604
Q6PBK9;Q5TZD2	95;105	Q6PBK9	Q6PBK9	KWSEDILAFNQDKACCPMPFPIIADDKRELS	prdx6	Novel protein (Zgc:73360)	26.7661	26.323	26.9569	27.082	26.6899						25.5165	26.8741	26.3477	26.2372	26.0995
Q6PBK9;Q5TZD2	94;104	Q6PBK9	Q6PBK9	RKWSEDILAFNQDKACCPMPFPIIADDKREL	prdx6	Novel protein (Zgc:73360)	25.9224	25.5134	26.9569	27.082	27.6289	21.2099					27.3745	27.965	27.6865	27.7708	27.5826
Q8AW07;A7YYF2;Q6IQG7	255;255;255	Q8AW07	Q8AW07	YLSICKHYRAIYDTPCILEDSSKWQQALKSV	psmd12	Proteasome (Prosome, macropain) 26S subunit, non-ATPase, 12	24.5143	24.5677		24.7687	24.345						25.0608	26.425	25.7594	25.9672	26.2225
E9QIR9;Q7ZV96	128;179	E9QIR9;Q7ZV96	E9QIR9	KIHVSKKYGFTKFNTCDFDNMLAEKRLIPDG	rpl10;rpl10	Ribosomal protein L10 (Fragment)	25.1257	25.0667	25.4012	25.685	25.2627						26.8973	27.4629	27.0505	27.4314	27.7389
Q6PBW7;E9QHH0	49;49	Q6PBW7	Q6PBW7	WVDIVKLAKHKELAPCDENWFYIRAASTVRH	rps19	Ribosomal protein S19	25.4359	25.1191	25.1142	25.8115	25.4121						26.9869	28.17	27.0608	27.3992	27.9031
Q502P5;Q5SPJ4;X1WF94;Q5SPJ1;Q24JW6;Q6P5I9	277;304;307;304;304;310	Q502P5;Q5SPJ1;Q6P5I9	Q6P5I9	VLPDDGKMKELEESICRHHLKNWHDKLFRSS;VLPDDGKMKELEESICRHHLKNWHDKLLRSS;VLPNDGKMKELEESICRHHLKNWHDKLFRSS	serpina1l;serpina1;serpina1	Serine (or cysteine) proteinase inhibitor, clade A (alpha-1 antiproteinase, antitrypsin), member 1,-like	25.6085		25.986	26.1046	25.8736							28.1984	26.3595	26.7389	28.4032		24.8811		21.8913	23.8191
Q502P5;Q5SPJ4;X1WF94;Q5SPJ1;Q6P5I9	32;59;62;59;65	Q502P5;Q5SPJ1;Q6P5I9	Q6P5I9	HGKDEPHPSHKGVDACHLLAPHNADFAFSLY	serpina1l;serpina1;serpina1	Serine (or cysteine) proteinase inhibitor, clade A (alpha-1 antiproteinase, antitrypsin), member 1,-like	24.6556	24.7046	25.2685	25.3684	25.0341							26.1776	25.0443		25.8044
X1WH50	606	X1WH50	X1WH50	KTCPKDGKILSQDGKCDTVNAVAQSEKKAGN	si:ch211-137a8.4	Si:ch211-137a8.4	27.9938	27.7794	28.4182	28.2844	28.2174						26.2151	25.6209	26.0169	25.9825	26.4754
A3KPI6	54	A3KPI6	A3KPI6	ASSHNARPSKKVDFFCPDIVIKAKVKKRGRP	si:ch211-288g17.3	Si:ch211-288g17.3	26.5672	26.5896	27.419	27.3629	26.8932						27.673	28.249	27.524	27.5165	27.8799
A0A140LG64;E7F7L8	543;403	A0A140LG64	A0A140LG64	SADLRMRGHVASRGPCAINDADAKMRADGKI	slc6a11b	Transporter (Fragment)	29.5294	28.9501	27.8747	29.5283	29.3888						24.9539	27.8445	25.8858	26.0148	26.9202
B0UXI4	155	B0UXI4	B0UXI4	SVDIEAIRSGNKITKCIKPDFVLVRQHAFSM	syn1	Synapsin I	27.3873	27.3879	28.3588	27.9121	27.4609						24.0691	24.1946	23.7695	23.6096	24.0772
C5NU62	417	C5NU62	C5NU62	IVLAKMNHESSRTSVCAQQRPAATVQPAQSP	syn2b	Synapsin II	26.578	25.1319		26.2354	26.263						26.2696		25.9672	25.5667	25.9562
Q6P972	282	Q6P972	Q6P972	FPLATYAPVISAEKACHEQLSVSEITNACFE	tuba2	Tubulin alpha chain	24.8296	25.0977	24.4016	24.9681	24.9462							27.141	26.3376	26.3376	26.4892
Q6P131	89	Q6P131	Q6P131	INSELPVLIDFHAQWCGPCKILGPRLEKAIA	txn2	Thioredoxin 2	25.3437	24.7843	26.0484	25.9785							26.1055	25.9089	25.7569	26.0254	26.4598
Q6YI49;Q7ZTI4	71;71	Q6YI49;Q7ZTI4	Q7ZTI4	TQQHEDFRSKQSVGDCKDVYFLKQTVVNSCG	uchl1;uchl1	Ubiquitin carboxyl-terminal hydrolase	24.6895	23.4386	25.8861	25.5349							27.2891	27.1214	27.7129	27.8324	27.6527
Q6PBH6;Q6NSN3;F1QUE3	216;216;245	Q6PBH6	Q6PBH6	NIRTLTRNDLLEYINCHFKAPRMVLATAGGV	uqcrc1	Ubiquinol-cytochrome c reductase core protein I		24.0301	24.8227	24.3242	23.7263						24.0526	25.4298	24.275	24.6486	25.6918
Q6P0D4	142	Q6P0D4	Q6P0D4	SDNDKMSELESSKPACVLNSSKAEAAAGLRG	vapa	VAMP (Vesicle-associated membrane protein)-associated protein A	25.1258	25.7359		25.811	26.1661							26.3101	24.9803	24.6096	25.8599
Q7ZUI4	75	Q7ZUI4	Q7ZUI4	DVDDAQDVAQSCEIKCMPTFHFYKNGKKLDD	zgc:56493	Thioredoxin	29.45	28.5192	30.1995	30.3537	28.9269						28.7389	29.6781	29.267	29.1263	28.9316
